# Supplementary material for: Effects of the Expression of Random Sequence Clones on Growth and Transcriptome Regulation in Escherichia coli
Source: Genes (Basel). 2021 Dec 24;13(1):53. doi: 10.3390/genes13010053 (PMC8775113; doi:10.3390/genes13010053)
Supplement: Supplementary file 1 [file genes-13-00053-s001.zip]

Archive with 3 entries (3 files):
- Bhave_Tautz_Suppl.pdf
- supplTableS2.xlsx
- supplTableS3.xlsx
