# Supplementary material for: Effects of the Expression of Random Sequence Clones on Growth and Transcriptome Regulation in Escherichia coli
Source: Genes (Basel). 2021 Dec 24;13(1):53. doi: 10.3390/genes13010053 (PMC8775113; doi:10.3390/genes13010053)
Supplement: Supplementary file 1 [file genes-13-00053-s001.zip › supplTableS2.xlsx]

## Sheet: NEG_Pep results
ProbeName	GeneName	ProbeUID	Description	AveExpr	logFC NEG_Pep1	logFC NEG_Pep1_STOP	logFC NEG_Pep2	logFC NEG_Pep2_STOP	logFC NEG_Pep3	logFC NEG_Pep3_STOP	logFC NEG_Pep4	logFC NEG_Pep4_STOP	logFC NEG_Pep5	logFC NEG_Pep5_STOP	logFC NEG_Pep6	logFC NEG_Pep6_STOP
A_07_P000003	ygiF	1319	cmr|orf, hypothetical protein [b3054]	7.4357	0.104861	-0.0786097	0.0884454	-0.0225123	0.0332746	-0.0632568	0.0258024	-0.0536787	0.128602	-0.0619676	0.182807	-0.0497065
A_07_P000008	htrG	10687	cmr|orf, hypothetical protein [b3055]	8.00804	0.57769	-0.258289	0.587079	-0.078357	0.672636	-0.0384877	0.679012	-0.128343	0.852477	0.252506	0.746689	0.128588
A_07_P000016	bacA	3391	cmr|bacitracin resistance; possibly phosphorylates undecaprenol [b3057]	8.97412	0.868727	0.0137684	0.549122	-0.014256	0.871929	-0.0657513	0.834855	0.0724338	1.02538	0.550566	0.753	0.502113
A_07_P000021	folB	2794	cmr|putative kinase [b3058]	7.55751	0.830459	0.038765	0.490244	-0.0168681	0.724182	0.186244	0.624806	0.32894	0.560353	0.92741	0.68163	0.503761
A_07_P000026	ygiH	5084	cmr|orf, hypothetical protein [b3059]	7.63083	-0.0440119	0.0909613	0.13949	0.0483778	-0.180607	0.513538	-0.193467	0.384945	-0.121665	0.281734	-0.0230884	0.458517
A_07_P000033	ttdR	10725	cmr|putative transcriptional regulator LYSR-type [b3060]	7.23426	-0.140103	0.453498	-0.60706	0.0690531	-0.56172	0.209288	-0.649956	0.215826	-0.591998	0.150103	-0.748187	0.606411
A_07_P000036	ttdA	3928	cmr|L-tartrate dehydratase, subunit A [b3061]	6.49797	0.014656	0.0506919	0.0197325	-0.0456393	0.0571572	0.00762177	0.0291024	0.0350238	0.0757139	-0.020519	0.0835433	0.0349558
A_07_P000043	ttdB	2242	cmr|L-tartrate dehydratase, subunit B [b3062]	6.80479	0.207086	0.0971432	0.203217	-0.0111104	0.13902	0.0461056	0.27355	-0.0267064	0.373577	-0.103797	0.176913	0.029558
A_07_P000047	ttdT	5130	cmr|orf, hypothetical protein [b3063]	6.50659	0.0104756	0.0186537	0.118931	-0.0536674	0.0650578	-0.0211791	0.0562107	0.00231481	0.065887	0.0191487	0.124373	0.0282553
A_07_P000051	ygjD	4133	cmr|putative O-sialoglycoprotein endopeptidase [b3064]	7.66473	0.438999	0.0747687	0.452217	-0.0397223	0.565616	0.0735851	0.421439	0.161946	0.343468	0.534282	0.707496	0.394974
A_07_P000059	rpsU	5534	cmr|30S ribosomal subunit protein S21 [b3065]	11.6478	1.7073	0.326138	1.31094	0.207351	1.59534	0.466326	1.54695	0.735612	1.8125	1.87417	1.98424	1.27271
A_07_P000065	dnaG	8378	cmr|DNA biosynthesis; DNA primase [b3066]	10.4019	-0.0316657	-0.0774192	0.0267557	-0.0558165	0.547726	0.0367118	1.50038	-0.0105588	1.42233	0.616018	0.824935	0.483341
A_07_P000070	rpoD	10491	cmr|RNA polymerase, sigma [b3067]	12.1141	1.81738	0.18057	2.35237	-0.249745	1.62725	-0.114103	3.11793	0.206408	2.93434	0.586344	3.14623	0.510024
A_07_P000074	mug	10204	cmr|orf, hypothetical protein [b3068]	10.3721	0.293073	-0.0782055	0.43076	-0.0680036	0.246344	-0.1222	0.897166	0.0503874	0.745038	-0.723814	-0.419246	-0.600261
A_07_P000079	yqjH	4679	cmr|orf, hypothetical protein [b3070]	8.09163	0.336312	0.309621	0.770391	-0.131751	0.277415	-0.0255915	0.938038	-0.175385	1.00479	0.792084	0.385557	0.514403
A_07_P000083	yqjI	8647	cmr|orf, hypothetical protein [b3071]	9.86906	0.417903	-0.0844797	0.632258	-0.0994223	0.182591	-0.163489	1.61832	-0.522989	1.69275	-0.774635	0.157388	-0.712572
A_07_P000086	aer	4206	cmr|aerotaxis sensor receptor, flavoprotein [b3072]	8.06194	0.662865	-0.0129884	0.850417	-0.124783	1.22096	0.0990507	1.44254	0.0282017	1.41456	0.224245	0.893742	0.0986396
A_07_P000096	ygjH	2426	cmr|putative tRNA synthetase [b3074]	7.68129	-0.0113682	-0.140985	0.539385	-0.106663	-0.390803	-0.106244	0.00576858	-0.248986	0.0756707	-0.600178	-0.0926801	-0.503441
A_07_P000106	ebgA	10547	cmr|evolved beta-D-galactosidase, alpha subunit; cryptic gene [b3076]	6.80807	-0.0438477	-0.0730278	-0.055128	-0.0762655	-0.141755	-0.0237685	-0.0929597	-0.0844226	-0.0653021	-0.165701	-0.0991417	-0.152098
A_07_P000114	ebgC	6298	cmr|evolved beta-D-galactosidase, beta subunit; cryptic gene [b3077]	6.70516	-0.138559	-0.0306843	0.0393984	-0.0914298	-0.0653777	0.129097	-0.0701767	-0.109045	-0.0469662	-0.188635	0.0584203	-0.168266
A_07_P000117	ygjI	1855	cmr|putative oxidoreductase [b3078]	6.698	-0.211032	-0.0963133	-0.124349	0.031712	-0.213509	0.0252292	-0.220785	-0.0726696	-0.237407	-0.22453	-0.235373	-0.226265
A_07_P000124	ygjJ	7348	cmr|orf, hypothetical protein [b3079]	6.67298	-0.0325306	-0.0704493	-0.0170476	0.0402726	-0.13151	-0.0508724	-0.00567885	-0.100317	0.0410759	-0.105143	-0.0383548	-0.00257292
A_07_P000131	fadH	2257	cmr|putative NADPH dehydrogenase [b3081]	9.03176	0.706958	-0.0285856	0.988693	-0.0227484	0.476673	0.018817	0.355136	-0.538066	-0.519037	-0.847377	1.13856	-0.653181
A_07_P000138	ygjM	9820	cmr|orf, hypothetical protein [b3082]	8.26284	0.163045	-0.117086	0.543888	-0.145928	-0.126585	-0.23389	0.580111	-0.0666351	0.670636	-0.167053	0.573006	0.0148025
A_07_P000142	ygjN	2489	cmr|orf, hypothetical protein [b3083]	8.42216	0.554028	-0.159955	0.688789	-0.263433	0.127446	-0.196141	0.771801	0.092992	0.955281	0.432736	0.984472	0.303414
A_07_P000149	rlmG	1636	cmr|putative enzyme [b3084]	7.36058	0.479675	0.0492914	0.286183	-0.0602764	0.672329	-0.030531	0.408812	0.0863404	0.32705	0.748479	0.558016	0.574998
A_07_P000154	ygjP	2395	cmr|orf, hypothetical protein [b3085]	7.39092	-0.222846	0.101776	-0.0410967	-0.0426952	-0.307586	0.46658	-0.387106	0.249841	-0.372642	0.313339	-0.371007	0.243075
A_07_P000165	ygjR	10026	cmr|orf, hypothetical protein [b3087]	9.64016	-1.88582	-0.283624	-1.91156	-0.130106	-2.21838	0.12016	-2.31493	-1.0921	-2.05508	-2.15968	-2.25175	-1.69762
A_07_P000170	alx	1581	cmr|putative transport protein [b3088]	9.71981	2.46113	0.209742	3.60754	-0.263251	2.67775	-0.147274	3.2156	0.114943	3.86523	0.421461	4.0292	0.378849
A_07_P000173	sstT	2604	cmr|putative transport protein [b3089]	9.75266	0.127106	0.103165	0.262471	-0.322032	0.0983874	-0.0496432	-0.795895	-0.0947588	-0.640046	-0.539819	-0.0817588	-0.305542
A_07_P000185	uxaA	1223	cmr|altronate hydrolase [b3091]	7.25732	0.193903	-0.116327	0.465274	-0.0345324	0.309084	-0.0980554	0.141041	-0.207897	0.25877	-0.361484	0.0548904	0.273415
A_07_P000188	uxaC	8851	cmr|uronate isomerase [b3092]	7.48654	-0.108851	-0.334242	0.381171	-0.15584	0.019495	-0.284345	-0.109019	-0.432985	0.17895	-0.588347	-0.0464728	-0.536705
A_07_P000192	exuT	778	cmr|transport of hexuronates [b3093]	8.94614	0.301821	-0.315986	0.441302	-0.182629	0.528003	-0.117251	0.816105	-0.202465	0.803776	-0.641546	0.21972	-0.485174
A_07_P000199	exuR	6212	cmr|negative regulator of exu regulon, exuT, uxaAC, and uxuB [b3094]	10.8493	0.553626	0.118037	1.0772	0.072626	0.812106	0.604262	1.93194	-0.187839	2.59513	-0.0747708	1.29136	-0.0982264
A_07_P000202	yqjA	8646	cmr|orf, hypothetical protein [b3095]	10.5047	0.815589	0.211383	1.32646	0.0504857	1.49631	0.0549615	2.20936	0.115752	2.19212	0.294931	1.21052	0.663412
A_07_P000206	yqjB	9679	cmr|orf, hypothetical protein [b3096]	9.09238	0.792281	0.407135	0.927137	-0.0476744	1.3509	0.152271	1.90401	0.127794	2.08613	0.488233	1.30185	0.742492
A_07_P000212	yqjC	5632	cmr|orf, hypothetical protein [b3097]	11.2115	-0.986624	0.181026	-0.939839	-0.0767959	-0.19664	0.123028	-0.177307	0.391875	-0.941265	-0.385594	-1.01717	-0.470522
A_07_P000219	yqjD	3987	cmr|orf, hypothetical protein [b3098]	11.4703	-2.26035	-0.165	-1.93551	0.0911297	-1.77579	-0.370604	-1.74033	0.103374	-2.55658	-1.7979	-2.68033	-1.72656
A_07_P000224	yqjE	5220	cmr|orf, hypothetical protein [b3099]	12.3777	-2.2857	0.307461	-2.00683	0.535159	-1.65766	0.244283	-2.00563	0.0758128	-2.2956	-1.3651	-2.36452	-1.61724
A_07_P000240	yqjG	3471	cmr|putative transferase [b3102]	7.57646	-0.505234	0.0756303	-0.129879	0.251177	-0.234145	0.476332	0.227985	0.0695743	-0.0850487	-0.322475	0.140385	-0.346014
A_07_P000243	yhaH	4808	cmr|putative cytochrome [b3103]	9.78242	-0.718391	-0.072304	-0.631879	-0.0114878	-0.698872	0.231122	-0.479014	0.0431828	-0.778227	-0.922219	-0.528798	-0.863453
A_07_P000250	yhaI	2172	cmr|putative cytochrome [b3104]	6.98099	-0.0605254	-0.244052	0.0461682	0.051824	0.0347629	-0.136933	0.164068	0.016919	0.122706	-0.03759	0.0732847	-0.211009
A_07_P000254	yhaJ	4937	cmr|putative transcriptional regulator LYSR-type [b3105]	9.8803	0.500628	0.077194	0.736654	-0.382866	0.34665	-0.00995486	0.739355	0.528254	0.407075	0.347397	1.42227	0.435238
A_07_P000257	yhaK	6115	cmr|orf, hypothetical protein [b3106]	6.99693	-0.400959	-0.0480041	-0.228563	-0.0677283	-0.274191	0.0295585	-0.234215	-0.10809	-0.323778	-0.257287	-0.356252	-0.0743068
A_07_P000264	yhaL	4101	cmr|orf, hypothetical protein [b3107]	9.82198	0.904118	0.367293	0.591788	0.144627	0.820947	0.511381	0.0998367	0.940662	0.195724	0.899806	0.982264	0.376315
A_07_P000269	yhaM	3042	cmr|orf, hypothetical protein [b3108]	7.68939	0.621481	0.0828777	0.483055	-0.0547671	0.462118	0.00380377	0.578025	-0.0745686	0.808747	-0.275163	0.370082	-0.0938672
A_07_P000272	b3109	8190	cmr|orf, hypothetical protein [b3109]	6.86344	-0.0947193	0.0641725	-0.197972	0.0049708	-0.10879	0.0698754	-0.059102	-0.152877	-0.0707894	-0.324917	-0.249653	-0.237092
A_07_P000276	yhaO	1238	cmr|putative transport system permease protein [b3110]	7.45256	-0.184966	0.097145	-0.553072	0.109686	-0.445366	0.0189495	-0.18031	-0.314125	-0.0311952	-0.679152	-0.567611	-0.664927
A_07_P000282	b3111	5124	cmr|putative L-serine dehydratase [b3111]	7.1018	0.00997321	0.112376	0.221983	-0.0828677	0.0282154	-0.0566002	0.288464	-0.15352	0.438034	-0.306456	0.406556	-0.162494
A_07_P000290	b3112	1655	cmr|putative L-serine dehydratase [b3112]	7.09782	-0.199095	0.165919	-0.0775391	0.0252948	-0.309638	0.0290988	-0.0999538	-0.128049	-0.199374	-0.244807	0.0826849	-0.059909
A_07_P000294	tdcF	377	cmr|orf, hypothetical protein [b3113]	7.34192	-0.0427697	0.108608	0.0941098	-0.0683597	-0.272219	-0.0882981	0.0533708	-0.235827	0.139159	-0.237753	0.230244	-0.221316
A_07_P000305	tdcD	2754	cmr|putative kinase [b3115]	6.68454	-0.136381	0.0640564	-0.103358	-0.112897	-0.179666	-0.0727932	-0.191844	-0.113186	-0.149706	-0.178229	-0.0205602	-0.119894
A_07_P000306	tdcC	9800	cmr|anaerobically inducible L-threonine, L-serine permease [b3116]	7.28315	-0.69524	-0.0580574	-0.66524	-0.270939	-0.800837	-0.119891	-0.908548	-0.446772	-0.732701	-0.747752	-0.524423	-0.475329
A_07_P000312	tdcB	6264	cmr|threonine dehydratase, catabolic [b3117]	7.06656	-0.770347	-0.0430034	-0.652897	-0.35069	-0.828939	-0.207539	-0.859053	-0.599365	-0.715523	-0.913574	-0.618747	-0.554183
A_07_P000316	tdcA	10225	cmr|transcriptional activator of tdc operon [b3118]	6.76743	-0.402718	0.0567904	-0.479192	-0.0267426	-0.49553	0.522749	-0.597959	-0.217563	-0.553091	-0.360347	-0.519543	-0.235509
A_07_P000330	yhaB	9329	cmr|orf, hypothetical protein [b3120]	6.55186	-0.0211823	-0.0166309	-0.0171437	0.103519	-0.0438006	0.00223832	-0.0235787	-0.00825359	0.0398182	0.0577543	-0.0211837	0.00198331
A_07_P000331	yhaC	6078	cmr|orf, hypothetical protein [b3121]	6.54367	0.06901	0.10902	0.148343	-0.0119112	0.241094	0.0939969	0.158919	0.138817	0.0955711	0.0643145	0.0990795	0.0699533
A_07_P000340	b3122	3218	cmr|orf, hypothetical protein [b3122]	7.21553	-0.0717652	-0.215047	-0.0514316	-0.0750971	-0.0854709	-0.129735	-0.0746441	-0.169129	0.108422	-0.00484751	-0.161115	-0.236187
A_07_P000343	garK	7304	cmr|orf, hypothetical protein [b3124]	7.78052	0.0612427	-0.0283248	0.208411	0.0106644	0.069178	-0.143344	0.359137	-0.211453	0.395844	-0.541483	0.313418	-0.446943
A_07_P000346	garR	8465	cmr|putative dehydrogenase [b3125]	7.02333	-0.235535	0.00204264	-0.031442	-0.0722938	-0.36871	-0.0524987	-0.327159	-0.215702	-0.342207	-0.53941	-0.1858	-0.393865
A_07_P000355	garL	8966	cmr|orf, hypothetical protein [b3126]	6.91375	-0.0245174	0.10181	0.0717806	0.0369877	-0.132109	-0.0541764	-0.0845907	-0.115537	-0.00740134	-0.290798	-0.0152603	-0.0903762
A_07_P000357	garP	5667	cmr|putative transport protein [b3127]	7.46917	-0.0193261	0.106421	0.307764	0.233414	-0.160205	-0.0739511	-0.0407946	-0.0634533	0.435423	0.272292	0.0633259	0.203225
A_07_P000361	garD	8901	cmr|putative hydrolase [b3128]	7.62727	-0.200189	-0.171168	-0.12486	-0.0879818	-0.390583	-0.103174	-0.222853	-0.193231	0.06646	-0.701936	-0.148332	-0.40435
A_07_P000370	sohA	3378	cmr|putative protease; htrA suppressor protein [b3129]	9.85396	-0.00357546	0.0548595	0.166639	0.01147	-0.248378	-0.0239527	0.596554	-0.0848649	0.577465	-0.120265	0.376036	0.164235
A_07_P000381	kbaZ	6421	cmr|putative tagatose 6-phosphate kinase 2 [b3132]	7.31936	-0.0848718	-0.312196	0.588138	-0.142413	-0.316567	-0.0981353	-0.110909	-0.199533	0.345715	-0.510169	-0.283431	-0.399198
A_07_P000390	agaV	2517	cmr|PTS system, cytoplasmic, N-acetylgalactosamine-specific IIB component 2 [b3133]	7.01983	-0.299805	-0.211713	0.094081	-0.139705	-0.480061	-0.217525	-0.553937	-0.343325	-0.421933	-0.698728	-0.394523	-0.53967
A_07_P000391	agaW	9990	cmr|PTS system N-acetylgalactosameine-specific IIC component 2 [b3134]	7.5373	-0.187053	-0.407849	0.260307	-0.0505169	-0.49867	-0.165458	-0.322399	-0.40613	-0.152644	-0.772174	-0.505557	-0.645265
A_07_P000396	agaA	7136	cmr|putative N-acetylgalactosamine-6-phosphate deacetylase [b3135]	8.30801	-0.0725266	-0.417077	0.183219	-0.174701	-0.364292	-0.216746	-0.329711	-0.408577	0.0266829	-0.906987	-0.181734	-0.752345
A_07_P000407	kbaY	6238	cmr|tagatose-bisphosphate aldolase 2 [b3137]	6.68301	-0.161358	-0.0977157	0.0702969	-0.160438	-0.183816	-0.0470923	-0.0657698	-0.0772524	-0.046604	-0.265727	-0.181581	-0.154821
A_07_P000415	agaB	5403	cmr|PTS system, cytoplasmic, N-acetylgalactosamine-specific IIB component 1 [b3138]	6.66817	0.0322085	0.0488604	0.155682	-0.118952	-0.0135293	0.0496471	0.0440901	0.0651958	0.0477691	-0.0479782	0.0948848	0.0295705
A_07_P000420	agaC	9475	cmr|PTS system N-acetylgalactosamine-specific IIC component 1 [b3139]	6.46449	-0.0588126	-0.044286	-0.0156903	0.00559641	0.00878944	-0.0562815	0.0520787	0.0104123	-0.00598028	-0.0162223	0.00748959	-0.0315361
A_07_P000422	agaD	6901	cmr|PTS system, N-acetylglucosamine enzyme IID component 1 [b3140]	6.77391	0.0589567	0.029268	0.121869	0.0150634	0.0741075	0.0155329	0.1453	-0.0168757	0.161962	0.041839	0.106584	0.040241
A_07_P000426	agaI	9882	cmr|putative galactosamine-6-phosphate isomerase [b3141]	6.4693	0.0319572	0.00901541	0.0293427	0.0217025	0.0624656	-0.0174729	0.00832784	0.0794002	0.029502	0.0163229	0.0556282	0.0523948
A_07_P000434	yraH	613	cmr|putative fimbrial-like protein [b3142]	6.77217	0.0459109	0.0139726	0.444163	-0.0654116	0.0349285	-0.104905	0.15591	-0.0252216	0.215492	-0.00721336	0.114061	0.0291842
A_07_P000439	yraI	4115	cmr|putative chaperone [b3143]	6.45008	0.0295058	0.0148166	0.0479134	-0.0115888	0.0496605	0.028575	0.0512219	0.0349991	0.0497505	0.0514099	0.0875483	0.0192164
A_07_P000449	yraK	2914	cmr|putative fimbrial protein [b3145]	6.98834	0.0132271	0.0473741	0.155987	-0.016847	0.0464104	0.0692795	0.231548	-0.04411	0.246553	-0.191683	0.106272	-0.0539162
A_07_P000455	yraL	9608	cmr|orf, hypothetical protein [b3146]	7.73751	0.106975	0.0347278	0.175276	-0.0442821	0.178956	0.00562867	0.386778	0.0882097	0.178525	0.134834	0.440565	0.123759
A_07_P000458	yraM	2774	cmr|putative glycosylase [b3147]	8.58545	-0.390635	-0.384824	-0.488578	-0.258063	-0.46191	-0.455298	-1.00996	-0.372048	-0.759798	-0.265794	-0.187537	-0.296256
A_07_P000461	yraN	2716	cmr|orf, hypothetical protein [b3148]	9.07142	-0.694087	-0.168463	-0.925952	-0.24545	-0.805151	0.0721919	-1.43058	-0.193169	-1.28542	-0.0604574	-0.838255	-0.188142
A_07_P000466	diaA	5255	cmr|orf, hypothetical protein [b3149]	8.75805	-0.270616	-0.370881	-0.514806	-0.10218	-0.361723	0.028126	-0.684985	-0.0201773	-0.660099	0.248469	-0.508322	-0.113222
A_07_P000475	yraP	4207	cmr|putative periplasmic protein [b3150]	8.36537	-0.746193	-0.195391	-0.716857	-0.167644	-0.648372	-0.358658	-0.795617	-0.0925053	-0.566832	-0.33441	-0.603917	-0.328528
A_07_P000479	yraQ	9810	cmr|orf, hypothetical protein [b3151]	8.33962	0.308475	0.0854426	0.0404801	0.0301884	0.475703	-0.111223	0.440779	-0.0153373	0.469294	0.36418	-0.03078	0.353079
A_07_P000486	yhbO	7119	cmr|orf, hypothetical protein [b3153]	7.38929	-0.907842	-0.156454	-0.535063	0.243387	-0.830962	0.0892685	-0.331411	-0.271622	-0.735049	-0.643582	-0.642453	-0.768356
A_07_P000491	yhbP	8256	cmr|orf, hypothetical protein [b3154]	7.89406	0.597198	0.215319	0.35199	-0.0182934	0.307323	0.352681	0.463824	0.130732	0.87103	0.43815	0.521926	0.473987
A_07_P000496	yhbQ	1719	cmr|orf, hypothetical protein [b3155]	8.00639	0.634282	0.0687331	0.597536	0.161918	0.280507	0.0145256	0.650572	0.134226	0.830152	0.0763753	0.531677	0.256107
A_07_P000501	yhbS	169	cmr|orf, hypothetical protein [b3156]	11.2312	0.330431	0.21375	0.0760434	-0.199515	0.215901	0.158274	0.237973	-0.23188	0.538727	-0.528292	-0.310429	-0.347838
A_07_P000510	yhbT	1386	cmr|orf, hypothetical protein [b3157]	12.0378	-0.222485	0.185739	-0.537535	-0.196862	-0.526745	0.0872397	-0.873364	-0.490946	-0.306774	-0.839725	-1.29844	-0.528094
A_07_P000511	yhbU	10727	cmr|putative collagenase [b3158]	7.15445	0.255633	0.159638	-0.231554	0.0378113	-0.0655777	0.289819	-0.343331	0.346892	-0.0306375	0.75189	-0.369696	0.543094
A_07_P000516	yhbV	10164	cmr|orf, hypothetical protein [b3159]	7.11707	0.206524	0.0607153	-0.0974416	-0.127891	0.0162365	0.0513747	-0.0413674	0.110682	0.256777	-0.190791	-0.00443064	-0.0253164
A_07_P000526	mtr	3035	cmr|tryptophan-specific transport protein [b3161]	11.3894	-5.46868	-1.76486	-1.8103	-0.255543	-5.87249	-1.66133	-4.12875	-1.51948	-3.5355	-1.57101	-3.09757	-0.108115
A_07_P000534	deaD	6570	cmr|inducible ATP-independent RNA helicase [b3162]	10.509	2.29592	0.310574	1.2709	0.127502	3.52822	0.0428588	2.49748	0.253245	2.43903	1.73553	1.87948	1.41015
A_07_P000538	nlpI	7591	cmr|putative control proteins [b3163]	13.0124	1.20528	0.671901	0.788972	-0.169127	1.97251	0.491704	2.21436	0.339226	2.37219	1.06711	1.41367	1.56574
A_07_P000545	pnp	2162	cmr|polynucleotide phosphorylase; cytidylate kinase activity [b3164]	11.0483	-0.0616789	-0.182517	-0.609313	-0.267412	0.645143	-0.574138	-0.459872	-0.171284	-0.4265	0.00215372	-0.256331	0.202926
A_07_P000550	rpsO	7693	cmr|30S ribosomal subunit protein S15 [b3165]	12.6752	0.828575	0.327519	0.285978	0.0696694	1.14319	0.371518	0.291076	0.410434	0.412307	1.44551	0.434485	0.769479
A_07_P000559	rbfA	4524	cmr|ribosome-binding factor A [b3167]	10.0051	0.509371	0.232611	-0.0179525	-0.089398	1.08765	-0.0498772	0.514214	0.245272	0.646764	1.16529	0.444169	1.11109
A_07_P000561	infB	7230	cmr|protein chain initiation factor IF-2 [b3168]	11.7923	0.373845	0.278612	-0.368444	-0.180408	0.701293	-0.175265	0.050778	-0.201184	0.272463	0.708787	0.260985	0.843293
A_07_P000566	nusA	8177	cmr|transcription pausing; L factor [b3169]	10.5949	0.933268	0.0810995	0.635083	-0.181693	1.36902	-0.213871	1.18449	0.403898	1.34974	1.34126	1.13573	0.966152
A_07_P000572	yhbC	260	cmr|orf, hypothetical protein [b3170]	11.631	1.40979	0.220175	0.75336	0.0648197	1.66608	0.458959	1.15651	0.829409	1.35376	1.89195	1.39646	1.13967
A_07_P000576	argG	1468	cmr|argininosuccinate synthetase [b3172]	8.80862	-0.294564	0.148675	-0.142203	-0.122347	-0.137703	-0.266307	-0.0453675	0.206602	-0.0285582	0.0825536	-0.126803	0.647086
A_07_P000583	yhbX	1802	cmr|putative alkaline phosphatase I [b3173]	7.05366	0.0291869	0.000633329	0.00737873	0.0260155	-0.0414133	0.0579606	0.00239649	-0.0314404	0.0224597	-0.168854	-0.00631943	-0.132888
A_07_P000590	secG	10568	cmr|protein export - membrane protein [b3175]	11.9771	1.56705	0.263933	0.815281	0.114262	1.14304	0.482148	1.22825	0.631425	1.35944	1.34605	1.2534	1.14915
A_07_P000591	glmM	9610	cmr|similar to phosphoglucomutases and phosphomannomutases [b3176]	10.2157	0.467184	0.194679	0.409362	-0.238489	0.370727	-0.251224	0.352645	0.375149	0.377485	0.527679	0.180869	0.499975
A_07_P000598	folP	9695	cmr|7,8-dihydropteroate synthase [b3177]	11.4575	0.424488	-3.14459	2.60067	0.736193	0.638813	-1.4946	0.922269	1.85639	-0.738636	0.219384	-1.6639	-2.97182
A_07_P000601	hflB	158	cmr|degrades sigma32, integral membrane peptidase, cell division protein [b3178]	12.3964	1.34463	0.0454097	1.62065	0.0569302	1.55503	0.0964493	1.92501	0.0207529	1.98912	0.140903	1.61597	0.0789496
A_07_P000609	rrmJ	6872	cmr|cell division protein [b3179]	12.3615	1.91403	0.0512036	2.38264	-0.126423	2.33571	0.122216	3.15393	0.11941	3.51669	0.202777	3.26479	0.131782
A_07_P000614	yhbY	2943	cmr|orf, hypothetical protein [b3180]	10.0459	0.743618	0.200656	0.543087	0.0985321	1.2088	0.483609	0.807128	0.634417	1.04034	1.50171	1.05838	0.828505
A_07_P000616	greA	4125	cmr|transcription elongation factor: cleaves 3 nucleotide of paused mRNA [b3181]	9.90341	1.12125	0.192278	0.813019	0.0739885	1.229	0.432213	1.4711	0.865597	1.40279	1.76117	1.50183	1.02798
A_07_P000621	dacB	252	cmr|D-alanyl-D-alanine carboxypeptidase, fraction B; penicillin-binding protein 4 [b3182]	8.36278	0.0587937	-0.343442	0.00610146	-0.0796418	0.33272	-0.357552	-0.306336	-0.0189911	-0.358106	0.109485	-0.0510279	-0.0744089
A_07_P000634	fruA	5541	cmr|PTS system, fructose-specific transport protein [b2167]	13.367	-0.11226	0.153935	-0.0999474	-0.217334	0.674207	0.076619	0.0156488	-0.0713872	-0.0551735	-0.405	-0.274102	-0.166885
A_07_P000638	fruK	7518	cmr|fructose-1-phosphate kinase [b2168]	13.9738	1.10981	0.301722	1.00434	-0.226465	2.06277	0.18982	1.53736	0.490767	1.75416	0.75971	1.80413	1.03248
A_07_P000645	fruB	10454	cmr|PTS system, fructose-specific IIA/fpr component [b2169]	13.3841	1.71456	0.416818	1.18864	-0.166518	2.28712	0.783989	1.81466	0.578264	2.07714	1.11068	1.85975	1.29977
A_07_P000646	setB	7413	cmr|putative transport [b2170]	6.59447	0.0735588	-0.0136403	-0.0802305	-0.0926934	0.296471	-0.0112182	0.0467515	-0.00136444	0.0267801	-0.00359101	0.0228925	0.155739
A_07_P000651	yeiP	8354	cmr|putative elongation factor [b2171]	8.15051	0.753564	0.51806	-0.20999	-0.152008	0.4589	-0.0845234	0.10581	1.26297	-0.493532	1.81681	0.997204	1.48437
A_07_P000660	yeiQ	5768	cmr|putative oxidoreductase [b2172]	7.82579	0.285483	-0.0177177	1.2739	-0.0213065	0.491468	0.245738	0.443692	-0.250678	0.443226	-0.143509	0.968949	-0.148644
A_07_P000661	yeiR	3890	cmr|orf, hypothetical protein [b2173]	7.1727	0.0927381	0.106561	0.130432	-0.0189644	0.421846	0.270493	0.134328	0.353813	-0.0352824	0.416004	0.410369	0.237915
A_07_P000669	lpxT	9749	cmr|orf, hypothetical protein [b2174]	8.34369	0.515957	0.314205	-0.134234	0.0671935	1.6454	0.00153956	0.0673556	0.766793	-0.359626	2.4875	0.306442	1.6962
A_07_P000674	spr	1057	cmr|putative lipoprotein [b2175]	9.63678	1.47654	0.244841	-0.216529	-0.330928	1.1858	-0.140834	-0.455705	0.835651	-0.0783879	1.38639	1.32879	1.5617
A_07_P000680	rtn	8900	cmr|orf, hypothetical protein [b2176]	6.97281	0.054573	0.149715	-0.209693	-0.0766179	0.0527685	0.00770224	-0.19801	0.193923	-0.239754	0.112703	0.180699	0.345376
A_07_P000681	yejA	9043	cmr|orf, hypothetical protein [b2177]	7.78867	-0.668796	0.0527649	-0.902906	-0.0726037	-0.979455	-0.0995779	-1.01157	-0.385678	-1.21719	-0.705267	-0.889488	-0.459494
A_07_P000687	yejB	4212	cmr|putative transport system permease protein [b2178]	7.1619	-0.272947	0.204365	-0.554975	-0.0630958	0.0261523	0.103886	-0.524893	0.0651543	-0.434124	0.0527415	-0.322546	0.130976
A_07_P000699	yejF	4269	cmr|putative ATP-binding component of a transport system [b2180]	7.75061	0.235001	0.148242	0.326181	0.0718195	0.320062	0.14146	0.891358	-0.0614271	1.09684	-0.111257	0.0804136	0.0223533
A_07_P000703	yejG	8426	cmr|orf, hypothetical protein [b2181]	10.3292	0.737606	-0.0103615	1.21199	-0.163257	1.00897	-0.251657	2.6358	-0.50862	2.26698	-0.129959	1.4901	-0.238518
A_07_P000715	rsuA	10325	cmr|16S pseudouridylate 516 synthase [b2183]	9.08426	0.38412	0.436487	0.581993	0.162591	0.972318	0.726513	1.12789	0.581747	1.30443	0.787815	0.497785	1.04626
A_07_P000717	yejH	403	cmr|putative ATP-dependent helicase [b2184]	7.03914	-0.338123	0.0173068	-0.405686	-0.031218	-0.340179	-0.0889402	-0.276408	-0.178398	-0.457941	-0.071422	0.174173	0.165889
A_07_P000722	rplY	909	cmr|50S ribosomal subunit protein L25 [b2185]	12.2198	1.72952	0.148529	0.51618	-0.0113261	2.04769	0.0789747	0.723255	0.233157	0.750922	1.89633	1.43163	1.03149
A_07_P000729	yejK	582	cmr|orf, hypothetical protein [b2186]	8.35289	1.0062	0.32431	0.442179	-0.159104	1.30259	-0.0355151	0.708317	0.603782	0.577927	1.28601	0.902539	1.15623
A_07_P000733	yejL	2567	cmr|orf, hypothetical protein [b2187]	8.87191	0.313707	0.0778763	0.0620299	0.013644	0.341095	0.250479	0.238525	-0.0517632	0.556833	0.683123	0.20971	0.707903
A_07_P000736	yejM	688	cmr|putative sulfatase [b2188]	7.60088	0.188651	-0.0829601	-0.356974	0.100498	0.326063	0.0388753	-0.450446	-0.032475	-0.55255	-0.0905018	0.113083	-0.160788
A_07_P000743	yejO	7183	cmr|putative ATP-binding component of a transport system [b2190]	8.17744	0.592446	0.172794	0.82798	0.120808	0.829163	0.199918	1.62024	0.124345	1.54049	-0.258582	0.797077	0.00196008
A_07_P000748	insH	1111	cmr|IS5 transposase [b2192]	12.7427	-1.00865	0.0777453	-1.00072	-0.24249	-0.946747	0.0543587	-0.803086	-0.15497	-0.791587	-0.205297	-0.951907	0.0368732
A_07_P000752	narP	952	cmr|nitrate/nitrite response regulator [b2193]	9.94482	0.778413	-0.0296906	-0.0358951	-0.248036	0.0445524	-0.0676756	0.385124	0.34767	0.715835	0.605628	1.55554	0.628403
A_07_P000756	ccmH	1630	cmr|possible subunit of heme lyase [b2194]	7.29014	0.039589	-0.0629679	-0.550192	-0.0602007	0.00898276	-0.155953	-0.540114	-0.130429	-0.257213	-0.0967523	-0.513552	-0.00176098
A_07_P000765	ccmG	3489	cmr|disulfide oxidoreductase [b2195]	7.6893	0.103442	-0.0149859	-0.658188	0.026632	0.131574	0.196553	-0.605103	-0.0328342	-0.194645	0.0590306	-0.541579	0.145564
A_07_P000767	ccmF	9356	cmr|cytochrome c-type biogenesis protein [b2196]	7.02421	0.186532	-0.00265375	-0.351248	-0.0436178	-0.0230217	0.0237538	-0.42571	-0.0125169	-0.179712	0.00616077	-0.340532	0.058355
A_07_P000772	ccmE	50	cmr|cytochrome c biogenesis, possible subunit of a heme lyase [b2197]	7.04291	-0.0686862	-0.0261753	-0.434498	-0.158076	-0.232393	-0.0566807	-0.615414	-0.000388818	-0.586098	-0.100027	-0.532565	-0.100963
A_07_P000776	ccmD	7255	cmr|heme exporter protein C [b2198]	7.1488	-0.381215	-0.0893029	-0.835652	-0.26266	-0.487519	-0.310038	-0.972641	-0.130442	-0.925632	-0.382261	-0.83177	-0.205141
A_07_P000784	ccmC	2631	cmr|heme exporter protein C [b2199]	7.9926	-0.289078	-0.113038	-0.894969	-0.237507	-0.361646	-0.463832	-1.40472	0.0569037	-1.17452	-0.357631	-1.13808	-0.166023
A_07_P000787	ccmB	5163	cmr|heme exporter protein B, cytochrome c-type biogenesis protein [b2200]	7.3214	0.737615	0.110293	0.11851	0.0903082	0.696796	0.176847	-0.134508	0.120656	0.0589869	0.20394	-0.0663666	0.226952
A_07_P000792	ccmA	8958	cmr|ATP binding protein of heme exporter A [b2201]	9.50863	1.13169	0.043907	0.602403	-0.0143445	0.751076	0.365096	1.06626	-0.0864184	1.45341	-0.410541	0.414832	-0.359866
A_07_P000799	napC	456	cmr|cytochrome c-type protein [b2202]	8.92278	1.19792	0.228591	0.518201	-0.039564	0.525352	0.516359	0.607319	-0.118087	1.26271	-0.490556	0.402217	-0.189912
A_07_P000804	napB	1500	cmr|cytochrome c-type protein [b2203]	7.4975	0.206717	-0.411955	-0.476608	-0.20743	-0.400606	-0.253882	-0.85743	-0.265751	0.0639169	-0.743406	-0.865509	-0.649645
A_07_P000808	napH	8121	cmr|ferredoxin-type protein: electron transfer [b2204]	7.40054	0.534349	-0.333184	-0.294522	-0.0993403	-0.141894	-0.208162	-0.591176	-0.123176	0.255515	-0.596512	-0.871046	-0.436255
A_07_P000815	napG	5875	cmr|ferredoxin-type protein: electron transfer [b2205]	7.62138	0.770541	-0.236627	0.049034	-0.04311	0.0397674	0.158315	-0.567809	-0.130905	0.797308	-0.452061	-0.544987	-0.401613
A_07_P000822	napD	170	cmr|orf, hypothetical protein [b2207]	7.09141	1.02988	-0.0294882	0.349909	-0.164552	1.36117	-0.00183836	-0.235842	0.122918	0.0202535	0.0854577	-0.173533	0.257627
A_07_P000827	napF	1103	cmr|ferredoxin-type protein: electron transfer [b2208]	7.52891	1.47092	0.0411443	1.25043	-0.0156392	1.76793	0.00287562	-0.219895	0.300641	0.255665	0.261001	-0.264346	0.469561
A_07_P000831	eco	3982	cmr|ecotin, a serine protease inhibitor [b2209]	11.2619	-0.69535	0.0508278	-0.93012	0.217551	-1.25978	0.147466	-1.63884	0.0224933	-1.66865	-0.569124	-1.18809	-0.54027
A_07_P000836	mqo	7885	cmr|orf, hypothetical protein [b2210]	7.24207	0.661473	0.0427838	0.351399	-0.0795531	0.849245	-0.0995182	0.840891	-0.0661851	0.645744	0.102499	0.550602	-0.0473146
A_07_P000842	yojI	4154	cmr|putative ATP-binding component of a transport system [b2211]	7.67828	0.41319	0.159662	0.311855	0.158366	0.467392	-0.165997	0.355318	-0.119796	0.524682	0.800863	0.646581	0.711692
A_07_P000856	apbE	520	cmr|orf, hypothetical protein [b2214]	7.21955	0.258736	0.261861	-0.172658	-0.0425375	0.533729	-0.0293162	-0.146859	0.225164	-0.102646	1.16929	-0.00202642	0.914044
A_07_P000870	rcsD	7471	cmr|putative 2-component sensor protein [b2216]	7.76968	-0.00490173	-0.278076	0.143566	-0.0838833	-0.0142367	-0.0556027	0.085088	-0.00168145	0.132667	0.0651691	-0.207624	-0.165174
A_07_P000879	rcsC	6131	cmr|sensor for ctr capsule biosynthesis, probable histidine kinase acting on RcsB [b2218]	7.81769	0.226863	-0.08462	0.10336	0.183035	0.380308	0.191747	0.306354	-0.130331	0.315193	-0.363075	0.163961	-0.289937
A_07_P000883	atoS	9579	cmr|sensor protein AtoS for response regulator AtoC [b2219]	7.79365	-1.68233	0.0866543	-1.72694	-0.018257	-2.00601	0.279082	-1.82678	-1.20408	-2.02361	-1.74213	-1.46446	-1.14023
A_07_P000888	atoC	6734	cmr|response regulator of ato, ornithine decarboxylase antizyme [b2220]	6.95787	-0.621757	0.0164118	-0.389377	-0.00803254	-0.636209	0.0633332	-0.604068	-0.174398	-0.628041	-0.614458	-0.470799	-0.468332
A_07_P000894	atoD	6868	cmr|acetyl-CoA:acetoacetyl-CoA transferase alpha subunit [b2221]	6.50994	-0.0239469	-0.0550091	-0.0893208	-0.0684858	-0.0514997	-0.0437773	-0.0109593	-0.028899	-0.00310158	-0.133898	-0.00854182	-0.0649335
A_07_P000897	atoA	8710	cmr|acetyl-CoA:acetoacetyl-CoA transferase beta subunit [b2222]	6.45396	0.0324441	-0.0512259	-0.0438619	0.0108902	0.0037447	0.0313941	0.00673089	-0.00144134	0.0109808	-0.0504592	-0.00739378	-0.0232283
A_07_P000905	atoE	1932	cmr|short chain fatty acid transporter [b2223]	6.64079	0.0556391	0.026483	0.0264257	0.0638859	-0.0124113	-0.0012721	0.0143346	-0.0566773	-0.0274628	0.0826358	0.0117435	-0.0416465
A_07_P000906	atoB	6581	cmr|acetyl-CoA acetyltransferase [b2224]	6.77332	0.281975	-0.0512721	0.223677	-0.115162	0.254227	0.0130507	0.5956	0.0324929	0.633965	-0.0682473	0.567164	-0.0319588
A_07_P000913	yfaP	4397	cmr|orf, hypothetical protein [b2225]	6.64684	0.214657	0.00686576	0.17836	-0.0680278	0.206546	-0.0142066	0.229972	0.0489359	0.30324	0.0712325	0.291219	-0.00646402
A_07_P000918	yfaQ	4124	cmr|orf, hypothetical protein [b2226]	6.89937	0.0791154	0.0584146	0.136237	0.0686301	0.181095	-0.0345457	0.270543	-0.083881	0.537133	0.00484306	0.288663	-0.0166016
A_07_P000922	b2227	8506	cmr|orf, hypothetical protein [b2227]	6.84751	0.150011	0.12843	0.00454652	-0.0053071	0.266734	-0.0132026	0.302129	-0.019896	0.307487	-0.122316	0.293623	-0.0410144
A_07_P000926	b2228	7933	cmr|putative membrane protein [b2228]	6.68243	0.121497	0.12033	0.0364959	-0.0418616	0.158998	-0.000736125	0.19573	-0.00409882	0.292425	0.00446185	0.202001	0.0467019
A_07_P000934	yfaT	7961	cmr|orf, hypothetical protein [b2229]	6.48186	0.0329487	0.0601548	-0.0143093	0.0249218	0.18539	0.0675294	0.135515	0.0795042	0.103738	0.0395328	0.0799203	0.0871203
A_07_P000938	yfaA	10457	cmr|orf, hypothetical protein [b2230]	6.47671	0.0465329	0.0327448	0.0100516	0.0477019	0.141938	-0.00703597	0.0862398	0.0363792	0.0562162	0.0272593	0.0836917	0.0190498
A_07_P000942	gyrA	2533	cmr|DNA gyrase, subunit A, type II topoisomerase [b2231]	9.67565	-0.140659	-0.636758	-0.2602	-0.277643	0.188183	-0.510302	-0.227107	-0.434171	-0.258953	-0.857949	-0.480759	-0.763586
A_07_P000949	ubiG	3337	cmr|3-demethylubiquinone-9 3-methyltransferase and 2-octaprenyl-6-hydroxy phenol methylase [b2232]	7.4711	0.566059	0.0996957	0.218531	0.0271594	0.527596	0.14439	0.265382	0.156305	0.392193	0.397295	0.842418	0.265531
A_07_P000955	yfaL	9850	cmr|putative ATP-binding component of a transport system [b2233]	7.76765	0.372937	0.0244234	0.47674	-0.0202578	0.498261	-0.0959444	0.905738	-0.207286	1.20812	-0.492858	0.28557	-0.248175
A_07_P000956	nrdA	3365	cmr|ribonucleoside diphosphate reductase 1, alpha subunit, B1 [b2234]	9.13859	-0.698987	0.120009	-0.382894	-0.0257096	-0.894429	-0.00727231	-0.770702	-0.206457	-0.891599	-0.222643	-0.349096	-0.0125847
A_07_P000962	nrdB	9076	cmr|ribonucleoside-diphosphate reductase 1, beta subunit, B2 [b2235]	8.94635	-1.24641	-0.234286	-0.746199	0.068613	-1.33393	-0.0687662	-1.1687	0.0130225	-1.56257	-0.0110468	-1.37159	-0.272281
A_07_P000966	yfaE	4641	cmr|orf, hypothetical protein [b2236]	7.943	-0.348182	-0.0276403	-0.0864177	-0.0638498	-0.389506	0.132546	-0.0327978	0.22684	-0.361171	-0.0154719	-0.565183	0.0408309
A_07_P000971	inaA	5044	cmr|pH-inducible protein involved in stress response [b2237]	8.67474	0.800531	0.188505	0.445244	0.0769029	0.973639	0.0991091	1.29084	-0.0818338	1.43371	-0.131726	0.674347	0.100361
A_07_P000977	yfaH	5988	cmr|orf, hypothetical protein [b2238]	6.69168	0.00149831	-0.0639833	0.124839	-0.168573	0.0515558	0.0139979	0.224446	-0.0317039	0.105492	-0.137924	0.0130315	-0.0173191
A_07_P000982	glpQ	585	cmr|glycerophosphodiester phosphodiesterase, periplasmic [b2239]	8.87511	0.257815	0.362432	-0.459088	0.0834127	-0.145881	0.443422	-0.372658	0.193131	-0.0284619	-0.0890382	-0.355153	0.306823
A_07_P000991	glpA	656	cmr|sn-glycerol-3-phosphate dehydrogenase [b2241]	6.85904	-0.659784	-0.00998343	-0.925566	-0.060765	-0.725051	0.313799	-0.904077	-0.63621	-0.897489	-0.829117	-0.865399	-0.539759
A_07_P001001	glpC	7587	cmr|sn-glycerol-3-phosphate dehydrogenase [b2243]	6.83544	-0.526305	-0.0145219	-0.669659	-0.133432	-0.481907	0.0281935	-0.569666	-0.375324	-0.547619	-0.618268	-0.431554	-0.359462
A_07_P001008	yfaD	567	cmr|orf, hypothetical protein [b2244]	6.48774	0.0397306	0.0235672	-0.00456327	0.0629346	0.0552747	0.0215239	0.0244738	0.0404324	-0.0380262	0.00351986	0.0306491	0.0352352
A_07_P001012	yfaU	928	cmr|orf, hypothetical protein [b2245]	6.77513	0.057918	-0.00997876	0.166572	-0.0152549	0.0784634	0.0153415	0.11897	-0.00101389	0.137169	0.0174782	0.115454	-0.00266046
A_07_P001019	yfaV	5675	cmr|putative transport protein [b2246]	6.84147	0.0691674	0.0512552	0.361579	-0.0175446	0.142023	0.052801	0.263711	0.0341747	0.26603	-0.112909	0.176202	0.0189505
A_07_P001021	yfaW	8707	cmr|putative racemase [b2247]	7.88307	-1.32971	-0.592123	-0.804283	-0.0632757	-1.65142	-0.292216	-1.8103	-1.05292	-1.60593	-1.82793	-1.36447	-1.56011
A_07_P001027	yfaX	6155	cmr|putative regulator [b2248]	6.82906	-0.622946	-0.223564	-0.589257	-0.175357	-0.641073	-0.151576	-0.738516	-0.416671	-0.769957	-0.707031	-0.601903	-0.489751
A_07_P001034	yfaY	6801	cmr|orf, hypothetical protein [b2249]	8.29395	-0.358648	0.164338	-0.420759	0.000820089	-0.532639	0.210223	-0.590691	0.0321373	-0.492994	0.104216	-0.742165	0.122903
A_07_P001040	yfaZ	3330	cmr|orf, hypothetical protein [b2250]	7.69151	0.289478	-0.343514	0.483914	0.230933	0.0901084	-0.00137439	0.255202	-0.182801	0.297951	0.38804	-0.32316	-0.294441
A_07_P001045	nudI	2454	cmr|orf, hypothetical protein [b2251]	7.27857	0.0597435	0.403476	-0.265716	0.0556477	-0.32151	0.263539	-0.41975	0.210259	-0.203622	0.648608	-0.0738485	0.660761
A_07_P001047	ais	8078	cmr|protein induced by aluminum [b2252]	6.47423	0.0632422	0.037226	0.0548268	0.0428767	0.118774	0.0532652	0.132592	0.0905246	0.049603	0.0456632	0.0937464	0.113412
A_07_P001077	arnF	615	cmr|putative transport/receptor protein [b2258]	6.49543	-0.0200352	-0.0488994	-0.0758911	0.0260364	-0.0801081	-0.0402122	-0.0834065	-0.0757663	-0.0700945	0.0228846	-0.0368416	-0.0905692
A_07_P001104	yfbB	10192	cmr|putative enzyme [b2263]	6.54518	-0.000294656	-0.0073385	0.0750505	0.123369	-0.0216966	-0.0185061	-0.102304	0.0118294	-0.0401195	-0.0322396	0.0139525	0.0276898
A_07_P001130	rbn	2765	cmr|orf, hypothetical protein [b2268]	7.35423	-0.326404	-0.0807105	-0.388542	-0.0278121	-0.357886	0.126986	-0.723462	-0.0887705	-0.743834	-0.456234	-0.336834	-0.469582
A_07_P001133	elaD	8127	cmr|putative sulfatase / phosphatase [b2269]	6.95296	-0.446136	-0.209087	-0.261532	0.053174	-0.511623	0.0309601	-0.434578	-0.248617	-0.382694	-0.396944	-0.381093	-0.502215
A_07_P001140	yfbK	3864	cmr|orf, hypothetical protein [b2270]	6.49592	0.0107787	0.0947151	-0.0339543	-0.0698685	-0.00443316	-0.02708	0.0601698	0.0429973	0.0633362	0.0178875	0.0462571	0.000970969
A_07_P001142	yfbL	3457	cmr|putative aminopeptidase [b2271]	6.60315	-0.0205005	-0.0291381	-0.0176877	0.0948016	-0.0827869	-0.0548876	-0.0399811	-0.0448705	-0.0275328	0.0214868	-0.0514452	-0.0505557
A_07_P001148	yfbM	7334	cmr|orf, hypothetical protein [b2272]	6.72318	-0.335454	0.161811	-0.438398	-0.0461372	-0.373581	0.037045	-0.463437	0.119972	-0.462044	-0.189662	-0.399886	-0.00200594
A_07_P001151	yfbN	4704	cmr|orf, hypothetical protein [b2273]	6.54864	0.0323613	0.113905	0.10319	-0.0309402	0.056965	0.00853245	0.100752	0.0943712	0.0660791	0.146234	0.134231	0.189878
A_07_P001158	yfbO	4886	cmr|orf, hypothetical protein [b2274]	6.74467	-0.172974	-0.0796925	-0.108341	-0.182814	-0.231203	-0.216878	-0.204653	-0.0537947	-0.161128	-0.0246605	-0.154008	-0.0525998
A_07_P001161	yfbP	7843	cmr|orf, hypothetical protein [b2275]	6.95818	0.119679	0.107311	0.0549605	0.050626	0.279414	0.078055	0.617627	0.207103	0.56052	0.128407	0.282207	0.127953
A_07_P001174	nuoM	2429	cmr|NADH dehydrogenase I chain M [b2277]	10.4568	-2.43448	0.250775	-2.20688	-0.107789	-2.90562	0.217784	-3.33325	-0.159581	-3.01217	-0.115909	-2.97877	0.0656705
A_07_P001178	nuoL	566	cmr|NADH dehydrogenase I chain L [b2278]	10.7129	-1.70786	0.332901	-1.73822	0.0603833	-2.41149	0.249517	-2.87054	-0.0579878	-2.54357	0.171788	-2.34786	0.627264
A_07_P001181	nuoK	3912	cmr|NADH dehydrogenase I chain K [b2279]	10.5351	-1.90978	0.112568	-1.78964	-0.14899	-2.46223	0.113303	-2.8506	-0.1637	-2.52438	0.0514316	-2.42578	0.0706522
A_07_P001189	ymcE	7900	cmr|suppresses fabA and ts growth mutation [b0991]	9.15901	1.29676	0.921442	0.970082	0.0179961	0.643317	0.346157	1.29493	1.26818	1.12923	1.27065	0.954829	1.39461
A_07_P001194	yccM	1940	cmr|orf, hypothetical protein [b0992]	6.76899	-0.0939967	0.189136	-0.334275	-0.131787	-0.200396	-0.128646	-0.298466	0.00712099	-0.201826	-0.198229	-0.418609	0.122478
A_07_P001197	torS	305	cmr|sensor protein torS [b0993]	8.24998	0.244722	-0.368141	0.129876	0.403846	-0.360908	-0.214509	-0.000749384	-0.212215	0.306556	0.258171	-0.0675519	-0.15398
A_07_P001201	torT	4329	cmr|part of regulation of tor operon, periplasmic [b0994]	7.13344	-0.152648	-0.0853551	-0.0849101	-0.00796981	-0.146936	0.0693846	-0.360804	-0.136681	-0.232757	-0.168491	-0.116867	-0.0378831
A_07_P001215	torC	3833	cmr|trimethylamine N-oxide reductase, cytochrome c-type subunit [b0996]	6.86013	0.178041	0.0685168	0.222011	-0.0195952	0.0551346	0.0491179	-0.120431	-0.0589869	-0.0474962	-0.0335652	0.184617	0.195104
A_07_P001220	torA	4929	cmr|trimethylamine N-oxide reductase subunit [b0997]	6.68731	0.115711	0.000614304	0.0276706	-0.0449138	0.177483	-0.0250762	0.0115969	-0.0104749	0.128236	-0.0746774	0.0736042	-0.0176698
A_07_P001224	torD	1900	cmr|part of trimethylamine-N-oxide oxidoreductase [b0998]	7.10119	0.744481	0.0494685	0.467086	-0.0135462	0.807681	0.0563861	0.926935	-0.0262996	1.36207	-0.0404977	0.660773	0.104237
A_07_P001226	cbpM	6419	cmr|orf, hypothetical protein [b0999]	9.10005	-1.75806	-0.154755	-1.63005	0.140057	-1.97923	-0.100577	-2.26499	0.0476324	-2.98648	-0.848492	-2.11498	-1.08244
A_07_P001235	cbpA	3105	cmr|curved DNA-binding protein; functions closely related to DnaJ [b1000]	8.54194	-1.53893	-0.235132	-1.64705	-0.0139118	-1.75373	-0.45215	-2.11463	-0.117373	-2.68697	-0.884385	-1.99333	-1.09745
A_07_P001240	yccE	4332	cmr|orf, hypothetical protein [b1001]	7.23542	0.108953	-0.136686	0.0332297	0.432241	-0.0795317	-0.0206284	0.00164857	-0.120486	0.338577	0.376764	0.0688197	-0.0495569
A_07_P001246	yccJ	9856	cmr|orf, hypothetical protein [b1003]	9.92417	-2.99628	-0.530305	-2.70618	-0.10353	-3.02474	-0.0631873	-3.3648	-0.812715	-3.46064	-3.11653	-3.22342	-2.92062
A_07_P001254	wrbA	3104	cmr|trp repressor binding protein; affects association of trp repressor and operator [b1004]	11.6177	-3.26567	-0.659652	-3.08805	-0.15879	-3.19511	-0.464962	-3.99198	-0.91547	-4.01204	-3.48433	-4.02383	-3.26421
A_07_P001260	b1005	10479	cmr|orf, hypothetical protein [b1005]	7.16631	-0.549791	-0.413677	-0.518475	0.315584	-0.406248	-0.014388	-0.757416	-0.404156	-0.67879	-0.704832	-0.605095	-0.754479
A_07_P001261	rutG	3721	cmr|putative transport protein [b1006]	6.70766	0.116875	0.0226651	0.0524795	-0.0245943	0.143809	0.0843552	0.243387	-0.0215325	0.097986	-0.0886421	0.100737	-0.0210453
A_07_P001274	rutE	2132	cmr|putative enzyme [b1008]	6.43495	0.0653966	0.11564	0.0488791	0.0410312	0.100527	0.0512315	0.0503241	0.0323893	0.0240404	0.074743	0.0664626	0.0791652
A_07_P001278	rutD	3077	cmr|putative acetyltransferase [b1009]	6.50779	0.117657	0.0648785	0.0582821	0.029725	0.114866	0.0559352	0.0582912	0.0044213	0.076352	0.0400724	0.132198	0.144369
A_07_P001283	rutC	2388	cmr|orf, hypothetical protein [b1010]	6.54711	-0.0255917	-0.0886714	0.0488059	-0.122009	-0.0173752	-0.0565414	-0.0399508	-0.107497	-0.0942827	-0.0430367	-0.0213538	-0.0954217
A_07_P001287	rutB	1871	cmr|putative synthetase [b1011]	8.70935	0.219868	-0.423154	0.271002	0.462532	-0.386963	-0.444808	0.117355	-0.407462	0.403001	0.0648748	0.141157	-0.796778
A_07_P001291	rutA	7540	cmr|orf, hypothetical protein [b1012]	6.51855	0.0966688	0.0318304	0.136532	-3.47477e-05	0.130393	0.00759556	0.164748	0.0157966	0.138323	-0.0154302	0.22732	0.0445219
A_07_P001300	rutR	7432	cmr|putative tet operon regulator [b1013]	7.93077	0.632648	-0.119177	1.06659	-0.0662142	0.904892	-0.148834	1.77577	-0.0871375	1.57845	-0.183292	0.987778	-0.0800553
A_07_P001306	putP	6642	cmr|major sodium/proline symporter [b1015]	11.0667	-1.59357	0.31066	-2.30411	-0.190083	-1.43689	0.293523	-3.09568	-0.797912	-3.06264	0.102681	-2.34662	0.300859
A_07_P001312	b1017	1112	cmr|putative cytochrome [b1017]	6.69054	0.165904	0.119479	0.0600037	-0.0108785	0.573933	-0.0219977	0.0410468	-0.0260201	-0.00135271	0.403988	0.0373613	0.447032
A_07_P001316	efeO	3010	cmr|orf, hypothetical protein [b1018]	6.61474	-0.121433	0.0108557	-0.225494	-0.204244	0.0835066	-0.1501	-0.118943	-0.0737783	-0.174103	0.338708	-0.150022	0.361562
A_07_P001323	efeB	7332	cmr|orf, hypothetical protein [b1019]	7.28672	0.106837	0.345551	0.0744202	-0.0406876	0.40245	0.101027	0.00624121	0.111778	0.00835976	0.779254	0.0257371	0.880125
A_07_P001326	phoH	10497	cmr|PhoB-dependent, ATP-binding pho regulon component; may be helicase; induced by P starvation [b1020]	8.9525	0.212887	0.339412	1.13221	0.167451	0.662347	0.115937	0.40072	-0.163537	0.190987	0.323697	0.388619	-0.00891618
A_07_P001332	pgaD	8896	cmr|orf, hypothetical protein [b1021]	7.82901	1.39995	2.54944	0.82312	0.0586275	1.18799	0.0494014	1.52346	0.858563	1.65714	0.806465	0.95458	0.723783
A_07_P001337	pgaC	9722	cmr|orf, hypothetical protein [b1022]	7.11467	0.327512	3.04349	0.00689507	0.0856433	0.255417	0.0342201	0.374266	1.09888	0.254997	0.802751	0.273763	0.568401
A_07_P001344	pgaB	2584	cmr|orf, hypothetical protein [b1023]	7.06739	0.296143	2.88359	0.0321169	-0.0435262	0.26638	0.0908628	0.180235	1.09378	0.17959	1.08499	0.114917	0.795592
A_07_P001349	pgaA	5979	cmr|putative outer membrane protein [b1024]	7.03642	0.37189	2.46544	0.125862	-0.0264572	0.304705	0.120566	0.162562	1.1888	0.220406	1.27233	0.171408	0.774076
A_07_P001359	ymdE	6447	cmr|orf, hypothetical protein [b1028]	6.99094	0.0469572	-0.128646	0.100851	0.171114	-0.14052	-0.0914846	0.454488	-0.160544	0.388561	-0.0551014	-0.0407201	-0.0985876
A_07_P001361	ycdU	8961	cmr|orf, hypothetical protein [b1029]	7.00097	0.398937	0.109274	0.279446	0.0591546	0.585312	0.0417923	1.44097	0.17186	1.35637	0.382175	0.366098	0.398038
A_07_P001367	b1030	9417	cmr|orf, hypothetical protein [b1030]	6.59028	0.163301	-0.025204	0.035175	0.0207816	0.201204	0.0158228	0.359088	0.0178081	0.233462	-0.02727	0.0895265	0.0737712
A_07_P001374	b1031	8073	cmr|putative ribosomal protein [b1031]	6.47362	0.0251326	-0.0294415	-0.00850087	-0.00800889	0.112034	0.0738778	0.167189	0.00595695	0.135189	-0.0122113	0.0741081	-0.00240576
A_07_P001376	ghrA	4130	cmr|putative dehydrogenase [b1033]	8.05672	0.200834	0.0876294	0.598195	-0.0682002	0.128802	0.0579455	-0.250747	0.285747	-0.100631	0.418264	0.324494	0.376202
A_07_P001389	ycdY	3726	cmr|putative oxidoreductase component [b1035]	6.95199	0.402075	0.181039	0.193247	-0.0839143	0.584871	0.0880657	0.552686	0.179116	0.567816	0.245694	0.512484	0.373543
A_07_P001391	ycdZ	1966	cmr|orf, hypothetical protein [b1036]	8.74549	1.88203	0.0725236	0.102632	-0.176108	1.36384	0.620684	0.389841	0.329806	0.703359	0.480722	0.674553	0.500548
A_07_P001396	csgG	7626	cmr|curli production assembly/transport component, 2nd curli operon [b1037]	6.75126	0.176882	-0.0311292	0.12697	-0.0218594	0.288295	0.0543494	0.315386	0.0520627	0.334151	-0.0990917	0.14931	0.0212046
A_07_P001401	csgF	1106	cmr|curli production assembly/transport component, 2nd curli operon [b1038]	6.50283	0.0619877	0.00905752	0.0245585	0.00233876	0.0555216	-0.00829733	0.0174395	-0.00215381	0.00606909	0.0570287	0.00479924	-0.033074
A_07_P001409	csgE	7751	cmr|curli production assembly/transport component, 2nd curli operon [b1039]	6.45728	-0.0443652	-0.00694727	-0.0521823	0.0157424	0.00941365	0.0181292	0.0219759	0.0156831	-0.016523	-0.0524999	-0.0123058	0.0313699
A_07_P001417	csgB	174	cmr|minor curlin subunit precursor, similar ro CsgA [b1041]	6.77306	-0.365135	0.0275699	-0.324813	0.0691379	-0.32821	-0.0184189	-0.371811	-0.0730664	-0.351601	-0.305389	-0.41867	-0.347371
A_07_P001421	csgA	2423	cmr|curlin major subunit, coiled surface structures; cryptic [b1042]	6.75855	-0.403103	-0.207616	-0.275692	-0.0153492	-0.384315	-0.139044	-0.496044	-0.136308	-0.475639	-0.288646	-0.453349	-0.41334
A_07_P001429	csgC	9512	cmr|putative curli production protein [b1043]	6.47557	-0.011148	-0.00367764	-0.0502193	0.0343775	0.0369322	-0.00619257	-0.00887104	0.00287181	-0.0146144	-0.0187926	-0.00498392	0.0204837
A_07_P001431	ymdA	6343	cmr|orf, hypothetical protein [b1044]	6.64669	0.035071	0.0203754	0.0321713	-0.0906652	0.154326	0.0408214	0.253039	0.0434997	0.345113	-0.0812725	0.0720908	0.0136661
A_07_P001438	ymdB	5340	cmr|putative polyprotein [b1045]	9.01241	-1.30003	0.181705	-0.793244	0.239548	-1.34473	0.104899	-1.23375	-0.628284	-1.15615	-1.35515	-1.14199	-0.978898
A_07_P001444	ymdC	9264	cmr|putative synthase [b1046]	6.54291	-0.19824	-0.0102469	-0.247648	0.00633674	-0.116551	0.0729829	-0.183624	-0.0771033	-0.200814	-0.175066	-0.146464	-0.10172
A_07_P001448	mdoC	6756	cmr|orf, hypothetical protein [b1047]	6.64883	-0.00273171	0.0390093	-0.0557484	-0.0711456	0.218412	0.0350603	0.0514156	0.0435714	0.041829	0.0947827	0.0951686	0.214302
A_07_P001451	mdoG	2694	cmr|periplasmic glucans biosynthesis protein [b1048]	9.2131	-0.0414182	0.15944	-0.139941	-0.11082	-0.222538	-0.0553149	-0.0931296	-0.210065	-0.0841351	-0.301204	0.0605564	-0.0957779
A_07_P001472	mdtG	6459	cmr|putative transport protein [b1053]	7.3319	-0.218347	0.175361	-0.470674	0.109598	-0.0268602	0.48811	-0.152652	0.0689824	0.348758	0.151989	-0.270823	0.279741
A_07_P001480	lpxL	10729	cmr|heat shock protein [b1054]	9.66576	0.301067	0.394106	0.119567	0.0353434	0.181816	0.223538	0.760718	-0.156099	0.821341	0.316187	0.471492	0.906533
A_07_P001482	yceA	5842	cmr|orf, hypothetical protein [b1055]	7.34912	-0.00138002	0.154741	-0.0206906	-0.138073	0.113639	0.105982	0.641226	0.309322	-0.0429529	0.760947	0.588312	0.468537
A_07_P001488	yceI	3462	cmr|orf, hypothetical protein [b1056]	8.10346	-0.526999	0.625756	0.23854	0.136021	-0.827942	0.0268715	-1.41175	0.0448664	-1.51449	-0.297625	-0.195875	-0.407257
A_07_P001495	yceJ	9295	cmr|putative cytochrome [b1057]	6.99601	0.373129	0.110483	0.360443	0.014999	0.492447	0.00434112	0.234676	0.114433	0.260682	0.358948	1.15419	0.415736
A_07_P001504	bssS	1262	cmr|orf, hypothetical protein [b1060]	13.2713	2.82421	0.658135	3.8376	0.470857	2.37047	0.409859	3.87153	-0.23257	3.84672	-1.44721	3.78353	-0.861827
A_07_P001507	dinI	3522	cmr|damage-inducible protein I [b1061]	6.62713	-0.0742596	0.0920749	-0.078532	-0.106824	-0.0546674	-0.00728725	-0.193365	-0.0313286	-0.231606	-0.00924159	-0.122297	0.0483956
A_07_P001513	pyrC	9055	cmr|dihydro-orotase [b1062]	7.29901	0.460153	-0.162048	0.205993	-0.105695	0.377047	-0.0691572	0.342328	0.0858676	0.393554	0.591383	0.551266	0.477974
A_07_P001517	yceB	9747	cmr|orf, hypothetical protein [b1063]	8.34847	-0.176559	0.199238	-0.281229	-0.0853023	0.114643	0.114015	0.145522	0.0372721	0.106363	0.159176	0.530176	0.17445
A_07_P001521	grxB	2468	cmr|glutaredoxin 2 [b1064]	9.34997	-2.38302	-0.163662	-1.78295	0.337923	-2.72405	0.3796	-3.23737	-0.977238	-3.47878	-2.25829	-2.31008	-1.7272
A_07_P001526	mdtH	257	cmr|orf, hypothetical protein [b1065]	7.38796	0.322101	-0.160159	0.0127165	0.058243	0.161752	-0.176554	0.236389	-0.266126	0.506521	0.0833184	0.126317	-0.30381
A_07_P001534	rimJ	7487	cmr|acetylation of N-terminal alanine of 30S ribosomal subunit protein S5 [b1066]	9.15215	-0.474526	-0.00423083	-0.353163	-0.133453	-0.798746	0.0067783	-1.18348	-0.337789	-1.2325	-0.584066	-0.579468	-0.158389
A_07_P001544	yceM	10663	cmr|putative virulence factor [b1068]	8.78867	-0.455972	0.341158	-0.311906	-0.0433524	-0.737648	0.0664165	-1.28352	-0.280945	-1.41063	-0.86978	-0.999268	-0.518635
A_07_P001549	yceN	6265	cmr|putative virulence factor [b1069]	7.13959	0.160574	0.0298336	-0.335186	-0.184592	0.657445	-0.162544	-0.313713	0.111542	-0.276457	0.729991	-0.121126	0.583076
A_07_P001551	flgN	2878	cmr|protein of flagellar biosynthesis [b1070]	6.52235	-0.11122	0.097818	-0.060149	-0.0312258	-0.0136855	0.195222	-0.069325	0.0125796	-0.0517578	-0.0259572	-0.0117393	0.00711992
A_07_P001559	flgM	1327	cmr|anti-FliA [b1071]	7.21619	-0.343721	0.224055	-0.135779	-0.0376363	-0.45372	0.446994	-0.363814	-0.114661	-0.283089	-0.280672	-0.187925	0.0721134
A_07_P001564	flgA	7635	cmr|flagellar biosynthesis; assembly of basal-body periplasmic P ring [b1072]	6.86607	0.107553	0.0206938	0.186757	-0.0561888	0.0655311	0.00745079	0.369407	-0.0027885	0.239332	-0.124084	0.215822	0.0174204
A_07_P001568	flgB	5967	cmr|flagellar biosynthesis, cell-proximal portion of basal-body rod [b1073]	6.43697	0.0621351	0.0367871	0.0776744	-0.0398227	0.0794067	0.00414803	0.0767661	0.0484585	0.0816624	0.00704661	0.0686608	0.066411
A_07_P001571	flgC	1478	cmr|flagellar biosynthesis, cell-proximal portion of basal-body rod [b1074]	6.44906	0.0257048	0.0693506	0.048127	0.0273084	0.0721507	-0.00322098	0.0641543	0.0428362	0.0261785	0.0316725	0.0675207	0.0180236
A_07_P001576	flgD	7350	cmr|flagellar biosynthesis, initiation of hook assembly [b1075]	6.47053	0.0432184	0.0315202	-0.0112002	0.0167451	0.061186	0.0614963	0.0755453	0.0591286	0.029237	-0.0323142	0.012731	0.0496589
A_07_P001583	flgE	9109	cmr|flagellar biosynthesis, hook protein [b1076]	6.53979	-0.074446	-0.00665989	-0.0123729	-0.00974405	0.0113631	-0.0122902	0.006735	-0.0268142	-0.00853145	-0.0908166	-0.00427253	-0.0146833
A_07_P001588	flgF	1665	cmr|flagellar biosynthesis, cell-proximal portion of basal-body rod [b1077]	6.66167	0.0736051	0.0475782	-0.0148492	-0.0633962	0.209568	0.0136832	-0.0216688	-0.0191048	-0.0113353	-0.053255	0.0478845	0.128352
A_07_P001593	flgG	10371	cmr|flagellar biosynthesis, cell-distal portion of basal-body rod [b1078]	6.68065	-0.223115	0.0108685	-0.199538	-0.000432019	-0.166744	0.0149556	-0.224978	-0.0340902	-0.13834	-0.181566	-0.161146	-0.0627608
A_07_P001599	flgH	637	cmr|flagellar biosynthesis, basal-body outer-membrane L [b1079]	6.46767	-0.0140163	-0.0354796	-0.0172445	-0.0668827	-0.0538261	-0.0243121	-0.0713415	-0.0713021	-0.0781254	-0.0306859	-0.0295284	-0.0230628
A_07_P001601	flgI	1439	cmr|homolog of Salmonella P-ring of flagella basal body [b1080]	6.54387	-0.128023	-0.0920289	-0.0725839	-0.0146121	-0.118455	-0.0748126	-0.159543	-0.091348	-0.192153	-0.123707	-0.104467	-0.0895172
A_07_P001608	flgJ	4011	cmr|flagellar biosynthesis [b1081]	6.44149	0.0811116	0.0839624	0.0138007	-0.0111917	0.154087	0.0796933	0.0539288	0.0672979	0.101282	0.067751	0.090253	0.0435079
A_07_P001612	flgK	6823	cmr|flagellar biosynthesis, hook-filament junction protein 1 [b1082]	6.68865	-0.154054	-0.0258983	-0.0481142	-0.140218	-0.0832975	0.0192158	0.0487091	-0.0833749	-0.0343195	-0.102776	0.138936	-0.0933588
A_07_P001620	flgL	2922	cmr|flagellar biosynthesis; hook-filament junction protein [b1083]	7.03238	-0.0266855	-0.0323801	0.118553	-0.00852921	0.120004	0.0507642	0.53688	-0.08185	0.541594	-0.163645	0.441715	-0.0788342
A_07_P001621	rne	5345	cmr|RNase E, membrane attachment, mRNA turnover, maturation 5S RNA [b1084]	9.84911	0.426919	-0.0238823	-0.39947	0.197028	1.28172	0.0276455	-0.984963	0.325004	-0.734758	0.155226	-0.357661	0.195845
A_07_P001627	yceQ	2509	cmr|orf, hypothetical protein [b1085]	7.67085	0.081656	0.0901028	0.201077	0.177366	0.0889568	0.703593	-0.0843115	0.22535	-0.124692	-0.124348	-0.0679094	-0.324089
A_07_P001631	rluC	3772	cmr|orf, hypothetical protein [b1086]	7.75813	0.835558	0.0401951	0.119594	-0.112586	0.962962	0.183869	0.425043	0.772009	0.136519	2.09682	0.696817	1.07903
A_07_P001639	yceF	7019	cmr|orf, hypothetical protein [b1087]	8.2746	-0.869129	-0.203978	-0.567999	0.00258241	-0.584225	-0.0157748	-0.571986	0.0604554	-0.92719	-0.370721	-0.856543	-0.267016
A_07_P001644	yceD	9829	cmr|orf, hypothetical protein [b1088]	13.1449	1.65019	0.438367	0.00723812	-0.0813927	2.33584	0.11902	0.220618	1.33255	0.336403	2.52523	1.33289	2.02613
A_07_P001648	rpmF	1113	cmr|50S ribosomal subunit protein L32 [b1089]	11.907	1.01346	0.424898	-0.562546	0.187598	1.59386	0.211642	-0.367673	0.583546	-0.102639	1.73264	0.640586	1.60082
A_07_P001651	plsX	9291	cmr|glycerolphosphate auxotrophy in plsB background [b1090]	9.91619	1.18434	0.00284188	-0.419989	0.0186934	2.0525	0.226373	-0.0649738	0.684844	-0.311929	1.7587	0.566264	0.998908
A_07_P001661	fabD	4800	cmr|malonyl-CoA- [b1092]	10.6973	-0.413929	0.27666	-1.08734	-0.291339	0.286823	-0.0437589	-1.07176	0.187196	-1.29708	0.410445	-0.828999	0.840588
A_07_P001671	acpP	8708	cmr|acyl carrier protein [b1094]	14.357	-0.0415074	0.43355	-0.264012	-0.107635	0.0378828	0.213891	0.179639	0.655511	0.32337	0.892815	0.349048	0.734953
A_07_P001676	fabF	10508	cmr|3-oxoacyl- [b1095]	10.8256	1.15187	0.975332	0.737842	-0.0322152	2.41761	0.0362597	1.78698	1.02854	2.13211	2.05656	1.14726	1.96438
A_07_P001687	yceG	294	cmr|putative thymidylate kinase [b1097]	10.1088	0.813747	0.147684	0.21377	0.0892203	1.09377	0.329278	0.477382	0.429698	0.731993	1.44264	0.81161	1.35469
A_07_P001692	tmk	8782	cmr|thymidylate kinase [b1098]	9.12042	0.378711	0.0644784	-0.0265696	-0.0215875	0.664089	0.0814113	0.0803369	0.104616	0.323154	0.89281	0.296091	0.959942
A_07_P001696	holB	7513	cmr|DNA polymerase III, delta prime subunit [b1099]	8.4632	0.000850319	0.309664	-0.300567	0.0843222	0.55385	0.177517	-0.227936	0.22472	0.0969898	1.17146	0.044354	1.31802
A_07_P001710	ptsG	8761	cmr|PTS system, glucose-specific IIBC component [b1101]	7.09245	-0.68099	-0.239052	-0.52617	0.215849	-0.412315	-0.0475299	-0.646352	-0.181959	-0.697157	-0.391418	-0.814942	-0.443374
A_07_P001711	fhuE	2098	cmr|outer membrane receptor for ferric iron uptake [b1102]	6.8335	0.413781	0.220955	0.404018	-0.0221574	0.572973	0.153741	0.561139	0.0575459	0.804478	0.0771101	0.526923	0.161001
A_07_P001720	hinT	3393	cmr|orf, hypothetical protein [b1103]	9.03743	-0.744521	0.0126813	-1.31701	-0.150102	-0.88955	0.232261	-1.50417	-0.0201524	-1.63387	-0.747645	-1.16061	-0.619284
A_07_P001721	ycfL	739	cmr|orf, hypothetical protein [b1104]	9.37545	-0.825972	-0.121669	-1.50786	-0.111831	-0.767262	0.06024	-1.58732	0.0427232	-1.74818	-0.601282	-1.1188	-0.710388
A_07_P001731	thiK	5592	cmr|putative beta-glucosidase [b1106]	7.72797	0.659644	0.0606304	0.437016	-0.100012	0.365741	0.087026	0.517584	0.0881179	0.488238	-0.0219786	0.432936	0.0405577
A_07_P001737	nagZ	8293	cmr|orf, hypothetical protein [b1107]	9.03048	-0.624788	-0.24278	-0.674025	-0.122041	-0.568309	0.0217522	-0.333961	0.0454419	-0.529984	-0.43864	-0.525955	-0.490977
A_07_P001743	ycfP	1459	cmr|orf, hypothetical protein [b1108]	11.7871	-0.267303	0.258704	-1.06969	-0.261375	-0.688194	0.206734	-0.995505	0.0509645	-0.0893346	-0.484669	-1.01714	0.0212437
A_07_P001747	ndh	10352	cmr|respiratory NADH dehydrogenase [b1109]	9.18687	0.403673	0.180304	0.550248	-0.118864	0.778752	-0.0369709	2.21389	-0.587105	1.96852	-0.959352	0.00955833	-0.28486
A_07_P001753	ycfJ	8857	cmr|orf, hypothetical protein [b1110]	8.4148	-0.082571	0.0525063	0.741791	0.0779889	0.464884	-0.265847	1.5072	-0.441988	1.23999	0.013615	1.07332	-0.042431
A_07_P001759	ycfQ	5053	cmr|orf, hypothetical protein [b1111]	10.1649	-0.0995298	0.31352	0.114153	0.108667	0.363681	0.465319	1.11509	-0.0918655	0.929459	-0.396443	0.244074	-0.053054
A_07_P001765	bhsA	4282	cmr|orf, hypothetical protein [b1112]	8.80788	0.458918	0.133706	0.889927	0.0894965	0.641879	-0.312057	2.51453	-0.254903	2.59711	-0.116252	0.638231	-0.0651637
A_07_P001770	ycfS	5342	cmr|orf, hypothetical protein [b1113]	9.9415	0.75933	0.35598	1.39491	-0.100808	1.19621	-0.313986	0.647238	0.723917	0.551242	0.488351	2.64782	0.655146
A_07_P001771	mfd	2383	cmr|transcription-repair coupling factor; mutation frequency decline [b1114]	7.94777	1.01331	-0.0632287	1.36927	-0.153774	-0.301073	-0.230732	0.914686	-0.154234	-0.00585529	-0.397712	2.32319	-0.0588116
A_07_P001779	ycfT	1662	cmr|orf, hypothetical protein [b1115]	6.70256	0.212637	-0.0034806	0.096844	0.0584217	0.389201	0.0316608	0.0725147	0.0026653	0.210151	-0.0159053	0.375399	0.00100409
A_07_P001787	lolD	2904	cmr|putative ATP-binding component of a transport system [b1117]	7.78109	-0.132744	0.124131	-0.550812	-0.181445	0.162792	-0.257248	-0.874575	-0.0052374	-0.865004	0.0938634	-0.258445	0.507414
A_07_P001793	lolE	2212	cmr|putative kinase [b1118]	9.37562	0.189971	-0.571045	-0.130972	0.214528	0.13016	-0.201177	-0.176074	-0.319779	-0.114184	0.110907	0.0471557	-0.595627
A_07_P001798	nagK	3258	cmr|putative NAGC-like transcriptional regulator [b1119]	8.8134	0.0674977	0.0142862	-0.181949	0.092992	0.371537	0.182593	-0.0703855	0.22986	0.045679	0.202657	-0.193528	0.228204
A_07_P001825	ygaW	4836	cmr|orf, hypothetical protein [b2670]	10.4405	-0.518316	-0.55162	-1.03484	-0.0411997	-1.16361	-0.541073	-0.558483	-0.609419	-0.122355	-1.44553	-0.377181	-0.72344
A_07_P001830	ygaC	6283	cmr|orf, hypothetical protein [b2671]	7.69714	-0.653387	-0.122861	-0.420924	0.0534521	-0.64622	-0.199806	0.254639	-0.454086	0.0511084	-0.697177	-0.0288538	-0.594477
A_07_P001832	ygaM	5308	cmr|orf, hypothetical protein [b2672]	11.5126	-2.69447	-0.0799522	-1.6406	0.346297	-2.0072	0.35677	-2.0337	0.28524	-3.09013	-2.11018	-1.76114	-2.06834
A_07_P001836	nrdH	3155	cmr|glutaredoxin-like protein; hydrogen donor [b2673]	7.37335	0.203943	0.242393	1.37101	0.0750659	0.714754	0.0646222	2.11985	0.0125315	1.68078	0.1609	0.80393	0.149577
A_07_P001841	nrdI	6906	cmr|orf, hypothetical protein [b2674]	7.06852	0.0285917	0.164244	0.731389	-0.0129643	0.397472	0.0885434	1.85436	0.03453	1.31674	0.100888	0.385204	0.131496
A_07_P001846	nrdE	6451	cmr|ribonucleoside-diphosphate reductase 2, alpha subunit [b2675]	6.81369	-0.159769	0.254695	0.0142809	-0.0796123	0.0945919	0.0243319	0.493172	0.0036655	0.0695626	0.00230652	0.223213	0.154453
A_07_P001851	nrdF	5148	cmr|ribonucleoside-diphosphate reductase 2, beta chain, frag [b2676]	6.60551	-0.0865558	0.202811	-0.0105252	-0.0252074	-0.0347612	-0.0202628	0.0753456	-0.0166508	-0.00080199	0.0185503	0.0820494	0.103626
A_07_P001861	proW	1616	cmr|high-affinity transport system for glycine betaine and proline [b2678]	6.9759	0.426639	0.0121305	0.401728	0.0039018	0.656176	0.0380162	0.592868	-0.0715335	0.663555	0.104361	0.525024	0.0881034
A_07_P001866	proX	54	cmr|high-affinity transport system for glycine betaine and proline [b2679]	6.66518	0.0984222	0.0220234	0.0728719	-0.0162573	0.14975	-0.0353092	0.081527	-0.0392917	0.0550212	-0.0292414	0.10499	-0.00580183
A_07_P001871	b2680	8536	cmr|orf, hypothetical protein [b2680]	7.51644	0.672644	0.008969	0.787035	0.173414	0.398602	0.0703336	1.19755	-0.0745165	1.16342	-0.0112411	0.890095	0.174614
A_07_P001880	ygaY	8414	cmr|putative transport protein [b2681]	6.73399	0.0576681	0.0206586	0.106308	0.00787782	0.289073	0.0429844	0.615968	0.00105924	0.479996	-0.0697653	0.17149	0.0164286
A_07_P001881	ygaZ	9323	cmr|orf, hypothetical protein [b2682]	9.03512	-0.883252	-0.580702	-0.0274374	0.0768159	-0.98032	-0.754248	-0.0325063	-0.678117	0.125158	-1.19054	-0.822018	-1.26005
A_07_P001889	ygaH	10104	cmr|orf, hypothetical protein [b2683]	8.27119	-0.0946166	0.285144	-0.210704	0.0171958	0.239371	0.425672	0.752013	0.36262	1.01669	1.06902	0.0929606	0.752676
A_07_P001891	mprA	7058	cmr|regulator of plasmid mcrB operon [b2684]	11.9503	-0.452899	0.352925	-1.02697	-0.302537	-0.320482	-0.0217034	0.31559	0.939813	-0.197775	1.66247	-0.188645	1.80669
A_07_P001896	emrA	7146	cmr|multidrug resistance secretion protein [b2685]	7.66212	0.566783	0.388828	0.555422	-0.119733	0.743794	0.0866983	1.86915	0.286931	1.83758	0.966341	0.656839	1.06331
A_07_P001903	emrB	4701	cmr|multidrug resistance; probably membrane translocase [b2686]	7.7857	0.328237	0.177739	0.526597	-0.0657132	0.849658	0.0921619	1.60458	0.00391334	1.38704	0.0135123	0.379163	0.171017
A_07_P001907	luxS	5619	cmr|orf, hypothetical protein [b2687]	9.91266	-0.185667	0.0534847	0.0350266	0.273774	-0.214734	0.272304	-0.0503127	0.247102	-0.213113	-0.263156	-0.231173	-0.54303
A_07_P001912	gshA	3740	cmr|gamma-glutamate-cysteine ligase [b2688]	10.3713	-0.431101	-0.211497	-0.707186	-0.0955876	-0.640354	-0.25567	-0.540779	0.00585947	-0.983317	-0.0721066	-0.44445	-0.145221
A_07_P001920	yqaA	4522	cmr|orf, hypothetical protein [b2689]	8.21494	0.852329	0.186058	0.617382	-0.0169742	0.767361	0.219556	1.12525	0.327592	1.11718	0.670848	0.63598	0.575548
A_07_P001927	csrA	2612	cmr|carbon storage regulator; controls glycogen synthesis, gluconeogenesis, cell size and surface properties [b2696]	13.5281	-0.357102	0.159987	-0.647883	-0.0045484	-0.335552	0.154945	-0.326813	-0.126691	-0.591087	-0.439095	-0.387934	-0.296095
A_07_P001931	alaS	10533	cmr|alanyl-tRNA synthetase [b2697]	10.6734	-0.173264	-0.445022	-0.376492	-0.185265	0.19619	-0.412295	-0.396991	0.0430431	-0.451257	0.24277	-0.469822	-0.00528821
A_07_P001941	recA	2992	cmr|DNA strand exchange and renaturation, DNA-dependent ATPase, DNA- and ATP-dependent coprotease [b2699]	9.75545	-0.0514637	-0.119132	0.00447342	-0.0595827	-0.525676	-0.301724	0.640705	-0.000100902	0.395505	-0.451756	-0.457921	-0.326145
A_07_P001946	ygaD	7800	cmr|orf, hypothetical protein [b2700]	8.42399	0.933056	0.118334	0.397497	-0.185518	0.276762	0.254961	0.263097	0.454167	0.180378	0.475053	1.15956	0.373789
A_07_P001954	mltB	4334	cmr|membrane-bound lytic murein transglycosylase B [b2701]	8.19704	0.19072	-0.00312672	0.195567	-0.227738	0.301562	0.0849591	0.281349	0.323903	0.0666228	0.460875	0.391906	0.23122
A_07_P001960	srlA	2544	cmr|PTS system, glucitol/sorbitol-specific IIC component, one of two [b2702]	7.15233	-0.507707	-0.352836	-0.263998	-0.100363	-0.705657	-0.178571	-0.879491	-0.442805	-0.814768	-0.882013	-0.844723	-0.806225
A_07_P001966	srlB	2766	cmr|PTS system, glucitol/sorbitol-specific enzyme IIA component [b2704]	7.36481	-0.672371	-0.493742	-0.198122	-0.275406	-1.01258	-0.180801	-1.26841	-0.579049	-0.989107	-1.18577	-1.12895	-1.09293
A_07_P001971	srlD	9538	cmr|glucitol [b2705]	6.96667	-0.175641	-0.170821	-0.00856586	-0.0244747	-0.378572	0.00242058	-0.455047	-0.280889	-0.310868	-0.60876	-0.33066	-0.473286
A_07_P001980	gutM	3935	cmr|glucitol operon activator [b2706]	7.10088	-0.244472	0.169599	0.0155432	-0.145279	-0.293108	0.0426575	0.124028	-0.163056	0.223727	-0.263925	0.0781147	-0.0683466
A_07_P001990	gutQ	1288	cmr|orf, hypothetical protein [b2708]	8.47057	-0.829223	-0.00963691	-1.02759	-0.154701	-1.20757	-0.162788	-1.35376	-0.402093	-1.33782	-0.90473	-0.873868	-0.646286
A_07_P001994	norR	4749	cmr|putative 2-component transcriptional regulator [b2709]	8.29129	0.816916	-0.0430891	1.26103	-0.0151944	1.06512	-0.114887	1.95643	-0.143351	2.08356	-0.39052	0.57557	-0.193938
A_07_P001997	norV	6053	cmr|putative flavodoxin [b2710]	6.88444	0.0455968	0.0162274	0.27887	-0.0686899	0.343992	0.0332473	0.552818	0.00420979	0.705333	-0.020496	0.398911	0.0286079
A_07_P002001	norW	2138	cmr|putative oxidoreductase [b2711]	6.61195	0.128644	0.0686639	0.15186	-0.0412279	0.212514	0.0452224	0.25068	0.0209518	0.307099	0.00382652	0.169389	0.069135
A_07_P002010	hypF	8472	cmr|transcriptional regulatory protein [b2712]	7.02878	-0.154362	-0.0960156	-0.419423	-0.0927818	-0.197733	-0.0806027	-0.284165	-0.0555789	-0.217134	-0.419726	-0.238714	-0.160341
A_07_P002018	ascG	8146	cmr|ascBF operon repressor [b2714]	7.66251	0.197706	0.0294802	-0.0459584	-0.170755	0.087587	-0.093594	0.448948	0.356625	-0.0312807	0.560339	0.807977	0.577682
A_07_P002021	ascF	3942	cmr|PTS system enzyme II ABC [b2715]	7.76884	0.266972	-0.355282	0.41083	0.352859	0.438664	-0.136012	0.599706	-0.240713	0.785263	0.207582	0.234529	-0.330048
A_07_P002027	ascB	6373	cmr|6-phospho-beta-glucosidase; cryptic [b2716]	7.50163	0.328001	-0.118879	0.323454	-0.0941387	0.437487	-0.0122004	0.805919	-0.190503	0.896874	-0.357518	0.269516	-0.248845
A_07_P002036	hycH	187	cmr|processing of large subunit [b2718]	7.14648	0.3715	-0.0657013	0.369606	0.00106349	0.319963	0.0417042	0.607984	-0.00809152	0.68516	-0.0696522	0.266649	-0.0547622
A_07_P002044	hycG	2925	cmr|hydrogenase activity [b2719]	6.50499	-0.0454518	0.0401666	-0.0201557	-0.0622535	-0.0124921	0.0081102	-0.0354488	-0.0331152	-0.0593192	-0.0116551	-0.0397616	0.0400721
A_07_P002046	hycF	9158	cmr|probable iron-sulfur protein of hydrogenase 3 [b2720]	6.70171	0.0355637	-0.0945442	-0.0535187	0.100034	-0.0622888	-0.0809641	-0.0209336	-0.0773666	0.0428047	-0.0050517	-0.0128677	-0.105376
A_07_P002053	hycE	3865	cmr|large subunit of hydrogenase 3 [b2721]	6.52707	0.00645028	0.0306236	-0.0862438	-0.0380833	0.0471818	-0.0178743	8.53247e-05	0.00491827	0.00206608	-0.0215672	-0.00662372	0.0690514
A_07_P002059	hycD	4169	cmr|membrane-spanning protein of hydrogenase 3 [b2722]	6.69633	0.110196	0.0479952	0.0144919	0.0543696	0.0346359	-0.00814608	-0.0296461	-0.0597741	0.10942	0.0103033	0.155683	0.0426916
A_07_P002063	hycC	623	cmr|membrane-spanning protein of hydrogenase 3 [b2723]	6.57596	0.0908908	-0.0688793	-0.0283441	-0.0456094	0.157823	-0.0841828	0.0705643	-0.082479	0.155382	-0.027903	0.0646218	-0.0646985
A_07_P002069	hycB	5888	cmr|probable small subunit of hydrogenase-3, iron-sulfur protein [b2724]	6.54585	0.0114064	-0.020832	0.0702888	-0.0559974	0.106971	0.0286657	0.0489843	0.0569139	0.0835486	-0.0217146	0.100345	-0.009538
A_07_P002073	hycA	4071	cmr|transcriptional repression of hyc and hyp operons [b2725]	6.51208	0.0839143	0.0476197	0.0617933	0.00836925	0.0583602	0.00586096	0.0580744	0.05242	0.0739422	0.0331329	0.0974166	0.0723262
A_07_P002077	hypA	9481	cmr|pleiotrophic effects on 3 hydrogenase isozymes [b2726]	6.73412	0.0442917	0.00532155	0.0625034	0.1222	0.0757209	-0.0487513	0.239287	-0.0150308	0.319017	0.104522	0.156164	0.0948193
A_07_P002090	hypC	9017	cmr|pleiotrophic effects on 3 hydrogenase isozymes [b2728]	7.93816	0.0873906	0.505644	-1.12168	-0.0676784	-0.90407	0.443471	-1.23971	-0.0299272	-0.3224	-0.413551	-0.84673	0.101964
A_07_P002091	hypD	3868	cmr|pleiotrophic effects on 3 hydrogenase isozymes [b2729]	7.52858	0.0118607	-0.0111015	-0.450299	0.0676993	-0.139692	0.0172997	-0.398891	0.00507902	-0.106032	-0.276052	-0.438038	-0.166612
A_07_P002097	hypE	9146	cmr|plays structural role in maturation of all 3 hydrogenases [b2730]	8.83655	0.557741	0.169678	-0.00434824	-0.0836848	0.522415	0.0167711	0.636397	0.325454	0.537881	-0.193473	-0.114179	-0.077192
A_07_P002101	fhlA	9457	cmr|formate hydrogen-lyase transcriptional activator for fdhF, hyc and hyp operons [b2731]	6.82504	-0.140574	-0.0913786	-0.270913	0.0073706	-0.130738	0.0661541	0.0884944	0.04434	-0.209893	-0.169822	-0.086086	-0.113018
A_07_P002109	ygbA	7184	cmr|orf, hypothetical protein [b2732]	7.35695	0.253514	-0.181467	0.671087	-0.0867128	0.236846	-0.103799	0.97339	-0.142123	0.71013	-0.40842	0.253502	-0.297426
A_07_P002119	pphB	7750	cmr|protein phosphatase 2 [b2734]	6.77032	0.053178	0.017508	0.0462024	-0.0644042	0.112139	0.0556593	0.319609	0.110235	0.172855	0.147503	0.111256	0.21678
A_07_P002122	ygbI	2815	cmr|putative DEOR-type transcriptional regulator [b2735]	8.71169	-0.112434	-0.0688671	0.00369261	-0.173849	-0.637724	-0.187769	0.0175837	-0.481637	0.0138833	-0.648558	-0.215673	-0.177437
A_07_P002131	ygbK	1153	cmr|orf, hypothetical protein [b2737]	6.96456	0.00980177	-0.0583423	0.119629	-0.0450559	-0.0781328	0.0132173	-0.0959832	-0.166147	-0.0769542	-0.253132	-0.0910939	-0.187935
A_07_P002137	ygbL	6927	cmr|putative epimerase/aldolase [b2738]	7.0152	-0.245932	-0.152822	-0.174718	-0.211658	-0.184699	-0.0921521	-0.176671	-0.220496	-0.082902	-0.267803	-0.254884	-0.225082
A_07_P002141	ygbM	738	cmr|orf, hypothetical protein [b2739]	6.76516	-0.22817	-0.0611714	-0.0636124	-0.0156349	-0.0992565	-0.0342825	-0.19278	-0.0396051	-0.119979	-0.180676	-0.150685	-0.1545
A_07_P002147	ygbN	10597	cmr|putative transport protein [b2740]	6.99317	0.123203	-0.039128	0.340321	0.0352351	0.209346	0.0852145	0.402259	-0.0304593	0.399863	-0.13636	0.263141	-0.00474766
A_07_P002151	rpoS	6354	cmr|RNA polymerase, sigma S [b2741]	12.4769	0.665201	-0.559101	0.374579	0.0924848	0.919037	-0.0678046	0.352321	0.292835	0.653217	-0.160333	0.472368	-0.320633
A_07_P002160	nlpD	3156	cmr|lipoprotein [b2742]	13.9974	0.853341	0.204076	0.830126	0.255732	1.29205	0.821776	0.689543	0.672785	0.841363	0.274599	1.44796	0.228404
A_07_P002163	pcm	10314	cmr|L-isoaspartate protein carboxylmethyltransferase type II [b2743]	8.53014	-0.690234	-0.221418	-0.638261	0.0508559	-0.525124	-0.213874	-0.527688	-0.178448	-0.872383	-0.382167	-0.51725	-0.401795
A_07_P002166	surE	9456	cmr|survival protein [b2744]	9.08348	-0.248902	-0.0657861	-0.40053	0.0924798	-0.118601	0.209945	-0.235434	0.130602	-0.554313	0.0290685	-0.356331	-0.120471
A_07_P002175	truD	6028	cmr|putative hydrogenase subunit [b2745]	8.13592	-0.0245334	-0.0668237	-0.380523	-0.0562784	0.0185731	-0.112407	-0.308124	0.381974	-0.358794	0.660805	-0.263294	0.544542
A_07_P002176	ispF	8488	cmr|orf, hypothetical protein [b2746]	8.44655	-0.107843	0.157647	-0.293414	-0.0894984	0.247137	-0.163678	-0.130877	0.808296	-0.350866	1.291	-0.172991	0.915389
A_07_P002184	ispD	8607	cmr|orf, hypothetical protein [b2747]	8.00836	1.03497	0.0317856	0.75671	-0.0422518	1.26983	0.0458187	1.32888	0.503727	1.12718	1.12554	1.19029	0.600357
A_07_P002189	ftsB	9589	cmr|orf, hypothetical protein [b2748]	8.37161	0.927771	-0.129191	0.339761	-0.102737	0.847821	0.0236302	0.689882	0.18399	0.87295	0.475853	0.971433	0.208525
A_07_P002196	cysC	8633	cmr|adenosine 5-phosphosulfate kinase [b2750]	7.67668	-0.2891	0.0977244	-0.586394	-0.182951	0.626287	0.0289074	-0.500428	0.0536181	-0.221763	0.231136	0.055387	0.257876
A_07_P002205	cysN	3675	cmr|ATP-sulfurylase [b2751]	7.69067	-0.443414	-0.10062	-0.495165	0.0538552	0.630316	-0.132228	-0.562585	0.0124956	-0.513923	0.0447742	-0.320956	-0.106275
A_07_P002209	cysD	6908	cmr|ATP:sulfurylase [b2752]	7.62586	-0.20044	0.0747151	-0.573411	-0.258156	1.20565	-0.145761	-0.528751	0.147596	-0.43685	0.511012	0.189429	0.41885
A_07_P002225	ygbT	1951	cmr|orf, hypothetical protein [b2755]	7.7081	0.25341	0.0662829	0.386568	-0.0826901	0.389975	-0.0715287	0.961912	0.0515561	1.02293	-0.0891959	0.554431	-0.0101912
A_07_P002229	ygcH	2789	cmr|orf, hypothetical protein [b2756]	7.06047	-0.207409	0.216229	-0.112921	-0.0618113	-0.102348	-0.0209672	0.0506814	0.116264	-0.083409	-0.0387626	-0.130395	-0.0501571
A_07_P002234	ygcI	7501	cmr|orf, hypothetical protein [b2757]	6.88297	-0.0950394	0.0920028	-0.0108994	-0.0372078	-0.0711812	0.00422903	0.0572072	0.136811	-0.013954	-0.115402	-0.0764155	-0.05922
A_07_P002237	ygcJ	6646	cmr|orf, hypothetical protein [b2758]	6.73091	-0.154691	0.148098	-0.0734275	-0.136366	-0.0976769	-0.0262065	-0.0200201	0.0552589	-0.0252325	-0.0932703	-0.0292378	-0.0495666
A_07_P002245	ygcK	1141	cmr|orf, hypothetical protein [b2759]	7.09032	0.0188564	0.160644	0.0388455	-0.151914	-0.170548	-0.046453	0.0147132	0.101569	-0.0609992	0.0966019	0.169722	0.0514003
A_07_P002247	ygcL	6705	cmr|orf, hypothetical protein [b2760]	6.79784	0.01871	-0.0229645	0.132442	-0.0483081	-0.0705225	-0.0640126	0.147847	-0.0394543	0.0702476	-0.0663599	0.0289428	-0.0710837
A_07_P002256	cysH	6622	cmr|3-phosphoadenosine 5-phosphosulfate reductase [b2762]	6.94577	-0.479982	0.151714	-0.492977	-0.0362843	-0.0796585	0.150288	-0.564165	0.0707897	-0.539977	-0.0701433	-0.32962	0.0877529
A_07_P002265	cysI	8065	cmr|sulfite reductase, alpha subunit [b2763]	7.86778	-0.930886	0.157493	-1.23663	-0.10196	0.0627249	-0.222386	-1.33738	0.0432019	-1.43126	0.262785	-0.637678	0.539661
A_07_P002273	sscR	4721	cmr|putative 6-pyruvoyl tetrahydrobiopterin synthase [b2765]	6.95951	0.406039	0.146139	0.155414	-0.00718375	0.496607	0.140078	0.211465	0.282446	0.216567	0.687274	0.376387	0.605207
A_07_P002278	ygcN	8832	cmr|orf, hypothetical protein [b2766]	10.4615	0.250456	-0.347239	0.26182	0.724504	-0.368504	-0.154058	0.121626	-0.0898247	0.339894	0.8908	-0.208446	-0.0908068
A_07_P002284	ygcO	1780	cmr|orf, hypothetical protein [b2767]	6.89768	-0.0723784	0.518905	-0.142828	-0.12205	-0.144063	0.0795294	-0.247324	0.315483	-0.214765	0.323996	-0.154463	0.46833
A_07_P002288	ygcP	1302	cmr|putative anti-terminator regulatory protein [b2768]	7.33233	-0.0193743	0.825426	-0.253527	-0.185269	-0.187093	0.0800866	-0.0724294	0.560701	-0.136578	0.472675	-0.102743	0.559795
A_07_P002295	ygcQ	7828	cmr|putative flavoprotein [b2769]	6.96233	0.146103	-0.0101388	0.0485779	-0.0432332	0.182333	-0.0836469	0.314584	-0.0476059	0.185147	-0.20377	0.252782	-0.0207264
A_07_P002304	ygcS	2649	cmr|putative transport protein [b2771]	6.42838	0.0637151	0.0493888	0.0132529	0.0142048	0.0599725	0.0672818	0.0516443	0.014904	0.0604078	0.071453	0.0500023	0.0674394
A_07_P002306	b2772	2588	cmr|orf, hypothetical protein [b2772]	6.94652	0.0831477	0.119836	0.152683	0.0154699	0.253449	0.0790263	0.473977	0.0626554	0.130175	-0.0961539	0.155092	-0.0485838
A_07_P002315	ygcU	8294	cmr|putative oxidoreductase subunit [b2773]	6.50394	-0.0473697	-0.0428314	-0.0777506	-0.0656078	-0.0242832	-0.0331863	0.0285774	-0.0395422	0.00499134	-0.0609155	0.0209266	-0.0676003
A_07_P002320	ygcW	6246	cmr|putative oxidoreductase [b2774]	6.56603	-0.0691938	-0.025377	0.0310927	0.0114013	-0.0826761	-0.0163873	-0.0874342	-0.0157294	-0.0706428	0.0332899	-0.103983	-0.0681417
A_07_P002327	ygcE	2681	cmr|putative kinase [b2776]	6.84338	0.0252007	-0.00973128	0.0341486	-0.0699822	0.0235167	-0.0787643	0.383237	-0.10919	0.229202	-0.186087	0.0618979	-0.113797
A_07_P002342	eno	8660	cmr|enolase [b2779]	12.4837	-1.62676	-0.64031	-1.44298	0.325993	-1.69296	0.0987009	-2.40616	-0.39771	-2.47471	-1.2263	-2.41208	-1.17253
A_07_P002348	pyrG	9658	cmr|CTP synthetase [b2780]	11.0894	-0.00354584	-0.386727	-0.426867	-0.176869	0.0656937	-0.0102155	-0.277302	-0.303283	-0.140677	-0.651392	-0.0941991	-0.347707
A_07_P002353	mazG	5665	cmr|orf, hypothetical protein [b2781]	7.76037	0.209993	0.0995661	0.589859	-0.129515	0.2831	0.372581	1.27431	0.0414239	1.29253	0.553523	0.420179	0.556232
A_07_P002358	chpA	5316	cmr|probable growth inhibitor, PemK-like, autoregulated [b2782]	9.45998	0.026178	-0.111017	0.77458	-0.0796176	0.213848	0.116322	1.76629	-0.0738617	1.53677	0.0917333	0.473833	0.370683
A_07_P002361	chpR	1588	cmr|suppressor of inhibitory function of ChpA, PemI-like, autoregulated [b2783]	9.59249	0.580809	-0.429204	1.23755	-0.0678123	0.522866	-0.498844	1.88101	-0.2043	1.71971	-0.358553	0.722009	-0.182051
A_07_P002368	relA	9348	cmr|(p)ppGpp synthetase I/GTP pyrophosphokinase [b2784]	7.93417	0.269962	0.0541118	0.350798	-0.0708133	0.653214	-0.0661114	1.05952	0.120977	1.29615	0.361046	0.414458	0.479629
A_07_P002371	rumA	5649	cmr|putative enzyme [b2785]	8.66282	0.424478	0.228514	0.261725	0.0427648	0.38485	0.369307	-0.104794	0.0915962	0.319332	0.354674	0.439495	0.404884
A_07_P002376	barA	8885	cmr|sensor-regulator, activates OmpR by phophorylation [b2786]	7.25512	-0.253567	-0.103685	-0.39534	0.207803	-0.289193	0.0113476	-0.0974899	-0.03319	-0.380764	-0.0531333	-0.143188	-0.182007
A_07_P002384	gudD	10069	cmr|putative glucarate dehydratase [b2787]	6.95488	0.131288	-0.12662	0.212439	-0.0104417	0.0776109	-0.0482484	0.389074	-0.097253	0.299634	-0.290944	0.597579	-0.192929
A_07_P002387	gudX	10241	cmr|putative glucarate dehydratase [b2788]	6.6911	0.0178437	0.0432492	0.0196517	0.0165052	0.0786321	0.0671059	0.0325918	-0.0586016	0.0751567	-0.14669	0.000743053	-0.0426418
A_07_P002391	gudP	3307	cmr|putative transport protein [b2789]	6.70031	-0.123191	-0.105557	-0.162632	-0.0423511	-0.13332	-0.0364032	-0.2442	-0.125028	-0.237712	-0.195104	-0.180238	-0.154283
A_07_P002396	yqcA	4063	cmr|orf, hypothetical protein [b2790]	8.8601	-0.449723	-0.143096	-0.0732196	0.167718	-1.04418	0.295422	-1.17463	0.0153013	-1.12437	-0.424367	-0.746571	-0.439924
A_07_P002405	truC	4794	cmr|orf, hypothetical protein [b2791]	7.47788	0.182467	-0.0416975	0.32303	-0.119059	0.250829	0.0392504	0.179163	0.174815	0.108705	0.723007	0.466526	0.532825
A_07_P002409	yqcC	9703	cmr|orf, hypothetical protein [b2792]	7.11115	0.106145	-0.0867374	0.0764723	-0.00519281	0.123366	0.252845	-0.176469	0.109137	-0.205547	0.628446	0.2809	0.419601
A_07_P002413	syd	9769	cmr|interacts with secY [b2793]	9.25994	0.586318	0.0504256	-0.107457	-0.0204264	0.915273	0.193971	0.59898	-0.153862	0.969407	0.163964	0.894295	0.158503
A_07_P002417	queF	10132	cmr|orf, hypothetical protein [b2794]	8.82389	0.751232	0.311186	0.651721	-0.00621051	0.838869	0.372382	0.839591	0.365587	0.883948	0.597905	0.641437	0.7506
A_07_P002424	ygdH	4356	cmr|orf, hypothetical protein [b2795]	10.1132	-2.02197	0.365779	-2.16974	-0.284254	-2.03464	0.00126951	-2.64625	-0.339249	-2.59149	-0.894037	-2.1875	-0.808946
A_07_P002426	sdaC	2243	cmr|probable serine transporter [b2796]	11.7445	0.818446	0.341754	-0.641733	-0.30849	0.637714	-0.626478	-0.439961	0.284556	-0.336302	1.6467	0.579209	1.86122
A_07_P002432	ddlB	6701	cmr|D-alanine-D-alanine ligase B, affects cell division [b0092]	10.2226	0.330317	-0.0857584	-0.200374	0.0174869	0.180785	-0.0818191	-0.0334819	-0.172235	0.278626	-0.235749	-0.0150476	-0.127322
A_07_P002438	ftsQ	3498	cmr|cell division protein; ingrowth of wall at septum [b0093]	9.90102	0.954012	0.0991694	0.42523	-0.0786062	1.07772	0.48193	1.18466	-0.101843	1.32268	-0.399455	1.14464	-0.279534
A_07_P002441	ftsA	209	cmr|ATP-binding cell division protein, septation process, complexes with FtsZ, associated with junctions of inner and outer membranes [b0094]	11.5973	0.905951	-0.0864922	0.504524	-0.0802664	1.04378	0.12209	0.717451	-0.0484054	0.874386	-0.202706	0.583147	-0.358528
A_07_P002447	ftsZ	1979	cmr|cell division; forms circumferential ring; tubulin-like GTP-binding protein and GTPase [b0095]	12.7671	-0.352245	-0.3318	-0.422919	-0.236601	0.210943	0.031108	-0.20735	-0.150001	-0.338518	-0.485512	-0.615899	-0.673769
A_07_P002451	lpxC	1722	cmr|UDP-3-O-acyl N-acetylglucosamine deacetylase; lipid A biosynthesis [b0096]	13.7218	0.642596	-0.0653564	0.473444	-0.0565317	1.16093	-0.122311	1.01059	-0.146195	0.678757	-0.139686	-0.246234	-0.133726
A_07_P002459	secM	7228	cmr|orf, hypothetical protein [b0097]	9.21921	0.172282	0.0259013	-0.181944	0.0103807	0.193285	0.0498164	-0.796098	-0.0789367	-0.636316	0.372623	-0.144743	0.530131
A_07_P002461	secA	7836	cmr|preprotein translocase; secretion protein [b0098]	9.19324	0.177208	0.14946	-0.0886015	0.0261153	0.195915	-0.117573	-0.0880969	-0.183636	-0.00642482	-0.102809	0.21041	-0.126416
A_07_P002469	mutT	10505	cmr|7,8-dihydro-8-oxoguanine-triphosphatase, prefers dGTP, causes AT-GC transversions [b0099]	6.9793	0.168224	-0.0327754	-0.00459948	-0.0623129	0.12215	0.0845209	0.2976	0.0251715	0.139976	0.146311	0.297569	0.0479112
A_07_P002475	yacG	5782	cmr|orf, hypothetical protein [b0101]	9.50335	-0.268813	0.253081	-0.526711	-0.341908	-0.223664	-0.279163	-0.164881	0.259603	-0.269856	0.267865	-0.190554	0.870866
A_07_P002479	yacF	4196	cmr|orf, hypothetical protein [b0102]	9.14828	-0.346814	-0.048643	-0.47143	-0.23263	-0.178945	-0.430744	-0.286581	0.437848	-0.313447	0.867054	-0.315429	0.890109
A_07_P002481	coaE	3791	cmr|putative DNA repair protein [b0103]	8.31703	0.578097	-0.0704328	0.691147	-0.101271	0.723658	0.637481	1.50231	0.49396	1.3583	0.793045	1.28874	0.248948
A_07_P002490	guaC	5965	cmr|GMP reductase [b0104]	10.4095	-0.772126	-0.572777	-0.878714	-0.669317	0.167422	-0.370748	0.117543	-0.412501	0.110002	-1.44525	-0.468685	-0.667459
A_07_P002493	hofC	6822	cmr|putative integral membrane protein involved in biogenesis of fimbriae, protein transport, DNA uptake [b0106]	6.70867	-0.0106375	0.014641	-0.0364363	-0.0902679	0.102043	-0.0124019	0.298771	-0.056083	0.347222	0.0637668	0.085114	0.0131869
A_07_P002496	hofB	719	cmr|putative integral membrane protein involved in biogenesis of fimbriae, protein transport, DNA uptake [b0107]	7.16747	0.388168	0.0803751	0.579112	-0.0220882	0.541621	0.0951353	0.909681	0.0712773	1.18307	0.0817888	0.52003	0.15191
A_07_P002501	ppdD	3793	cmr|prelipin peptidase dependent protein [b0108]	6.48545	0.1152	0.0807646	0.0536178	0.0212534	0.106249	0.0807238	0.0494667	0.0329213	0.0917093	0.176478	0.090113	0.131598
A_07_P002509	nadC	2227	cmr|quinolinate phosphoribosyltransferase [b0109]	7.76381	-0.754673	-0.112218	-0.606776	-0.206924	-1.02146	-0.22426	-0.880059	-0.444894	-1.07383	-0.489732	-0.14064	-0.230834
A_07_P002518	ampE	3488	cmr|regulates ampC [b0111]	8.4159	-0.688281	0.10908	-0.608462	-0.129828	-1.00699	-0.00619447	-1.21221	-0.361873	-1.19304	-0.767893	-1.08221	-0.544072
A_07_P002521	aroP	2060	cmr|aromatic amino acid transport protein [b0112]	8.35259	0.064788	-0.196656	0.533216	0.0263701	0.320297	-0.18248	0.645586	-0.0934664	0.901485	-0.404836	0.0754008	-0.430824
A_07_P002527	pdhR	2488	cmr|transcriptional regulator for pyruvate dehydrogenase complex [b0113]	10.8131	1.89368	0.0623969	1.43756	-0.364264	1.33624	0.441309	1.63816	0.804949	1.32493	1.59966	1.90982	1.62614
A_07_P002535	aceE	7994	cmr|pyruvate dehydrogenase [b0114]	10.2913	-0.794984	-0.514142	-1.36007	-0.336309	-0.665279	-0.292934	-1.9797	-0.682794	-1.25617	-1.3747	-1.25371	-0.738145
A_07_P002536	aceF	1625	cmr|pyruvate dehydrogenase [b0115]	10.4572	-0.469467	-0.443209	-1.10958	-0.300613	-0.161256	-0.141147	-1.50967	-0.711076	-0.952424	-1.32736	-0.963997	-0.811889
A_07_P002541	lpd	1977	cmr|lipoamide dehydrogenase [b0116]	12.774	0.377719	0.404161	0.633934	-0.290275	0.863354	0.188681	1.52673	0.0893302	0.950507	1.01982	0.320393	1.0447
A_07_P002546	yacH	3486	cmr|putative membrane protein [b0117]	6.63553	0.0315763	0.0978467	0.0701487	-0.00786575	0.108486	0.216347	0.102733	-0.00964522	0.0273102	-0.0545725	0.213434	0.0356942
A_07_P002554	acnB	5410	cmr|aconitate hydrase B [b0118]	11.0645	-0.363467	0.190636	-0.194783	0.211605	-0.00350323	0.095134	-0.73049	-0.379542	-0.588866	-0.533945	-0.0603328	-0.160636
A_07_P002559	yacL	6678	cmr|orf, hypothetical protein [b0119]	10.0231	-0.427128	-0.175473	-0.319786	-0.0410244	-0.788076	-0.279625	-0.217006	-0.81166	-0.527395	-1.09717	-0.807439	-0.712699
A_07_P002565	speD	5138	cmr|S-adenosylmethionine decarboxylase [b0120]	10.0043	-0.685565	0.200179	-1.59138	-0.481199	-0.744397	-0.239091	-1.4891	-0.230723	-1.41649	0.549852	0.0264978	0.938367
A_07_P002568	speE	3288	cmr|spermidine synthase = putrescine aminopropyltransferase [b0121]	10.2408	0.27972	0.107587	-0.345922	-0.273206	0.144856	-0.00943703	-0.541196	0.177592	-0.278418	1.03624	0.507747	0.964579
A_07_P002572	yacC	100	cmr|orf, hypothetical protein [b0122]	9.31432	0.275353	0.246146	0.0845512	0.0131404	0.342676	0.723745	0.3104	0.394049	0.35728	0.70273	0.69012	0.548843
A_07_P002577	cueO	938	cmr|orf, hypothetical protein [b0123]	7.52396	-0.546132	0.0447376	-0.581602	-0.137744	-0.569473	-0.0148992	-0.678586	-0.22531	-0.645841	-0.570823	-0.589328	-0.372691
A_07_P002585	gcd	4717	cmr|glucose dehydrogenase [b0124]	7.34566	-0.349247	-0.149349	-0.401202	-0.0561712	-0.108405	-0.155562	-0.0949899	-0.273476	-0.0765825	-0.363943	-0.565079	-0.359407
A_07_P002588	hpt	1823	cmr|hypoxanthine phosphoribosyltransferase [b0125]	9.79968	0.254289	-0.147607	-0.176875	-0.194887	0.210775	-0.569939	-0.235114	0.17584	-0.354104	0.325191	-0.0102632	0.218144
A_07_P002595	can	401	cmr|putative carbonic anhdrase [b0126]	9.65974	0.42202	-0.0951563	0.364525	-0.279703	0.80674	0.169269	0.677772	0.31616	0.518722	0.329539	1.33579	0.116206
A_07_P002599	yadG	6844	cmr|putative ATP-binding component of a transport system [b0127]	9.52063	-0.403013	0.0302788	-0.0909002	-0.254227	0.0501158	-0.311637	-0.212175	0.278285	-0.112305	0.223894	-0.158397	0.317937
A_07_P002609	yadI	8963	cmr|putative PTS enzyme II B component [b0129]	9.68368	-0.316145	-0.0517669	-0.645556	-0.0413621	-0.73056	0.00555404	-1.12307	-0.28684	-0.638702	-0.430067	-1.08491	0.115432
A_07_P002611	yadE	6275	cmr|orf, hypothetical protein [b0130]	7.03826	0.181743	0.0157618	0.2433	-0.183776	0.281767	0.0428435	0.770195	0.0575711	0.743092	-0.0159031	0.23895	0.244372
A_07_P002617	panD	7400	cmr|aspartate 1-decarboxylase [b0131]	10.9101	0.455018	0.136406	0.69562	-0.078449	0.413269	0.236338	0.758791	0.541302	0.956208	1.01687	0.754923	1.02042
A_07_P002621	yadD	164	cmr|orf, hypothetical protein [b0132]	7.94769	0.609819	0.0384994	0.368734	-0.0948403	0.380311	0.0129709	0.626624	0.090945	0.77304	0.272158	0.64302	0.202762
A_07_P002626	panC	2719	cmr|pantothenate synthetase [b0133]	8.18416	-0.355147	-0.194577	-0.300919	-0.228961	-0.49144	-0.325308	-0.682646	-0.120452	-0.70948	-0.347122	-0.362501	-0.118699
A_07_P002634	panB	8048	cmr|3-methyl-2-oxobutanoate hydroxymethyltransferase [b0134]	8.81825	-0.0175831	0.00184322	0.0349376	-0.209125	-0.391638	-0.0960086	-0.240879	-0.0843533	-0.379295	-0.125531	-0.132736	0.195111
A_07_P002652	yadM	7725	cmr|putative fimbrial-like protein [b0138]	6.57148	-0.0441839	0.111035	-0.0749912	-0.0166167	-0.0490837	0.00237814	-0.0267756	0.109282	-0.0697895	0.0141141	-0.0697416	0.0288793
A_07_P002665	ecpD	536	cmr|probable pilin chaperone similar to PapD [b0140]	6.41447	-0.00665587	-0.00369998	0.00476375	0.000587422	-0.00347778	0.0368251	0.0234697	0.0191449	0.0329819	0.071117	0.0211067	0.0299037
A_07_P002670	yadN	1600	cmr|putative fimbrial-like protein [b0141]	6.42241	0.0264708	-0.00396698	-0.00837635	0.0146831	0.0205454	-0.000704222	0.0165686	-0.000751988	0.000702724	0.0219054	0.0214243	0.000246606
A_07_P002673	folK	7190	cmr|7,8-dihydro-6-hydroxymethylpterin- pyrophosphokinase [b0142]	6.66504	-0.101406	0.00357349	-0.155703	-0.0566154	-0.06313	-0.0317122	-0.111704	0.141329	-0.147431	0.279546	0.0211816	0.250274
A_07_P002676	pcnB	6572	cmr|poly [b0143]	9.2489	1.07465	0.0108484	0.196361	-0.178497	1.47742	-0.059162	0.569361	0.672992	0.425925	1.80127	1.28745	1.40132
A_07_P002682	yadB	3586	cmr|putative tRNA synthetase [b0144]	7.28991	0.304566	0.0921249	0.134103	-0.0391307	0.551133	0.0468812	0.511368	0.131759	0.517303	0.718202	0.332467	0.704127
A_07_P002686	dksA	7871	cmr|dnaK suppressor protein [b0145]	10.8558	0.376308	0.0652535	0.0728988	-0.138175	0.706084	-0.147035	0.237949	0.353067	0.103787	0.541781	0.433279	0.0173044
A_07_P002698	ligT	4437	cmr|orf, hypothetical protein [b0147]	7.72413	0.114343	0.0200947	0.347959	0.0169611	0.17823	0.375924	0.260224	0.333235	0.343345	0.890876	0.426643	0.562735
A_07_P002706	mrcB	5866	cmr|peptidoglycan synthetase; penicillin-binding protein 1B [b0149]	9.33555	0.122215	-0.179901	-0.0675845	-0.0458446	0.580057	-0.137581	0.548225	-0.100207	0.889101	0.152714	0.0339288	0.0949495
A_07_P002712	fhuA	6012	cmr|outer membrane protein receptor for ferrichrome, colicin M, and phages T1, T5, and phi80 [b0150]	8.58167	0.833338	-0.0042371	0.826371	0.0287376	0.908842	0.00684616	1.22584	-0.219883	1.43798	-0.25397	0.728388	-0.0974665
A_07_P002719	fhuC	7026	cmr|ATP-binding component of hydroxymate-dependent iron transport [b0151]	7.98774	0.554245	0.0755728	0.486577	0.0124118	0.575601	0.365472	0.831161	0.0396562	1.12659	0.316841	0.519495	0.363687
A_07_P002724	fhuD	7946	cmr|hydroxamate-dependent iron uptake, cytoplasmic membrane component [b0152]	6.86402	0.068222	-0.0391788	0.0263286	-0.04327	0.296245	-0.0343112	0.123862	-0.014169	0.18961	-0.0803824	0.0500877	0.0211729
A_07_P002726	fhuB	2154	cmr|hydroxamate-dependent iron uptake, cytoplasmic membrane component [b0153]	6.61998	0.112543	0.0650919	0.0183854	-0.0557941	0.196885	0.337359	0.0177511	0.020094	0.0579955	-0.0299638	0.04407	0.0619289
A_07_P002734	hemL	5775	cmr|glutamate-1-semialdehyde aminotransferase [b0154]	9.8149	-0.346367	0.0190311	-0.0254786	-8.69501e-05	0.0969446	0.0605674	-0.454365	0.00255392	-0.305038	0.210933	-0.303137	0.187831
A_07_P002737	clcA	7675	cmr|putative channel transporter [b0155]	8.53959	0.183268	0.158776	-0.0716624	-0.151456	0.445536	-0.0208758	0.461216	0.517717	0.481305	1.04693	0.239793	0.627647
A_07_P002744	erpA	479	cmr|orf, hypothetical protein [b0156]	10.4289	1.61168	0.420522	2.86655	-0.128888	2.63744	-0.238809	3.48821	0.438536	3.50674	0.858914	2.91927	0.711495
A_07_P002749	yadS	9875	cmr|orf, hypothetical protein [b0157]	7.62443	0.853387	-0.114406	0.675493	-0.0543803	1.02801	0.0232638	1.12209	-0.074178	1.18005	0.232371	1.01192	0.183164
A_07_P002753	btuF	4094	cmr|orf, hypothetical protein [b0158]	7.55354	-0.122292	-0.0360428	-0.397642	-0.0543723	0.0271242	0.127521	-0.104948	-0.0999688	-0.0641833	0.0643507	-0.2015	0.122819
A_07_P002758	mtn	5024	cmr|orf, hypothetical protein [b0159]	9.80582	0.0376272	0.0100601	-0.154006	-0.189017	-0.24141	-0.140469	0.353602	-0.217912	0.499767	-0.0584432	0.116485	0.199899
A_07_P002763	dgt	1196	cmr|deoxyguanosine triphosphate triphosphohydrolase [b0160]	7.39737	-0.254386	-0.0487228	0.170279	-0.0849163	-0.213274	0.0174021	-0.121337	0.231727	-0.175675	-0.0767961	0.290507	-0.0451349
A_07_P002766	degP	8056	cmr|periplasmic serine protease Do; heat shock protein HtrA [b0161]	13.0125	0.612231	0.00120107	1.93616	-0.0884812	1.60316	-0.10249	2.38447	0.311457	2.3383	0.162731	2.29826	0.0882542
A_07_P002772	cdaR	10576	cmr|orf, hypothetical protein [b0162]	8.89677	0.589275	-0.0746866	0.378038	-0.0400906	0.96801	-0.00127854	0.744179	0.0136037	1.16843	-0.302179	0.962494	0.0100168
A_07_P002781	yaeI	6597	cmr|orf, hypothetical protein [b0164]	6.7382	0.0338423	0.0670182	0.00993116	-0.138714	0.139623	0.0772828	0.130189	0.0389471	0.348971	0.0897634	0.174915	0.0891934
A_07_P002791	glnD	4901	cmr|protein PII; uridylyltransferase acts on regulator of glnA [b0167]	7.63422	-0.914777	0.140629	-0.347246	-0.0295353	-0.919231	0.0743876	-1.02301	0.0316892	-1.06449	-0.2874	-0.140155	0.0109613
A_07_P002799	map	1132	cmr|methionine aminopeptidase [b0168]	8.73076	0.677875	0.353351	0.705797	0.074991	0.774147	0.0968802	0.776913	0.288876	0.886105	1.46507	1.01159	1.08898
A_07_P002803	rpsB	7314	cmr|30S ribosomal subunit protein S2 [b0169]	13.6067	1.15544	0.305121	0.565257	-0.0490495	1.96909	0.0777343	1.03643	0.590615	1.21409	1.46439	0.967673	1.30967
A_07_P002806	tsf	7878	cmr|protein chain elongation factor EF-Ts [b0170]	12.0737	0.463487	0.137281	0.216956	-0.0794956	0.692632	-0.192153	0.303562	0.558331	0.319603	1.29224	0.0567428	1.14749
A_07_P002814	pyrH	8898	cmr|uridylate kinase [b0171]	9.59682	0.0720129	-0.0423256	0.110094	-0.121531	0.184873	-0.152507	0.183798	-0.0630838	0.500684	0.20552	-0.369024	0.200444
A_07_P002823	dxr	6604	cmr|putative ATP-binding component of a transport system [b0173]	7.87671	-0.146224	0.00404611	0.00490505	0.0308573	0.0320126	0.114957	0.124692	-0.0502762	0.301516	0.251406	0.0899456	0.235725
A_07_P002826	ispU	4610	cmr|orf, hypothetical protein [b0174]	9.26631	1.17934	-0.0244395	0.432641	0.0759081	1.35423	0.3132	0.768848	0.32783	0.837031	0.743891	0.820512	0.361806
A_07_P002831	cdsA	1343	cmr|CDP-diglyceride synthetase [b0175]	10.2178	0.599053	-0.200504	0.239084	-0.220366	1.17479	-0.528755	0.756986	0.177913	0.911963	0.584412	0.29422	0.505005
A_07_P002836	rseP	9980	cmr|orf, hypothetical protein [b0176]	11.9029	1.01738	-0.331516	0.429238	-0.157722	1.52232	-0.0201122	0.898402	0.155729	1.07333	0.345179	1.00691	-0.0596672
A_07_P002842	bamA	6005	cmr|orf, hypothetical protein [b0177]	11.4167	-0.305168	-0.0609799	-0.862486	-0.173652	0.44985	-0.336479	-0.388686	-0.00942778	-0.264863	0.0104588	-0.460347	0.225362
A_07_P002847	skp	5829	cmr|histone-like protein, located in outer membrane or nucleoid [b0178]	10.36	-0.104678	-0.258659	-0.737106	0.194618	0.361286	0.305288	-0.687343	0.0836775	-0.381628	0.254462	-0.731988	-0.220838
A_07_P002851	lpxD	5580	cmr|UDP-3-O- [b0179]	9.76745	0.59443	0.155624	-0.0291997	-0.0582387	1.13117	0.516164	0.469773	0.279724	0.442482	0.569588	0.546943	0.2301
A_07_P002859	fabZ	3062	cmr|(3R)-hydroxymyristol acyl carrier protein dehydratase [b0180]	10.3968	0.840156	0.0668635	0.22361	-0.039205	1.18678	0.210896	0.395865	0.264111	0.492591	0.622266	0.562615	0.456299
A_07_P002865	lpxA	7340	cmr|UDP-N-acetylglucosamine acetyltransferase; lipid A biosynthesis [b0181]	9.23009	0.932267	-0.0963665	0.409696	0.174445	1.3609	0.163525	0.750549	0.0285122	0.94314	0.22767	0.442352	-0.107328
A_07_P002870	lpxB	3571	cmr|tetraacyldisaccharide-1-P; lipid A biosynthesis, penultimate step [b0182]	8.38869	0.435596	0.0859616	0.127413	0.0943285	0.699412	0.823993	0.60907	0.322232	0.70905	0.976132	0.797195	0.360814
A_07_P002875	rnhB	7641	cmr|RNAse HII, degrades RNA of DNA-RNA hybrids [b0183]	8.98833	0.847878	0.190284	0.0836111	-0.261873	1.86451	0.0281352	1.20412	0.471595	1.22502	1.54018	1.1589	1.42896
A_07_P002878	dnaE	1492	cmr|DNA polymerase III, alpha subunit [b0184]	9.36216	0.0325983	-0.192474	-0.502642	-0.117049	0.481581	-0.0700685	-0.0986157	0.115647	-0.296264	0.492566	-0.128032	0.259671
A_07_P002882	accA	5844	cmr|acetylCoA carboxylase, carboxytransferase component, alpha subunit [b0185]	9.80394	0.282418	0.207007	-0.136041	-0.0588109	0.612345	-0.0629199	-0.0982632	0.641108	-0.314161	1.08784	0.063156	1.307
A_07_P002888	ldcC	4127	cmr|lysine decarboxylase 2, constitutive [b0186]	8.03997	-0.970689	0.0691155	-0.566277	0.211212	-0.797845	0.078916	-0.50103	-0.0955673	-0.98642	-0.730826	-0.646393	-0.862033
A_07_P002894	yaeR	10205	cmr|orf, hypothetical protein [b0187]	8.5113	-0.0677444	0.0437658	0.0734936	0.0883732	-0.070398	-0.00958027	0.390177	-0.0535082	-0.0232052	-0.163871	0.260803	-0.290206
A_07_P002899	tilS	4655	cmr|cell cycle protein [b0188]	8.22228	0.0370673	-0.0128036	0.321927	0.0411429	0.656914	-0.0390514	0.0686229	0.298662	0.0802385	0.412683	0.115593	0.313527
A_07_P002901	rof	8858	cmr|orf, hypothetical protein [b0189]	10.6486	0.714825	-0.0968764	1.09295	0.0696149	0.763875	0.237764	1.33892	0.147629	1.3899	-0.255695	0.786701	-0.190163
A_07_P002906	yaeQ	5074	cmr|orf, hypothetical protein [b0190]	9.19827	0.46058	0.201426	0.338964	-0.000186811	0.469336	0.172847	1.00625	0.330448	0.720039	0.34591	0.476215	0.565938
A_07_P002917	nlpE	3695	cmr|copper homeostasis protein [b0192]	9.14557	-0.23399	0.165584	-0.148213	-0.0190513	-0.106956	0.110968	0.525673	-0.103451	0.612687	-0.397764	0.402342	-0.380264
A_07_P002925	yaeF	9489	cmr|orf, hypothetical protein [b0193]	6.73136	0.194576	0.0715677	0.151647	0.000145169	0.257686	-0.0457217	0.312616	0.0418654	0.397137	0.0755224	0.136811	0.161465
A_07_P002932	yaeB	8731	cmr|orf, hypothetical protein [b0195]	8.13979	-0.160303	-0.19693	-0.087606	0.0858477	0.422243	0.0843415	-0.253692	-0.144363	-0.0207404	-0.185124	0.395637	-0.348664
A_07_P002943	metQ	3761	cmr|putative lipoprotein [b0197]	8.28497	0.189244	0.0600682	0.203452	-0.0691706	0.300118	-0.22619	0.114748	-0.302838	0.235348	-0.305346	0.105449	-0.207196
A_07_P002950	metI	814	cmr|putative transport system permease protein [b0198]	10.3042	0.785109	0.541342	0.670287	-0.131776	1.48663	0.256593	1.09478	-0.392019	1.2231	0.140478	0.867051	0.535643
A_07_P002955	metN	9179	cmr|ATP-binding component of a transporter [b0199]	11.0482	0.532795	0.52117	0.717065	-0.131207	1.34649	0.0258413	1.14087	0.0584044	0.993635	0.971583	0.766794	1.52211
A_07_P002958	gmhB	1398	cmr|putative phosphatase [b0200]	10.4191	-0.693259	-0.00923457	-0.687493	-0.137281	-1.03579	-0.122445	-0.584099	-0.674282	-0.675258	-1.0261	-0.831664	-0.449178
A_07_P002965	dkgB	9634	cmr|putative aldose reductase [b0207]	6.66031	-0.0320986	-0.0602702	-0.10871	-0.0685778	-0.0645897	-0.091723	-0.0845791	-0.0943484	-0.0798171	-0.183447	0.760252	-0.123568
A_07_P002968	yafC	7126	cmr|putative transcriptional regulator LYSR-type [b0208]	7.31096	-0.357659	-0.121437	-0.119065	-0.0682038	-0.510492	-0.0244536	-0.253976	-0.218607	-0.391472	-0.560897	-0.306382	-0.473269
A_07_P002974	yafD	6684	cmr|orf, hypothetical protein [b0209]	9.84372	0.704206	-0.218297	1.49157	0.0605856	0.145885	-0.0176374	1.68608	-0.301508	1.58995	-0.721994	0.108673	-0.670515
A_07_P002982	mltD	280	cmr|transcriptional regulator for nitrite reductase [b0211]	7.91537	0.41013	-0.0429355	0.340777	0.108929	0.440197	0.373509	0.635782	0.408212	0.479322	0.765563	1.01034	0.389866
A_07_P002988	gloB	8788	cmr|probable hydroxyacylglutathione hydrolase [b0212]	7.69454	-0.496849	-0.127553	-0.303474	0.0359752	-0.743385	0.266482	-0.586925	0.0391713	-0.701625	-0.45461	-0.387366	-0.324592
A_07_P002995	yafS	1817	cmr|orf, hypothetical protein [b0213]	7.42635	-0.451184	0.00699178	-0.0700379	-0.00483817	-0.361863	0.266872	0.168165	-0.150121	0.086884	-0.364688	0.153491	-0.227571
A_07_P002996	rnhA	4832	cmr|RNase HI, degrades RNA of DNA-RNA hybrids, participates in DNA replication [b0214]	7.70619	0.275098	0.093284	0.30483	0.134641	0.0843498	0.26792	0.370255	0.127049	0.509866	0.163	0.358702	0.112966
A_07_P003008	yafT	6918	cmr|putative aminopeptidase [b0217]	6.65916	0.0596407	0.0317149	-0.0560372	-0.0364945	0.113959	0.0935549	0.0571395	0.0772107	-0.00777504	0.141821	0.372989	0.131874
A_07_P003014	yafU	5820	cmr|orf, hypothetical protein [b0218]	6.49945	0.0333308	-0.00650354	-0.0206276	-0.099071	0.0128866	0.0240522	0.0817523	0.117167	0.082823	-0.0107052	0.170196	0.0473295
A_07_P003018	yafV	3787	cmr|putative EC 3.5. amidase-type enzyme [b0219]	7.52247	-0.244514	0.0765965	0.097955	-0.114931	-0.325092	0.16457	-0.0128632	-0.0902902	0.0836395	-0.484547	-0.201663	-0.201681
A_07_P003021	ivy	489	cmr|orf, hypothetical protein [b0220]	10.2756	-2.2167	-0.247466	-2.04307	0.110951	-2.31917	-0.415267	-2.23065	-0.337955	-2.55025	-1.25859	-2.1258	-1.34224
A_07_P003030	wcaI	2693	cmr|putative colanic biosynthesis glycosyl transferase [b2050]	6.52363	0.0718029	0.0549669	0.0576818	-0.038723	0.0829597	0.0427523	0.0587228	0.00210697	0.0152591	-0.041359	0.0561771	0.0668012
A_07_P003032	gmm	8871	cmr|GDP-mannose mannosyl hydrolase [b2051]	6.58865	0.172632	0.00634613	0.0240465	0.0986479	0.217882	-0.00674015	0.170767	0.0387453	0.189821	-0.0404376	0.125495	0.0678206
A_07_P003038	fcl	10372	cmr|putative nucleotide di-P-sugar epimerase or dehydratase [b2052]	6.54293	0.0686428	0.0755526	0.0361717	0.0247959	0.094957	0.0886951	0.0318567	0.0521879	0.06509	0.0281453	0.0999671	0.0447705
A_07_P003043	gmd	3887	cmr|GDP-D-mannose dehydratase [b2053]	6.45549	-0.00859383	0.00748749	-0.0385003	-0.0419497	0.0182509	-0.0230419	-0.0283266	-0.0239521	0.0063138	-0.0260786	-0.0043408	-0.026032
A_07_P003051	wcaE	7617	cmr|putative colanic acid biosynthesis glycosyl transferase [b2055]	6.48761	0.0443677	0.0496289	0.073494	-0.0379317	0.0568643	0.0338702	0.135399	0.0349566	0.156355	0.0136749	0.0504578	0.0275896
A_07_P003060	wcaD	4330	cmr|putative colanic acid polymerase [b2056]	6.52008	-0.00309515	0.0585364	0.136467	-0.0227104	0.0838726	-0.0162621	0.102401	-0.00679937	0.231153	0.0289896	0.185175	0.0555137
A_07_P003061	wcaC	2411	cmr|putative glycosyl transferase [b2057]	6.553	0.0742612	0.0890648	0.0742332	-0.0551111	0.10105	0.0651737	0.0712246	-0.0300925	0.0702264	-0.0124248	0.0624627	0.0515985
A_07_P003074	wcaA	2361	cmr|putative regulator [b2059]	6.60336	0.0363617	0.00552842	0.0372832	0.0834146	-0.00106255	-0.0216411	0.0415229	-0.0121009	0.0369447	-0.0535201	-0.00168944	-0.00976067
A_07_P003076	wzc	3055	cmr|orf, hypothetical protein [b2060]	6.48493	0.0313115	0.0745661	0.0427478	-0.00702719	0.0543036	-0.00081779	0.0591354	0.0221542	0.0836437	0.00233852	0.106414	0.0485204
A_07_P003081	wzb	5999	cmr|probable protein-tyrosine-phosphatase [b2061]	8.21609	0.466252	-0.244567	0.375559	0.539177	-0.449533	-0.30228	0.068636	-0.213413	0.409052	0.135577	0.217474	-0.489884
A_07_P003089	wza	5309	cmr|putative polysaccharide export protein [b2062]	6.45296	0.00870547	0.0862715	0.101196	-0.0133201	0.0940241	0.00457654	0.0414237	0.0652091	0.11396	0.0113164	0.0960812	0.0928633
A_07_P003102	dcd	2759	cmr|2-deoxycytidine 5-triphosphate deaminase [b2065]	9.99898	1.11518	-0.0233531	0.839961	-0.176698	1.0585	-0.065127	0.696962	0.135366	0.911546	-0.0531892	0.469251	0.0685806
A_07_P003108	udk	1918	cmr|uridine/cytidine kinase [b2066]	6.92122	0.154072	0.0818242	-0.163285	-0.049347	0.296518	0.143043	-0.0430615	0.34691	-0.0572859	0.964821	0.228204	0.798755
A_07_P003112	yegE	4040	cmr|putative sensor-type protein [b2067]	7.18506	-0.971327	-0.0783062	-0.782397	0.121991	-0.873688	0.0938767	-0.971715	-0.33791	-1.07397	-0.791467	-0.767312	-0.608453
A_07_P003121	yegD	9831	cmr|putative heat shock protein [b2069]	6.70402	0.212725	-0.00293581	0.00933144	0.0078046	0.485806	0.00625101	0.146987	0.0641872	0.0955286	0.296376	0.0549095	0.1215
A_07_P003126	yegI	2746	cmr|putative chaperonin [b2070]	7.47318	0.498806	0.0630151	0.669733	-0.0824062	0.501174	0.121298	0.928698	-0.050233	1.03222	-0.113855	0.453353	0.0706701
A_07_P003132	yegJ	462	cmr|orf, hypothetical protein [b2071]	6.93808	-0.00732413	0.357037	-0.152489	-0.00361529	-0.178446	0.16292	-0.0600618	0.273443	-0.152056	0.314876	-0.1272	0.423204
A_07_P003139	yegK	1423	cmr|orf, hypothetical protein [b2072]	6.48114	0.0924706	-0.00435268	0.0548778	-0.0358283	0.111585	0.00935948	0.0655845	0.010795	0.0348859	0.0381462	0.0613866	0.0273103
A_07_P003146	mdtA	1291	cmr|putative membrane protein [b2074]	7.12105	0.219365	0.0005952	0.187992	0.0547555	0.220857	0.0146865	0.125477	-0.0617709	0.322281	0.159133	0.489036	0.0975497
A_07_P003154	mdtB	8992	cmr|orf, hypothetical protein [b2075]	7.02594	-0.0293409	-0.0682026	-0.341538	-0.06186	0.234602	-0.0464966	-0.291406	-0.174495	-0.189005	-0.258958	-0.0529651	-0.0417962
A_07_P003159	mdtC	6478	cmr|orf, hypothetical protein [b2076]	6.95058	-0.0837625	-0.063081	-0.269135	-0.0897566	0.137437	-0.0797891	-0.237384	-0.20254	-0.200947	-0.32032	-0.117697	-0.176757
A_07_P003163	mdtD	3152	cmr|putative transport protein [b2077]	7.10782	0.128827	0.0706585	-0.137437	0.0655785	0.650361	0.112868	0.061625	-0.0500226	0.130999	-0.107635	0.0474514	0.0416642
A_07_P003170	baeS	1396	cmr|sensor protein [b2078]	6.98602	-0.307442	-0.116899	-0.449842	0.0120179	-0.217445	-0.127828	-0.514487	-0.177316	-0.489058	-0.380378	-0.316306	-0.206046
A_07_P003182	yegQ	2637	cmr|orf, hypothetical protein [b2081]	8.93362	0.731342	-0.12296	0.118771	0.121702	1.01972	-0.391326	0.412429	0.0121273	0.215161	1.86999	1.08455	0.99313
A_07_P003186	ogrK	4796	cmr|prophage P2 ogr protein [b2082]	7.67751	-0.0722111	0.000739408	0.105058	-0.0384797	-0.17423	-0.132279	0.414649	-0.0161974	0.299499	-0.336169	0.00153059	-0.208702
A_07_P003195	b2084	10264	cmr|orf, hypothetical protein [b2084]	6.76337	0.156829	0.1356	0.224652	0.0725246	0.197173	0.144434	0.486027	0.216041	0.36206	0.1597	0.0999107	0.155041
A_07_P003204	yegS	4775	cmr|orf, hypothetical protein [b2086]	6.94945	-0.251757	0.0130354	-0.183921	0.0266282	-0.166762	0.165788	-0.0138266	0.315033	-0.308144	-0.0808206	-0.0775225	-0.0455145
A_07_P003208	b2087	6849	cmr|split galactitol utilization operon repressor, interrupted [b2087]	6.4383	-0.00900565	-8.55871e-05	-0.0576713	-0.0807478	0.0529694	0.0103176	0.0965594	-0.00457172	0.0878835	-0.0600418	0.0676073	-0.0292469
A_07_P003211	b2090	9819	cmr|split galactitol utilization operon repressor, fragment 2 [b2090]	8.42161	0.145292	0.3485	-0.00340728	-0.132746	0.0782447	0.100952	0.381007	0.271742	0.41451	0.439043	0.27376	0.751989
A_07_P003220	gatD	9802	cmr|galactitol-1-phosphate dehydrogenase [b2091]	8.54176	-0.722505	1.50797	-0.729199	0.0115722	-0.385273	0.421849	-0.272287	1.40129	-0.268157	0.905843	-0.856869	1.29395
A_07_P003225	gatC	7896	cmr|PTS system galactitol-specific enzyme IIC [b2092]	9.09862	-2.8066	1.26686	-3.09074	-0.124704	-2.40705	0.203377	-3.27268	1.09224	-3.44653	0.252882	-3.2289	0.505383
A_07_P003229	gatB	9646	cmr|galactitol-specific enzyme IIB of phosphotransferase system [b2093]	9.42509	-2.97994	1.35096	-3.43582	-0.162004	-2.44911	0.278607	-3.6991	1.05005	-3.80209	0.479997	-3.38719	0.586059
A_07_P003233	gatA	1814	cmr|galactitol-specific enzyme IIA of phosphotransferase system [b2094]	8.03783	-0.758179	1.01924	-1.55895	-0.222649	-0.624146	0.485704	-1.47427	0.619261	-1.48153	1.48363	-1.03272	1.6311
A_07_P003250	fbaB	4648	cmr|orf, hypothetical protein [b2097]	9.67309	-2.74874	-1.00396	-1.99192	0.335758	-2.43218	-0.279044	-2.24185	-0.826548	-2.71738	-2.89703	-2.43744	-2.55699
A_07_P003254	yegT	3966	cmr|putative nucleoside permease protein [b2098]	11.4367	-0.715843	-0.12252	-1.2132	-0.233614	-1.20296	0.0331597	-2.77756	-0.380217	-1.78056	-1.38451	-1.21032	-0.493278
A_07_P003256	yegU	796	cmr|orf, hypothetical protein [b2099]	10.9483	-0.104091	-0.00917418	-0.544837	-0.300806	-0.402703	0.0279109	-1.28598	-0.332264	-0.718417	-1.69166	-0.537815	-0.688738
A_07_P003265	yegV	5762	cmr|putative kinase [b2100]	10.8907	-0.213498	-0.268611	-0.571776	-0.163073	-0.22774	0.14349	-1.29553	-0.287157	-0.621889	-1.50316	-0.51207	-0.88696
A_07_P003270	yegW	7522	cmr|putative transcriptional regulator [b2101]	8.37031	-0.00553177	-0.154214	0.00137406	-0.181032	0.256905	-0.193132	0.93455	-0.134021	0.868094	0.108801	0.264199	-0.063822
A_07_P003271	yegX	2159	cmr|orf, hypothetical protein [b2102]	7.7755	1.36157	0.259727	1.28904	-0.074673	1.08827	0.29457	2.34658	0.164508	2.48348	0.208553	1.43226	0.50502
A_07_P003278	thiD	9490	cmr|phosphomethylpyrimidine kinase [b2103]	7.10021	0.700636	0.00707709	0.315733	-0.0417329	1.26324	-0.0721317	0.712201	0.0233013	0.83279	-0.0719879	0.356222	0.0813977
A_07_P003289	rcnR	69	cmr|orf, hypothetical protein [b2105]	8.22723	0.72703	0.0581001	0.668911	0.0426624	0.553989	0.0165284	1.29142	-0.03805	1.22222	0.309608	1.16084	0.122105
A_07_P003293	rcnA	6651	cmr|orf, hypothetical protein [b2106]	6.90444	0.185002	0.14772	0.181294	-0.0126101	0.504737	0.1117	1.1628	0.0689944	1.3075	0.135136	0.527398	0.272592
A_07_P003298	yohN	6133	cmr|orf, hypothetical protein [b2107]	7.91618	0.0065433	0.0152958	-0.222719	0.2598	0.0488042	0.38094	0.157397	0.365004	-0.350391	0.25775	0.145154	0.04691
A_07_P003310	yehB	7494	cmr|putative outer membrane protein [b2109]	6.47465	-0.101174	-0.0624503	-0.0866308	-0.0414647	-0.0295961	-0.051769	0.026208	-0.00143931	-0.00552137	-0.0997178	-0.0624703	-0.0576904
A_07_P003318	yehD	4326	cmr|putative fimbrial-like protein [b2111]	6.72775	-0.0787972	-0.0120236	0.0470897	0.04936	-0.210075	0.00305427	-0.240116	0.133336	0.224008	-0.177961	-0.274803	-0.162062
A_07_P003330	mrp	6382	cmr|putative ATPase [b2113]	10.0576	-0.639611	0.174052	-0.840611	-0.0206634	-0.723511	0.271927	-0.59767	0.0941082	-0.487874	0.236793	-0.946965	0.133871
A_07_P003331	metG	6527	cmr|methionine tRNA synthetase [b2114]	9.21231	0.436561	-0.268807	0.139027	-0.341264	0.592476	-0.571057	-0.369378	-0.12966	-0.184465	0.283278	0.372794	0.34771
A_07_P003339	b2115	1605	cmr|molybdate metabolism regulator, first fragment [b2115]	6.92115	0.570586	0.134252	0.349674	-0.0407104	0.52341	-0.0557672	0.741922	0.253188	0.554208	0.36964	0.464605	0.345178
A_07_P003341	b2116	8704	cmr|molybdate metabolism regulator, second fragment 2 [b2116]	6.72366	0.0354065	0.0675319	-0.0548889	-0.0169098	0.11918	0.113731	0.166781	0.098826	0.215477	0.0952459	0.211567	0.155147
A_07_P003346	b2117	636	cmr|molybdate metabolism regulator, third fragment [b2117]	6.57067	0.0956581	-0.00228353	0.0157261	-0.0285331	0.0378518	-0.0590652	-0.00568237	-0.0528175	0.0173908	0.0165861	0.144704	0.0221009
A_07_P003354	yehI	1757	cmr|putative regulator [b2118]	6.90774	0.0278141	-0.0342824	0.0970608	-0.0177949	0.190462	0.0590766	0.380851	-0.0302246	0.129099	-0.235903	0.274344	-0.209958
A_07_P003356	yehL	8382	cmr|orf, hypothetical protein [b2119]	6.56956	0.0783257	0.000342779	0.0612665	0.062415	0.0697199	-0.026635	0.187864	-0.00331414	0.131026	0.0028613	0.0919929	0.0501477
A_07_P003361	yehM	2547	cmr|orf, hypothetical protein [b2120]	7.38276	0.183397	-0.228512	0.105998	0.33242	-0.206189	-0.152958	0.0954114	-0.277828	0.340244	0.257949	-0.0823563	-0.226755
A_07_P003369	yehP	1114	cmr|orf, hypothetical protein [b2121]	6.83783	0.0728403	-0.103791	0.0460888	0.0757946	-0.0900624	-0.104645	-0.0236152	-0.0902839	0.0379454	-0.060662	-0.0617767	-0.174499
A_07_P003374	yehQ	3750	cmr|orf, hypothetical protein [b2122]	6.65252	0.105924	0.00381194	0.14118	-0.0759325	0.128684	-0.0246681	0.660204	0.00807701	0.36152	-0.0280892	0.338423	0.0122197
A_07_P003377	yehR	5167	cmr|orf, hypothetical protein [b2123]	6.60565	0.0396973	0.155304	-0.0255877	-0.0612611	0.0960132	0.0160958	0.194384	0.109423	0.121474	0.287504	0.0942855	0.170596
A_07_P003385	yehS	7940	cmr|orf, hypothetical protein [b2124]	7.69442	0.258253	0.211031	0.282229	-0.0708325	0.400803	0.616703	1.4218	0.274785	1.25223	0.29998	0.556553	0.477137
A_07_P003390	yehT	7588	cmr|orf, hypothetical protein [b2125]	8.07472	0.169965	0.481512	-0.556143	-0.268662	-0.0550973	0.201466	-0.508589	0.454241	-0.819973	0.672156	0.0703321	0.794734
A_07_P003391	yehU	5521	cmr|putative 2-component sensor protein [b2126]	8.55832	0.0976964	-0.311355	-0.164227	0.239019	-0.0956969	-0.544548	-0.264782	-0.377044	-0.357561	0.332501	-0.157093	-0.26731
A_07_P003396	mlrA	10135	cmr|putative transcriptional regulator [b2127]	7.94055	-0.814426	-0.14844	-0.644298	0.097603	-0.493693	0.501782	-0.120543	0.335459	-0.78643	-0.985281	-0.243215	-0.830311
A_07_P003401	yehW	10114	cmr|putative transport system permease protein [b2128]	7.07442	-0.525417	-0.108811	-0.552146	0.0251033	-0.359548	0.106226	-0.595363	-0.126599	-0.578185	-0.366559	-0.524169	-0.482372
A_07_P003412	yehY	2953	cmr|putative transport system permease protein [b2130]	6.95585	-0.475144	-0.137173	-0.537066	0.022489	-0.194122	0.0707416	-0.601106	-0.0647948	-0.571808	-0.362124	-0.430394	-0.290417
A_07_P003416	osmF	3738	cmr|putative transport system permease protein [b2131]	8.19278	-0.551851	-0.172273	-0.530055	-0.0890914	-0.651918	0.57154	-0.701066	0.405397	-1.14816	-0.607629	-0.304615	-0.772113
A_07_P003433	pbpG	4965	cmr|penicillin-binding protein 7 [b2134]	7.01597	-0.139552	0.1358	-0.0336013	-0.0023282	0.0591556	0.196222	0.217713	0.198399	0.0160239	0.21097	0.306264	0.288748
A_07_P003439	yohC	3366	cmr|orf, hypothetical protein [b2135]	8.72959	-2.21583	-0.51617	-1.46309	0.212555	-2.17925	-0.169379	-1.73503	-1.18003	-2.00857	-2.49743	-2.07682	-2.04258
A_07_P003442	yohD	4184	cmr|orf, hypothetical protein [b2136]	8.84619	0.492408	-0.0580647	0.319418	0.125855	0.663555	0.285694	1.00449	0.270224	0.805896	-0.0138077	0.565964	0.0161826
A_07_P003448	yohF	3293	cmr|putative oxidoreductase [b2137]	7.79629	-0.602659	-0.0839351	-0.392432	0.0916723	-0.485604	0.35141	-0.409505	-0.142697	-0.777769	-0.883781	-0.416703	-0.929684
A_07_P003454	b2138	2835	cmr|putative channel/filament proteins [b2138]	6.47083	0.145294	0.0536523	0.123907	-0.02226	0.203398	0.00254249	0.0599173	0.0747161	0.0759729	0.0417962	0.110405	0.068881
A_07_P003459	mdtQ	3611	cmr|orf, hypothetical protein [b2139]	6.46978	0.0336832	0.0271564	0.0117877	0.00607571	0.0625332	-0.00657165	0.0165513	-0.0160697	0.0430833	0.0434605	0.0865489	0.0639556
A_07_P003464	dusC	3771	cmr|putative regulator protein [b2140]	6.85881	0.315847	0.0636867	0.240209	-0.0644357	0.532958	-0.000207866	0.73135	0.16399	0.496624	0.592797	0.231842	0.390616
A_07_P003467	yohJ	3786	cmr|orf, hypothetical protein [b2141]	7.1072	-0.397412	-0.110466	-0.287164	0.177731	-0.380795	0.187002	-0.401704	-0.102656	-0.432864	-0.465181	-0.118277	-0.490257
A_07_P003473	yohK	4724	cmr|putative seritonin transporter [b2142]	6.78846	-0.163123	-0.105186	-0.229258	0.00868734	-0.166778	0.0790488	-0.310564	-0.136782	-0.241299	-0.211009	-0.156854	-0.16607
A_07_P003479	cdd	3185	cmr|cytidine/deoxycytidine deaminase [b2143]	8.97818	0.391901	-0.0298935	-0.766893	-0.0717893	-0.550989	-0.0114229	-1.28828	-0.72649	-1.16726	-1.54828	-0.956351	-1.07069
A_07_P003484	sanA	6863	cmr|vancomycin sensitivity [b2144]	7.55858	0.11091	0.286037	0.130537	-0.0287154	0.0414807	0.509206	0.140961	0.482487	0.0123289	0.617374	0.247222	0.754223
A_07_P003488	yeiS	10741	cmr|orf, hypothetical protein [b2145]	7.77571	0.268118	0.274785	-0.0427978	0.0235584	0.0797361	0.260534	0.087895	0.450685	-0.0229389	0.930998	0.111035	0.999002
A_07_P003491	yeiT	2602	cmr|putative oxidoreductase [b2146]	7.25349	-0.581388	0.032824	-1.10806	-0.101629	-1.11939	0.0996713	-1.30984	-0.113642	-1.30813	-0.693941	-1.20107	-0.351136
A_07_P003500	yeiA	1790	cmr|putative oxidoreductase [b2147]	7.96107	-0.868424	-0.0370439	-1.33334	0.223036	-1.51079	-0.12574	-1.67965	0.00341565	-1.62777	-1.12675	-1.51009	-0.903246
A_07_P003504	mglC	7227	cmr|methyl-galactoside transport and galactose taxis [b2148]	6.72573	0.0122705	-0.13228	-0.0283994	-0.135691	0.288534	-0.0975377	0.00842566	-0.0241946	0.00203246	-0.0587805	-0.0110084	0.0605431
A_07_P003507	mglA	9450	cmr|ATP-binding component of methyl-galactoside transport and galactose taxis [b2149]	6.59462	-0.0233554	-0.0836832	0.0223281	-0.0405702	0.0751351	-0.0496465	0.0161947	0.00704447	-0.029814	-0.0280317	0.000473768	0.0382181
A_07_P003515	mglB	3415	cmr|galactose-binding transport protein; receptor for galactose taxis [b2150]	10.6838	0.0522301	-0.944454	0.19096	-0.188282	0.256265	-0.260575	0.00931919	-0.568782	-0.0345672	-0.777142	0.115125	-0.787194
A_07_P003525	yeiB	3184	cmr|orf, hypothetical protein [b2152]	7.08949	-0.174113	-0.00406896	-0.490466	-0.10182	0.00163684	-0.0298049	-0.367769	-0.0494746	-0.399518	0.149037	-0.146989	0.231457
A_07_P003527	folE	6957	cmr|GTP cyclohydrolase I [b2153]	9.76578	-0.490861	0.21545	-0.427036	-0.0697294	-0.104187	0.212367	0.152086	0.492624	-0.201696	0.960649	0.503639	0.928546
A_07_P003531	yeiG	3827	cmr|putative esterase [b2154]	7.80437	-0.874932	0.266099	-0.939139	0.09508	-0.942541	0.533737	-0.949724	-0.125845	-0.946161	-0.589535	-0.855193	-0.361269
A_07_P003540	cirA	3757	cmr|outer membrane receptor for iron-regulated colicin I receptor; porin; requires tonB gene product [b2155]	7.53594	0.826776	0.283312	1.10839	0.0245724	1.04643	-0.0117779	1.43426	0.0585829	1.51428	0.168527	0.898402	0.209857
A_07_P003541	lysP	3646	cmr|lysine-specific permease [b2156]	8.23649	0.136993	-0.196567	0.00815163	0.124381	0.593307	-0.399826	0.077785	-0.0820749	0.178799	0.213404	0.111412	0.0619063
A_07_P003546	yeiE	9334	cmr|putative transcriptional regulator LYSR-type [b2157]	8.60715	-0.444757	-0.166679	0.119055	-0.0979159	-0.57562	-0.101091	0.766131	-0.705374	0.518552	-1.21392	-0.422845	-0.928011
A_07_P003555	yeiH	1497	cmr|orf, hypothetical protein [b2158]	7.83038	0.982761	0.0873969	1.27303	-0.0219952	1.44391	0.139083	1.85835	-0.0120849	1.96539	0.0141414	0.96376	0.250172
A_07_P003556	nfo	5276	cmr|endonuclease IV [b2159]	8.1494	-0.381785	-0.122636	-0.15345	0.0362966	-0.397384	-0.154656	-1.07267	-0.105517	-1.19112	-0.188075	-0.542968	-0.518335
A_07_P003568	nupX	2194	cmr|putative transport system permease protein [b2161]	6.80987	0.301886	0.0755528	0.0216918	0.0267653	0.425995	-0.0491563	0.125617	0.0360013	0.19161	0.171276	0.212739	0.0851651
A_07_P003571	rihB	2218	cmr|orf, hypothetical protein [b2162]	6.78563	0.135244	0.0966286	0.105036	0.0224395	0.0643982	-0.0179355	0.33083	-0.0401748	0.24003	-0.0783052	0.0749539	0.106336
A_07_P003576	yeiL	628	cmr|putative transcriptional regulator [b2163]	6.57291	-0.0034823	-0.0180296	-0.109621	0.0028774	-0.0249606	0.101922	0.0123027	0.120647	-0.0519463	-0.0419007	-0.0601287	-0.00726257
A_07_P003589	yeiN	3638	cmr|orf, hypothetical protein [b2165]	8.08897	-0.064989	0.975102	-1.16178	-0.266322	-0.520757	-0.379348	-1.14214	0.850445	-1.29658	0.828964	-0.799625	0.788494
A_07_P003591	cycA	6977	cmr|transport of D-alanine, D-serine, and glycine [b4208]	10.8387	0.204591	-0.275826	0.781043	-0.188831	0.738258	-0.248049	-0.352202	0.0941631	-0.248897	0.0146754	0.357916	-0.329983
A_07_P003602	ytfF	2063	cmr|putative transmembrane subunit [b4210]	6.64912	-0.157549	-0.00537396	-0.0424652	-0.0520641	-0.156272	-0.0550084	-0.171928	0.0646158	-0.176839	-0.0465885	-0.214739	0.0283811
A_07_P003606	ytfG	2472	cmr|putative oxidoreductase [b4211]	7.30783	0.288032	0.0580562	0.255321	0.0267158	0.014025	0.154044	0.0988064	-0.0293712	0.336836	-0.113404	0.203303	0.0921063
A_07_P003611	ytfH	2321	cmr|orf, hypothetical protein [b4212]	8.98026	0.104173	-0.00922265	0.400986	0.0721446	-0.193612	-0.108223	0.676715	-0.258615	0.668116	-0.634537	-0.0580023	-0.310868
A_07_P003616	cpdB	8134	cmr|2:3-cyclic-nucleotide 2-phosphodiesterase [b4213]	8.14072	-1.07812	-0.124605	-0.962801	-0.216652	-1.27002	0.0659316	-1.37126	-0.0610104	-1.34655	-0.856324	-0.976907	-0.445349
A_07_P003626	ytfI	9659	cmr|orf, hypothetical protein [b4215]	6.54408	-0.127862	0.00135084	-0.101537	0.00757179	-0.0602827	0.0349464	-0.0469758	0.0486832	-0.068198	-0.025479	-0.0247637	-0.0411849
A_07_P003634	ytfJ	1615	cmr|orf, hypothetical protein [b4216]	10.7621	-0.696349	0.195914	-0.36823	0.3727	-1.07021	0.507906	-1.47108	-0.216775	-2.01561	0.0588549	-0.480243	0.0403216
A_07_P003641	ytfL	901	cmr|putative transport protein [b4218]	8.12231	0.451912	-0.020355	0.272266	-0.0513119	0.827793	0.439503	0.685896	0.298729	0.541562	0.423236	0.208522	0.307526
A_07_P003647	msrA	3687	cmr|peptide methionine sulfoxide reductase [b4219]	8.91807	-1.30228	-0.482686	-0.327683	0.193331	-1.19305	0.20583	-1.14081	-0.348826	-1.30441	-1.33484	-0.68352	-1.25764
A_07_P003651	ytfM	5561	cmr|orf, hypothetical protein [b4220]	8.39823	-1.06453	0.012785	-0.728098	-0.0914098	-0.755494	-0.415271	-0.741511	-0.159824	-0.635863	-0.342716	-0.708686	-0.100555
A_07_P003664	ytfP	2594	cmr|orf, hypothetical protein [b4222]	9.57639	1.60122	0.10376	1.02442	-0.0631907	1.48785	0.32676	1.37185	0.188395	1.54296	0.157098	1.95774	0.0289629
A_07_P003668	b4223	1544	cmr|orf, hypothetical protein [b4223]	7.30694	0.699948	0.044645	0.56327	0.0517299	0.568719	0.167635	0.573471	0.0451169	0.667122	0.0334785	0.620169	-0.0144302
A_07_P003673	chpS	1602	cmr|suppressor of inhibitory function of ChpB, PemI-like, autoregulated [b4224]	10.1104	-0.109596	-0.319986	0.484003	0.145265	-0.462668	-0.70047	0.135062	-0.523188	-0.0373503	-0.805211	-0.320017	-0.51608
A_07_P003680	chpB	2393	cmr|probable growth inhibitor, PemK-like, autoregulated [b4225]	9.34005	0.0124489	-0.0181191	0.43929	0.0363482	-0.281514	-0.264695	0.328237	-0.502244	0.271208	-0.756834	-0.0685742	-0.331965
A_07_P003684	ppa	7124	cmr|inorganic pyrophosphatase [b4226]	9.57783	0.221494	0.0470664	-0.303377	-0.12291	-0.148086	-0.0100311	-0.343302	0.91735	-0.577266	1.08398	0.333044	0.683443
A_07_P003691	ytfR	1724	cmr|putative ATP-binding component of a transport system [b4228]	7.57468	-0.837006	0.0862281	-0.529104	-0.266169	-0.842416	-0.0118195	-0.760329	-0.510683	-1.14022	-0.913057	-0.210438	-0.754648
A_07_P003696	b4229	9031	cmr|putative ATP-binding component of a transport system [b4229]	8.28763	-0.580019	-0.221826	-0.395671	0.0753641	-1.05489	-0.124851	-0.759862	-0.530993	-0.90124	-0.698824	-0.316108	-0.984055
A_07_P003709	yjfF	7850	cmr|putative transport system permease protein [b4231]	7.96264	0.291644	0.0921521	0.337787	-0.0185367	0.549302	-0.00474432	0.798858	0.13246	0.984014	0.0523027	0.182088	0.109131
A_07_P003714	fbp	4029	cmr|fructose-bisphosphatase [b4232]	9.4872	0.146996	0.525287	0.114758	-0.0921699	0.430807	-0.0341507	0.210392	0.0842705	0.584185	0.495134	0.520515	0.754026
A_07_P003716	mpl	3357	cmr|putative ligase [b4233]	10.5301	1.12592	0.237608	0.846135	-0.137826	1.12278	0.116977	1.24492	0.544613	1.22127	0.932214	1.00562	1.04553
A_07_P003729	pmbA	1332	cmr|maturation of antibiotic MccB17, see tld genes [b4235]	10.5497	-0.291083	-0.0288829	-0.345651	-0.0211079	-0.132603	0.281504	-0.19042	-0.165747	-0.423469	-0.5462	-0.480555	-0.498199
A_07_P003737	nrdG	3310	cmr|anaerobic ribonucleotide reductase activating protein [b4237]	7.08148	-0.334698	0.122985	-0.250626	0.00692327	-0.261063	0.279433	0.656708	0.0857974	0.327261	-0.125416	-0.293743	-0.0780282
A_07_P003742	nrdD	2931	cmr|anaerobic ribonucleoside-triphosphate reductase [b4238]	8.28538	-1.08655	-0.0150167	-0.881581	0.247834	-1.18555	0.321803	0.473762	-0.436221	0.14124	-1.0317	-1.25209	-0.927318
A_07_P003746	treC	883	cmr|trehalase 6-P hydrolase [b4239]	7.31504	-0.456846	-0.176015	-0.171969	-0.25009	-0.48678	-0.0958584	-0.719685	-0.245276	-0.869415	-0.359142	-0.411486	-0.332663
A_07_P003751	treB	4251	cmr|PTS system enzyme II, trehalose specific [b4240]	8.63453	-0.371333	-0.237373	-0.173761	-0.471452	-0.644534	-0.407725	-0.919464	-0.646517	-0.59958	-0.740348	-0.178488	-0.462028
A_07_P003760	treR	5813	cmr|repressor of treA,B,C [b4241]	8.38999	0.186643	0.131779	0.512368	-0.092069	0.0217411	0.0231044	1.27017	0.200769	1.11661	0.159997	0.0408709	0.307964
A_07_P003761	mgtA	6105	cmr|Mg2+ transport ATPase, P-type 1 [b4242]	9.56067	0.828696	0.181394	1.6712	-0.262743	1.13199	-0.11625	1.65352	0.323852	1.38257	0.824888	0.766568	0.789906
A_07_P003774	pyrI	9059	cmr|aspartate carbamoyltransferase, regulatory subunit [b4244]	7.01351	-0.191113	-0.0184935	-0.161498	-0.151748	-0.211578	-0.029622	0.0419103	0.293594	0.0403683	-0.104714	-0.048816	0.434248
A_07_P003778	pyrB	3274	cmr|aspartate carbamoyltransferase, catalytic subunit [b4245]	7.04749	-0.269545	0.0490426	-0.21083	-0.280065	-0.344673	-0.0787098	-0.28642	0.331951	-0.207062	0.118813	-0.233909	0.887546
A_07_P003783	b4247	1129	cmr|orf, hypothetical protein [b4247]	6.51123	-0.0275337	-0.0480743	-0.0394665	-0.0437233	0.00917144	0.0531625	0.0821305	-0.0194142	0.0146643	-0.0533216	0.0205377	-0.0531357
A_07_P003786	yjgH	6761	cmr|orf, hypothetical protein [b4248]	7.01281	-0.256932	-0.0670959	-0.103326	0.0746075	-0.139951	0.170816	0.253134	0.00264678	0.100489	-0.225897	0.137088	-0.202088
A_07_P003794	yjgI	2078	cmr|putative oxidoreductase [b4249]	6.99921	0.0896871	-0.0622395	0.294947	-0.032369	0.0736784	-0.101522	0.223272	-0.0410694	0.517897	0.424436	0.0570848	-0.069629
A_07_P003799	b4250	3779	cmr|orf, hypothetical protein [b4250]	6.97206	-0.000667585	0.039767	0.0442428	-0.0354588	-0.0908181	0.0466917	-0.0262397	0.157131	-0.0129175	0.166334	0.124024	0.17281
A_07_P003804	yjgJ	5260	cmr|orf, hypothetical protein [b4251]	7.11289	0.062808	0.0570511	0.0627555	0.101871	-0.165216	0.0198652	-0.115527	0.0734548	0.086911	0.150531	0.12288	0.113302
A_07_P003810	yjgK	1971	cmr|orf, hypothetical protein [b4252]	7.46751	-0.198114	-0.158031	-0.0656269	-0.0365047	-0.344546	-0.12605	-0.342018	-0.120884	-0.476246	-0.395235	-0.325773	-0.498174
A_07_P003818	argI	5961	cmr|ornithine carbamoyltransferase 1 [b4254]	6.6233	-0.0188309	-0.00299718	0.0683634	-0.10659	-0.004055	0.014837	0.425166	0.0988855	0.0281909	0.0689457	0.0115596	0.346406
A_07_P003824	rraB	3671	cmr|orf, hypothetical protein [b4255]	11.8152	-0.336435	-0.0253129	-0.270725	-0.0752069	-0.520361	-0.0658759	0.421217	-0.503765	0.386002	-0.961166	-0.387092	-0.667937
A_07_P003826	yjgM	2761	cmr|orf, hypothetical protein [b4256]	7.34998	0.25293	-0.0826308	0.407801	-0.17664	0.234956	-0.0288997	0.656603	0.171121	0.6397	0.294368	0.329614	0.102608
A_07_P003831	yjgN	1969	cmr|orf, hypothetical protein [b4257]	6.58643	0.150739	0.0569292	0.213912	0.0175374	0.167864	0.0558309	0.33673	0.0523475	0.306021	0.0473806	0.190727	0.0566906
A_07_P003836	valS	2084	cmr|valine tRNA synthetase [b4258]	10.0043	0.186433	-0.429645	0.069635	-0.213218	0.3169	-0.304947	0.173026	-0.102538	0.177668	-0.251702	0.665639	-0.447045
A_07_P003845	holC	2739	cmr|DNA polymerase III, chi subunit [b4259]	9.84741	0.694704	0.00963619	0.633317	-0.132525	0.136922	0.0969315	0.927007	0.121219	1.07928	-0.140589	1.98232	-0.136484
A_07_P003848	pepA	6247	cmr|aminopeptidase A/I [b4260]	9.40666	0.159245	-0.113339	-0.0819428	-0.1498	0.0329408	-0.135998	-0.0357029	0.0529541	-0.0980657	-0.397159	-0.283624	-0.201365
A_07_P003851	yjgP	9408	cmr|orf, hypothetical protein [b4261]	9.57493	0.311548	-0.00508727	0.463134	-0.0886617	0.740248	-0.0188637	0.996984	0.178199	0.995411	0.551192	0.433992	0.41191
A_07_P003856	yjgQ	3724	cmr|orf, hypothetical protein [b4262]	8.86122	0.522726	0.120074	0.434044	-0.133915	0.759076	0.0988491	0.704837	0.052896	0.752236	0.211711	0.340569	0.317062
A_07_P003863	yjgR	3672	cmr|orf, hypothetical protein [b4263]	8.77012	-0.939075	-0.369203	-0.629055	0.000771534	-0.657982	-0.158506	-0.210619	-0.214468	-0.790807	-0.928874	-0.668291	-0.938012
A_07_P003866	idnR	6795	cmr|L-idonate transcriptional regulator [b4264]	7.07456	0.0413868	0.146103	0.0246522	-0.0900956	-0.00658948	0.119661	0.176387	0.248799	0.0250919	0.401223	-0.037545	0.552774
A_07_P003875	idnT	7007	cmr|L-idonate transporter [b4265]	6.99555	0.23316	0.0235099	0.175007	-0.0592364	0.197344	0.0237235	0.35417	0.043161	0.497659	0.1154	0.0790362	0.240521
A_07_P003879	idnO	509	cmr|5-keto-D-gluconate 5-reductase [b4266]	6.89509	-0.381019	0.00145923	-0.360171	-0.0815247	-0.412595	-0.0293277	-0.28352	-0.145654	-0.389811	-0.261519	-0.301024	-0.17739
A_07_P003883	idnD	3781	cmr|L-idonate dehydrogenase [b4267]	7.1514	-0.453572	-0.125013	-0.279817	-0.183401	-0.443667	-0.116152	-0.199281	-0.140609	-0.321599	-0.219119	-0.419679	-0.176497
A_07_P003888	idnK	8221	cmr|gluconate kinase, thermosensitive glucokinase [b4268]	7.09959	-0.18949	-0.0271033	-0.295254	-0.070825	-0.218372	-0.0452505	-0.0186909	0.00015524	-0.139869	-0.232568	-0.177773	-0.105501
A_07_P003891	yjgB	4109	cmr|putative oxidoreductase [b4269]	10.4262	-2.53651	-0.495349	-1.72618	0.21386	-2.19615	-0.250955	-2.27793	-0.665669	-2.60501	-2.18867	-2.09457	-2.29983
A_07_P003900	intB	8634	cmr|prophage P4 integrase [b4271]	9.25343	0.642415	-0.105566	0.35381	0.200255	0.792601	0.0274004	0.577462	0.0504458	0.649352	-0.561851	0.136956	-0.694784
A_07_P003901	b4274	8872	cmr|orf, hypothetical protein [b4274]	7.13603	0.19417	-0.14075	0.570081	0.0306434	0.251386	-0.11701	1.06166	0.0200078	0.785127	0.0160833	0.364391	0.11775
A_07_P003910	yjgX	6047	cmr|orf, hypothetical protein [b4275]	9.67178	1.38913	0.275013	1.61243	0.0712584	1.3282	0.204125	2.95756	0.255671	3.02253	0.473719	1.00998	0.922047
A_07_P003912	b4276	3081	cmr|orf, hypothetical protein [b4276]	6.76646	0.208937	0.0284911	0.218934	-0.066876	0.129175	0.0282459	0.241134	-0.0110944	0.436317	-0.0830543	0.17902	0.0542322
A_07_P003917	yjgZ	5646	cmr|orf, hypothetical protein [b4277]	6.79063	0.116218	0.0335756	0.277009	-0.0653161	0.180942	0.0216424	0.237851	-0.00667366	0.529424	0.0730914	0.196884	0.00304502
A_07_P003924	insG	3317	cmr|IS4 hypothetical protein [b4278]	7.74638	0.540586	-0.145888	0.576065	-0.186474	0.472131	-0.355432	0.678116	-0.0333347	0.99875	-0.187514	0.871672	-0.20199
A_07_P003926	yjhB	8474	cmr|putative transport protein [b4279]	7.08398	-0.825013	0.182079	-0.526163	0.0673638	-0.834105	0.285048	-0.899298	-0.0108122	-0.883781	-0.624363	-0.858563	-0.596784
A_07_P003931	yjhC	341	cmr|putative dehydrogenase [b4280]	8.04537	-0.123926	0.124464	-0.269834	0.248724	-0.65697	0.181598	-0.0593144	-0.144221	-0.308031	-0.546998	-0.582044	-0.574311
A_07_P003936	yjhD	9485	cmr|orf, hypothetical protein [b4281]	7.60637	0.854152	-0.0172931	0.529487	-0.0702135	0.532089	0.0156992	1.07801	0.423643	0.982053	0.308248	0.840374	0.241471
A_07_P003942	yjhE	4091	cmr|orf, hypothetical protein [b4282]	7.44762	0.579586	-0.0291198	0.664249	-0.173044	0.764695	-0.101823	1.75366	0.0714982	1.69999	0.203245	0.58756	0.177608
A_07_P003947	b4283	1227	cmr|IS911 hypothetical protein [b4283]	7.15268	0.327112	0.0291016	0.366712	-0.010009	0.27324	0.0498882	0.610613	0.230726	0.774542	0.65651	0.349322	0.362971
A_07_P003953	b4285	3906	cmr|putative transposase [b4285]	7.45915	0.285615	-0.0180252	0.560581	-0.0543569	0.713262	0.0407536	0.798514	-0.00980511	1.13593	-0.0334125	0.441864	0.0280197
A_07_P003959	yjhV	7339	cmr|orf, hypothetical protein [b4286]	6.94295	0.129967	-0.0456263	0.168142	-0.130828	0.255741	0.0131374	0.759793	0.0178439	0.909645	-0.159533	0.186431	0.0478896
A_07_P003964	fecE	1166	cmr|ATP-binding component of citrate-dependent iron [b4287]	6.74365	-0.0338723	0.200266	-0.0449071	-0.0721901	-0.0272376	0.0188762	-0.13487	0.00830986	-0.122378	0.157606	-0.105719	0.185889
A_07_P003968	fecD	10255	cmr|citrate-dependent iron transport, membrane-bound protein [b4288]	7.6089	0.367301	0.287088	0.440772	0.10035	0.648573	0.0439652	0.444266	0.0313604	0.78045	0.525779	0.408334	0.572276
A_07_P003971	fecC	9920	cmr|citrate-dependent iron [b4289]	6.94001	0.161538	0.271729	0.0191908	0.0460451	0.186761	0.0573574	0.0268688	-0.0416577	0.419756	0.151569	0.214253	0.276437
A_07_P003977	fecB	5575	cmr|citrate-dependent iron transport, periplasmic protein [b4290]	7.80548	0.450501	0.467387	0.559007	-0.114774	0.752694	-0.0237166	0.973312	-0.0277541	1.1466	0.342871	0.838952	0.569419
A_07_P003984	fecA	5753	cmr|outer membrane receptor; citrate-dependent iron transport, outer membrane receptor [b4291]	9.00366	0.915249	0.605089	0.886153	0.157803	1.2406	0.255113	1.18249	0.125378	1.42967	0.929629	1.23884	0.823621
A_07_P003988	fecR	5320	cmr|regulator for fec operon, periplasmic [b4292]	6.90828	-0.0459553	0.189389	0.274101	-0.0379604	0.118801	0.156371	0.13474	0.0959714	0.37374	0.827854	0.228191	0.542446
A_07_P003994	fecI	9370	cmr|probable RNA polymerase sigma factor [b4293]	6.89274	0.0805441	0.178158	0.268149	-0.0711618	0.260644	0.0144852	0.557632	0.0322713	0.584705	0.270817	0.296776	0.320062
A_07_P004004	yjhU	6464	cmr|orf, hypothetical protein [b4295]	9.05444	-0.294514	-0.0799532	-0.184708	-0.207558	-0.264285	-0.187528	0.336523	-0.344562	0.213059	-0.56826	-0.438061	-0.385333
A_07_P004010	yjhF	4052	cmr|putative transport system permease [b4296]	6.63732	0.0755578	0.107634	0.00568425	-0.00983767	0.0800608	-0.0160632	0.0599975	0.0275542	0.131454	-0.00103362	0.178505	0.1626
A_07_P004011	yjhG	6615	cmr|putative dehydratase [b4297]	7.47465	-0.00932345	0.326778	-0.142289	-0.0419664	0.0210321	0.233506	0.222301	0.151381	0.30625	-0.178615	0.0439525	0.0192993
A_07_P004016	yjhH	6788	cmr|putative lyase/synthase [b4298]	7.20212	0.0492076	0.206214	-0.0125004	-0.211524	-0.0577237	0.0211374	0.0469094	0.0666374	0.0505797	0.157348	-0.018237	0.266253
A_07_P004021	yjhI	7229	cmr|putative regulator [b4299]	7.4981	-0.220968	0.133172	-0.245227	-0.146745	-0.429582	-0.0944819	-0.181312	0.102469	-0.339056	-0.0488729	-0.354442	0.0490949
A_07_P004028	sgcR	6929	cmr|putative DEOR-type transcriptional regulator [b4300]	7.29562	-0.981052	-0.293079	-0.594469	-0.173968	-0.988174	-0.121933	-0.869393	-0.366344	-1.0316	-0.676777	-0.71082	-0.585734
A_07_P004033	sgcE	8421	cmr|putative epimerase [b4301]	7.08816	-0.424795	-0.0688537	-0.118935	0.0937482	-0.348975	0.0571423	-0.0926688	-0.0935905	-0.32192	-0.428963	-0.314164	-0.205916
A_07_P004040	sgcA	2424	cmr|putative PTS system enzyme II A component [b4302]	6.90569	-0.171462	-0.0796737	0.00321258	-0.00561414	-0.215852	-0.00377467	-0.223069	-0.080975	-0.160832	-0.129502	-0.0928715	-0.127693
A_07_P004045	sgcQ	4266	cmr|putative nucleoside triphosphatase [b4303]	7.15905	0.2465	0.0632235	0.33407	0.0116991	0.322671	0.135663	0.498358	-0.0182962	0.75441	-0.0750191	0.208793	0.0220247
A_07_P004046	sgcC	5227	cmr|putative PTS system enzyme IIC component [b4304]	6.92088	-0.272695	0.0067425	-0.0383684	-0.0619824	-0.22179	0.0578314	-0.228619	-0.184957	-0.0960154	-0.411653	-0.25015	-0.218745
A_07_P004054	sgcX	1585	cmr|putative lyase/synthase [b4305]	7.59558	-0.530049	-0.415503	-0.43161	-0.145693	-0.459173	-0.192578	-0.789237	-0.518713	-0.584643	-0.747207	-0.696341	-0.684822
A_07_P004061	yjhQ	622	cmr|orf, hypothetical protein [b4307]	7.32801	-0.0310214	0.147312	-0.0293919	-0.06631	0.0200889	0.0423184	-0.420441	0.0579672	-0.287612	0.466261	-0.155726	0.543773
A_07_P004068	yjhR	8500	cmr|putative frameshift suppressor [b4308]	7.29033	0.644323	-0.0365296	0.429667	0.010758	0.536689	-0.0299031	1.06505	0.0848279	1.0485	0.329199	0.565627	0.254118
A_07_P004074	yjhS	221	cmr|orf, hypothetical protein [b4309]	6.58841	0.0194233	0.0490702	-0.0965426	0.0102974	-0.026256	0.0295423	0.0411218	0.188418	-0.018099	0.110804	0.0834549	0.107169
A_07_P004077	nanM	363	cmr|orf, hypothetical protein [b4310]	7.01499	-0.0736755	-0.0809205	0.000428721	-0.159573	-0.0292556	-0.0498847	0.609468	0.206322	0.0590897	-0.00382261	0.235183	-0.0428923
A_07_P004083	nanC	4903	cmr|orf, hypothetical protein [b4311]	6.63599	0.0177013	0.0445626	0.198628	-0.0418245	-0.0273167	0.0258748	0.0862207	0.0782849	0.060721	0.0513131	0.109789	0.096004
A_07_P004150	uxuR	4481	cmr|regulator for uxu operon [b4324]	6.43599	-0.000977898	0.0208106	0.0105076	0.0125456	0.0155417	0.254094	0.0161566	-0.00460105	0.023623	0.16831	0.0309004	0.0344322
A_07_P004152	yjiC	4606	cmr|orf, hypothetical protein [b4325]	6.93869	0.0541334	-0.206437	0.150023	0.292102	-0.203379	-0.152671	-0.0996783	-0.155975	0.0715693	0.164371	-0.183956	-0.242854
A_07_P004179	yjiH	3879	cmr|orf, hypothetical protein [b4330]	6.51573	-0.0332903	-0.0550691	-0.0612624	0.0585809	-0.0510804	-0.0870556	-0.0629787	-0.0602848	0.00375359	0.0125511	-0.0519574	-0.0574151
A_07_P004190	yjiJ	434	cmr|putative transport protein [b4332]	6.39681	-0.0253337	-0.0243417	0.0122572	-0.0114335	-0.0217959	0.105162	0.00971385	-4.39723e-05	0.00422564	0.00313779	0.00445063	-0.02701
A_07_P004222	yjiP	7698	cmr|orf, hypothetical protein [b4339]	6.56036	0.0436869	-0.0454858	-0.0456018	0.0523927	-0.064235	-0.00678228	0.00979747	-0.0667918	0.0372894	-0.0488739	0.0354449	-0.0767643
A_07_P004227	gpmA	1447	cmr|phosphoglyceromutase 1 [b0755]	11.7559	-1.3014	-0.478883	-1.11647	0.267777	-1.61772	0.402176	-2.15735	-0.479389	-2.57302	-1.7819	-2.49375	-2.04925
A_07_P004231	galM	3163	cmr|galactose-1-epimerase [b0756]	9.26693	-0.519568	0.440577	-0.811664	-0.123878	-0.169461	-0.174997	-0.741559	0.300381	-0.693186	0.173763	-0.594701	0.214127
A_07_P004240	galK	8346	cmr|galactokinase [b0757]	9.85717	-0.214982	0.29079	-0.355469	-0.156571	-0.128867	-0.121063	-0.454122	0.195309	-0.309634	-0.0722995	-0.076576	-0.107561
A_07_P004241	galT	2192	cmr|galactose-1-phosphate uridylyltransferase [b0758]	8.13502	0.1952	0.593293	-0.365835	0.0100763	0.467	0.113862	-0.619931	-0.364974	-0.77179	0.125381	0.0590236	0.456317
A_07_P004246	galE	7166	cmr|UDP-galactose-4-epimerase [b0759]	9.76345	0.223996	0.396093	-0.157745	-0.0672989	0.1754	-0.0333265	-0.502142	-0.209097	-0.405149	0.285365	0.164186	0.500674
A_07_P004252	modF	7105	cmr|ATP-binding component of molybdate transport system [b0760]	7.30953	-0.441769	0.136062	-0.0273148	-0.053168	-0.362388	0.0497304	-0.459803	0.396481	-0.538157	0.00574372	-0.264194	0.196089
A_07_P004260	modE	1957	cmr|molybdate uptake regulatory protein [b0761]	8.40328	0.0570299	0.157459	0.0422416	-0.00315906	-0.0612714	0.209862	-0.0665941	0.17336	-0.0369775	0.281487	0.11892	0.384594
A_07_P004262	ybhT	7650	cmr|orf, hypothetical protein [b0762]	9.57779	0.558036	0.0410602	0.271586	0.234533	-0.129227	-0.0825926	0.299525	-0.251196	0.749292	-0.277429	0.302344	0.0257168
A_07_P004270	modA	823	cmr|molybdate-binding periplasmic protein; permease [b0763]	8.2283	0.310018	-0.143822	0.175779	-0.0971132	0.000897156	0.0264948	-0.1833	0.258772	0.057029	0.155338	0.221538	0.146742
A_07_P004275	modB	3775	cmr|molybdate transport permease protein [b0764]	8.80956	0.31109	-0.162445	-0.205844	-0.126937	0.445492	-0.00368305	-0.310084	0.316575	-0.225688	0.335794	-0.0837712	0.318186
A_07_P004279	modC	2583	cmr|ATP-binding component of molybdate transport [b0765]	7.50625	0.296191	-0.0275284	-0.0296872	-0.118592	0.346791	-0.129148	-0.188051	0.052695	-0.0662705	0.0480579	0.0819532	0.162048
A_07_P004285	ybhA	7367	cmr|putative phosphatase [b0766]	7.31216	0.221897	0.0244364	0.175293	-0.112674	0.170445	0.0625642	0.278889	0.218767	0.201625	0.50345	0.395866	0.582615
A_07_P004288	pgl	3325	cmr|putative isomerase [b0767]	8.48831	-1.75249	-0.581347	-1.11332	-0.0629905	-1.51115	-0.485107	-1.80791	-0.255707	-2.03024	-1.57556	-1.60728	-1.66623
A_07_P004293	ybhD	5839	cmr|putative transcriptional regulator LYSR-type [b0768]	6.68589	0.0302729	0.0600665	0.0993801	-0.162586	0.0544561	0.0701341	0.130499	0.120346	0.130768	0.000726187	0.181141	0.047524
A_07_P004296	ybhH	4934	cmr|orf, hypothetical protein [b0769]	6.47124	0.050094	0.0216078	0.0810506	-0.063526	0.072283	-0.0406501	0.00749933	0.0386251	0.050774	0.0200825	0.0412784	0.0752097
A_07_P004302	ybhI	8102	cmr|putative membrane pump protein [b0770]	6.83529	0.0914372	-0.10404	0.0983251	0.0372396	0.0225178	-0.117727	0.0745386	-0.117043	0.114172	-0.0292331	-0.00466183	-0.0656316
A_07_P004308	ybhJ	8330	cmr|putative enzyme [b0771]	6.88822	0.200013	0.0303787	0.116208	0.131446	0.130458	-0.0182554	0.0897057	-0.0674771	0.253175	0.0156117	0.125984	0.0139347
A_07_P004325	bioA	7159	cmr|7,8-diaminopelargonic acid synthetase [b0774]	6.50905	-0.0407756	-0.0206862	-0.0745282	-0.0950285	0.0310072	-0.00347235	0.00449066	-0.0366544	0.0537102	-0.103459	-0.031909	-0.0386904
A_07_P004326	bioB	2593	cmr|biotin synthesis, sulfur insertion? [b0775]	6.46091	0.0559078	0.109315	0.0507908	-0.0267282	0.078651	0.0475695	0.0324229	0.0194879	0.0559045	0.00913755	0.0470045	0.0822749
A_07_P004331	bioF	9818	cmr|8-amino-7-oxononanoate synthase [b0776]	6.46381	0.0227065	-0.049887	-0.0417439	0.031585	0.055772	-0.0293388	0.0226119	-0.0096919	0.0089032	-0.00573737	0.0185841	0.00793599
A_07_P004340	bioC	427	cmr|biotin biosynthesis; reaction prior to pimeloyl CoA [b0777]	6.60548	0.0659592	-0.0130662	0.0319422	0.0160683	0.0854109	-0.022717	0.0754836	0.0174157	0.0740837	0.0408378	0.0577551	0.0685197
A_07_P004351	ybhK	10316	cmr|putative structural protein [b0780]	7.76536	0.511203	-0.0893742	0.275962	0.0212445	0.628641	0.0975784	0.636523	0.197933	0.407644	0.260682	0.624884	0.0749535
A_07_P004360	moaA	5857	cmr|molybdopterin biosynthesis, protein A [b0781]	7.78624	-0.0130254	0.135547	0.0527153	0.117349	0.109796	0.222472	-0.252326	0.308643	-0.440803	-0.0151694	-0.0975957	0.212963
A_07_P004361	moaB	6100	cmr|molybdopterin biosynthesis, protein B [b0782]	8.43172	-1.3437	-0.067251	-1.03989	0.206986	-1.304	0.0623927	-1.79462	-0.099803	-1.98473	-0.983626	-1.6904	-0.928794
A_07_P004368	moaC	10214	cmr|molybdopterin biosynthesis, protein C [b0783]	7.90743	-0.975271	-0.281965	-0.866267	0.180392	-0.888332	-0.0548756	-1.13459	-0.254266	-1.41647	-0.986831	-1.35096	-1.09611
A_07_P004375	moaD	9247	cmr|molybdopterin biosynthesis [b0784]	8.24298	-0.640274	0.0262358	-0.741027	0.250749	-0.784203	0.212919	-1.08597	-0.153958	-1.16988	-0.830977	-1.05096	-0.898412
A_07_P004379	moaE	957	cmr|molybdopterin converting factor, subunit 2 [b0785]	8.29561	-0.633856	0.0615411	-0.683799	0.234934	-0.783546	0.237933	-0.978041	-0.200663	-1.11728	-0.967285	-0.954682	-0.894809
A_07_P004381	ybhL	9353	cmr|orf, hypothetical protein [b0786]	10.1716	-1.47878	-0.0338098	-1.05393	0.171635	-1.66551	-0.0957727	-1.89803	-0.541792	-1.91311	-1.21822	-1.7533	-0.894935
A_07_P004398	ybhO	6363	cmr|putative synthetase [b0789]	7.20531	-1.03709	-0.227572	-0.834453	0.0361141	-0.832399	-0.170263	-0.871979	-0.333228	-1.10645	-0.907518	-0.91956	-0.765802
A_07_P004404	ybhP	2452	cmr|orf, hypothetical protein [b0790]	7.25631	-0.449639	-0.00755081	-0.306416	0.0881332	-0.203726	0.247138	0.0535691	0.175936	-0.550194	-0.355326	-0.122739	-0.341561
A_07_P004406	ybhQ	297	cmr|orf, hypothetical protein [b0791]	11.2973	0.531356	-0.116648	0.61772	-0.011277	0.447031	0.0897925	0.208167	-0.364851	1.0043	-0.590799	0.728692	-0.183674
A_07_P004412	ybhR	2033	cmr|orf, hypothetical protein [b0792]	7.30541	-0.231868	0.0264901	-0.113165	0.06959	-0.260897	0.0948138	-0.187464	-0.156793	0.0392299	-0.485421	-0.18037	-0.333939
A_07_P004418	ybhS	826	cmr|orf, hypothetical protein [b0793]	7.63295	-0.560305	-0.0149793	-0.391251	0.125528	-0.728648	0.0398691	-0.594584	-0.309975	-0.141615	-0.754606	-0.691303	-0.731234
A_07_P004422	ybhF	5661	cmr|putative ATP-binding component of a transport system [b0794]	8.18419	-1.0552	0.120682	-0.779515	0.0834491	-0.970139	-0.0237537	-0.849058	-0.504056	-0.589366	-1.39912	-1.1353	-1.18215
A_07_P004426	ybhG	6827	cmr|putative membrane protein [b0795]	7.87943	-0.986005	0.573805	-0.957028	-0.0799131	-1.45322	0.181075	-1.1448	-0.771778	-1.18224	-1.66752	-1.40473	-1.05517
A_07_P004432	ybiH	4744	cmr|putative transcriptional regulator [b0796]	8.38675	-0.647806	0.48637	-0.780616	0.0139893	-1.26607	0.515597	-1.04381	-0.6069	-0.955148	-1.46406	-1.44509	-0.616638
A_07_P004438	rhlE	2402	cmr|putative ATP-dependent RNA helicase [b0797]	7.9437	0.922786	0.099536	0.529363	0.18407	1.90627	-0.149139	0.591915	0.180486	0.772559	1.20462	0.719628	0.945228
A_07_P004442	ybiA	242	cmr|orf, hypothetical protein [b0798]	8.16119	0.406257	-0.0286715	0.506916	-0.0856039	0.105918	-0.0448273	-0.265322	0.171026	-0.0595533	0.0979727	0.106349	0.239278
A_07_P004448	dinG	6124	cmr|probably ATP-dependent helicase [b0799]	10.3443	-0.0998404	0.169932	-0.216534	0.15283	-0.0387345	0.395503	-0.270836	-0.424937	-0.297879	-0.387147	-0.608351	-0.340019
A_07_P004455	ybiB	946	cmr|putative enzyme [b0800]	8.11528	-0.783764	-0.0191772	-0.639887	-0.048166	-1.03082	-0.10961	-1.08976	-0.300764	-0.994391	-0.965867	-1.04473	-0.838476
A_07_P004463	ybiJ	431	cmr|orf, hypothetical protein [b0802]	8.61251	1.27449	0.190445	1.605	-0.0408687	1.67587	0.299715	3.23515	-0.0143753	3.48032	-0.0966088	1.58246	0.268214
A_07_P004466	ybiI	9738	cmr|orf, hypothetical protein [b0803]	9.21591	-1.75882	-0.460087	-1.33504	0.0705104	-1.76195	-0.272942	-0.704873	-1.13188	-1.20533	-2.52033	-1.91931	-2.07919
A_07_P004475	ybiX	9633	cmr|putative enzyme [b0804]	6.93201	0.0512846	0.00241304	0.122152	0.0234737	0.162559	0.0843065	0.294867	0.0690492	0.281213	0.022149	0.144821	0.0108866
A_07_P004476	fiu	7152	cmr|putative outer membrane receptor for iron transport [b0805]	6.50725	-0.00065208	0.0971705	0.0109932	0.0142977	0.100178	0.0217545	0.111407	0.023222	0.129654	-0.033259	0.0445751	0.0711839
A_07_P004487	rlmF	2786	cmr|orf, hypothetical protein [b0807]	7.1994	0.57204	0.068502	0.225922	-0.0432072	1.10255	0.0285721	0.151526	0.0977252	0.264177	0.581792	0.474079	0.500468
A_07_P004491	ybiO	6041	cmr|putative transport protein [b0808]	7.11773	-0.235393	-0.176819	-0.270297	-0.00687406	-0.149395	-0.142358	-0.350381	-0.248863	-0.266583	-0.562964	-0.276751	-0.500499
A_07_P004500	glnQ	5936	cmr|ATP-binding component of glutamine high-affinity transport system [b0809]	9.28833	-0.370125	0.0243223	0.209047	-0.295877	-0.0263444	-0.0493256	-0.749825	0.0164252	-0.534245	-0.0550838	-0.491595	0.142764
A_07_P004503	glnP	1899	cmr|glutamine high-affinity transport system; membrane component [b0810]	9.88479	-0.326098	0.113292	0.314318	-0.136177	0.153682	0.173547	-0.637067	0.0344883	-0.50588	0.0716646	-0.318804	0.199931
A_07_P004510	glnH	1889	cmr|periplasmic glutamine-binding protein; permease [b0811]	11.7268	-1.00349	-0.764565	-0.265996	0.136414	-0.699367	0.201633	-1.90476	-0.733072	-1.78321	-1.68858	-1.14398	-1.8913
A_07_P004515	dps	4523	cmr|global regulator, starvation conditions [b0812]	12.5335	-2.71541	-0.442929	-1.52947	0.583314	-2.36209	-0.259502	-2.75983	-0.652578	-3.66365	-2.71857	-2.55133	-2.52986
A_07_P004518	rhtA	1324	cmr|putative transmembrane subunit [b0813]	6.75153	0.345725	0.026993	0.0399382	-0.0564852	0.514931	0.10971	0.0721615	0.0816448	0.0373871	0.329298	0.147456	0.261746
A_07_P004524	ompX	6248	cmr|outer membrane protein X [b0814]	11.6664	0.900347	0.538788	1.0257	0.142275	1.49058	0.634292	1.44328	0.262031	1.29455	0.917661	0.656522	0.658365
A_07_P004528	ybiP	8280	cmr|putative enzyme [b0815]	7.82978	0.974289	0.277139	1.22765	0.0831159	1.32459	0.266543	1.10397	0.638084	1.18048	0.980044	1.01325	0.947689
A_07_P004533	yliL	3267	cmr|orf, hypothetical protein [b0816]	7.48574	0.26514	-0.0997039	0.88137	-0.0497551	0.344857	-0.00990036	0.894011	-0.11313	0.76341	-0.0924643	0.317355	0.00923967
A_07_P004536	mntR	470	cmr|putative toxin [b0817]	9.70784	1.33919	0.145532	0.797031	-0.154903	0.821464	-0.0570659	1.69195	0.217879	1.49682	0.399006	0.966082	0.621146
A_07_P004542	ybiR	4687	cmr|orf, hypothetical protein [b0818]	8.84409	0.995661	0.463099	1.33505	-0.044406	1.57365	0.29238	2.87269	0.32004	2.83858	1.21222	1.40081	1.32771
A_07_P004547	ybiS	7231	cmr|orf, hypothetical protein [b0819]	7.99107	0.943893	0.192178	0.724714	0.0713789	1.62099	0.276243	1.52925	0.299037	1.52045	0.845723	1.11022	0.535373
A_07_P004555	ybiT	8145	cmr|putative ATP-binding component of a transport system [b0820]	7.79671	0.559141	-0.0150662	-0.0566669	-0.163824	0.813973	-0.179142	0.0997506	0.0396078	0.0764442	0.645733	0.564727	0.778161
A_07_P004556	ybiU	10288	cmr|orf, hypothetical protein [b0821]	6.90615	0.0360755	-0.0232173	-0.00589355	-0.012142	0.157376	-0.150467	-0.0938546	0.00265005	-0.13655	0.119959	0.0036553	0.0205923
A_07_P004564	ybiV	871	cmr|orf, hypothetical protein [b0822]	7.9431	0.92294	0.0178236	0.705949	-0.0942304	1.23502	-0.0918451	0.912032	0.274039	0.890676	0.286574	1.43931	0.255198
A_07_P004566	ybiW	359	cmr|putative formate acetyltransferase [b0823]	7.71474	0.475205	-0.343215	0.466066	0.0279058	0.584722	-0.285159	0.425133	-0.360455	0.775126	-0.285412	0.272043	-0.414537
A_07_P004573	ybiY	3347	cmr|putative pyruvate formate-lyase 2 activating enzyme [b0824]	6.55623	-0.055372	0.0708057	-0.129402	-0.000563008	-0.0266149	0.0406053	-0.109943	-0.0131891	-0.0595075	0.0703487	-0.124196	0.000571887
A_07_P004579	fsaA	3956	cmr|putative transaldolase [b0825]	7.01633	-0.0961321	-0.0226078	-0.241742	-0.127922	-0.257927	-0.126462	-0.324883	-0.311882	-0.0598184	-0.451004	-0.0635047	-0.185522
A_07_P004583	moeB	5714	cmr|molybdopterin biosynthesis [b0826]	7.67814	0.0980209	0.220015	0.230079	0.0126902	0.0752111	0.0700344	-0.0159088	-0.11449	0.143766	-0.274512	0.150063	-0.0109809
A_07_P004586	moeA	1041	cmr|molybdopterin biosynthesis [b0827]	9.42152	0.157918	0.275748	0.556557	-0.0389885	0.567838	0.0517784	0.0343528	-0.0218562	-0.00309126	-0.0359387	0.00349076	0.169978
A_07_P004591	iaaA	2370	cmr|putative asparaginase [b0828]	9.17472	-0.0917889	0.0409505	-0.381238	-0.133455	0.753719	0.150356	-0.421498	0.100602	-0.703762	-0.210355	0.0581947	-0.0545332
A_07_P004599	gsiA	6495	cmr|putative ATP-binding component of a transport system [b0829]	8.49001	-1.26392	0.0550614	-1.49254	-0.166203	-0.585327	-0.115379	-1.66773	-0.34399	-1.73762	-1.0227	-1.3464	-0.945063
A_07_P004603	gsiB	5408	cmr|putative transport protein [b0830]	7.90084	-1.21293	0.102434	-1.08065	0.133622	-0.628111	-0.0644479	-1.0931	-0.267297	-1.1168	-1.08797	-1.05922	-0.822365
A_07_P004610	gsiC	2076	cmr|putative transport system permease protein [b0831]	8.04366	-1.23925	-0.10216	-1.3461	-0.244504	-0.609803	-0.251987	-1.05483	-0.341492	-0.984055	-0.875885	-1.05828	-0.864016
A_07_P004614	gsiD	4046	cmr|putative transport system permease protein [b0832]	7.36801	-0.507094	0.070198	-0.720399	-0.079715	-0.218725	0.0715839	-0.500187	-0.186767	-0.392225	-0.407027	-0.428355	-0.348758
A_07_P004620	yliE	1122	cmr|orf, hypothetical protein [b0833]	6.67484	-0.0473619	0.0455149	-0.113169	-0.0494889	0.00830655	-0.0520729	-0.0781169	0.0591077	-0.0371399	0.192335	-0.0401558	0.143772
A_07_P004622	yliF	7448	cmr|orf, hypothetical protein [b0834]	6.5894	0.0988169	-0.0171297	0.044023	-0.0411488	0.162934	-8.65152e-05	0.347913	0.0713983	0.307697	0.0884486	0.140955	0.121009
A_07_P004626	yliG	3061	cmr|orf, hypothetical protein [b0835]	7.19393	0.334082	0.0805702	0.0766777	-0.0655064	0.46371	0.0469025	-0.026885	0.248371	-0.14189	1.23926	0.549813	1.04951
A_07_P004631	bssR	5603	cmr|putative receptor [b0836]	11.5692	0.054825	-0.589237	-0.766216	-0.154974	-1.38071	-0.330893	-1.79917	-1.35939	0.0683091	-2.59911	-2.75612	-1.70403
A_07_P004637	yliI	2671	cmr|putative dehydrogenase [b0837]	7.62272	-0.85977	-0.26458	-0.288434	-0.0459121	-0.619148	-0.151021	0.0114971	-0.287876	0.235553	-0.874357	-0.0938218	-0.840795
A_07_P004644	yliJ	9825	cmr|putative transferase [b0838]	8.27071	0.155395	0.045918	0.338152	0.190089	-0.0488292	0.292182	-0.500857	0.357937	-0.350502	0.101815	0.101051	-0.134581
A_07_P004647	dacC	4362	cmr|D-alanyl-D-alanine carboxypeptidase; penicillin-binding protein 6 [b0839]	9.92022	-0.484387	0.0744152	0.6309	0.0160473	0.036026	0.0775245	-0.156678	0.176703	-0.566857	-0.680419	0.346026	-0.841894
A_07_P004660	ybjG	6266	cmr|orf, hypothetical protein [b0841]	8.8485	0.90127	0.380084	0.211527	-0.260602	1.31158	0.0905483	0.504483	1.09152	0.549977	3.10209	0.950539	2.12235
A_07_P004661	cmr	7140	cmr|proton motive force efflux pump [b0842]	7.74098	0.227501	0.0566034	-0.212539	0.00154338	0.733555	-0.0709376	0.24229	0.0807691	0.348576	0.436199	0.0602109	0.432356
A_07_P004670	ybjH	1861	cmr|orf, hypothetical protein [b0843]	7.47225	0.211871	0.046082	0.360528	-0.0807344	0.178499	-0.0706031	0.51455	-0.0186857	0.39484	-0.0668706	0.35001	-0.00187223
A_07_P004674	ybjI	1761	cmr|orf, hypothetical protein [b0844]	7.92615	-0.0820158	0.0367026	0.24642	-0.0742821	0.0125568	-0.110268	0.267872	0.0064922	-0.00918481	-0.103212	-0.0245932	-0.141499
A_07_P004677	ybjJ	9700	cmr|putative DEOR-type transcriptional regulator [b0845]	7.76162	0.340968	0.198401	0.470994	0.0923593	0.37977	0.126248	0.671244	-0.0968563	0.885769	0.0251773	0.325106	0.154801
A_07_P004688	ybjL	3748	cmr|putative transport protein [b0847]	7.9423	0.704835	0.251379	0.559854	0.00365342	1.35083	-0.0380475	2.09594	0.432054	1.94322	1.6038	0.491055	1.41912
A_07_P004692	ybjM	993	cmr|orf, hypothetical protein [b0848]	8.25645	1.16308	0.111015	0.900367	-0.0830441	1.19571	-0.0737109	2.1864	0.349749	2.23618	0.54621	0.990403	0.354045
A_07_P004696	grxA	6847	cmr|glutaredoxin1 redox coenzyme for glutathione-dependent ribonucleotide reductase [b0849]	7.33688	-0.489149	-0.0118301	0.0473054	0.305494	-0.55767	0.113703	-0.723722	-0.167858	-0.710881	-0.562994	-0.439782	-0.441696
A_07_P004701	ybjC	5864	cmr|orf, hypothetical protein [b0850]	11.4496	-0.532895	0.727	-0.422133	0.499754	0.160697	0.445968	-0.0576519	0.0583285	-0.135771	0.35099	-0.876769	0.580623
A_07_P004708	nfsA	7708	cmr|modulator of drug activity A [b0851]	8.10525	-0.644186	0.127489	-0.657033	0.0958978	-0.326665	0.0694452	-0.386174	-0.054361	-0.681379	-0.455785	-0.815855	-0.375821
A_07_P004711	rimK	3259	cmr|ribosomal protein S6 modification protein [b0852]	8.65774	0.14387	0.212732	-0.321831	0.134502	0.394624	0.191765	-0.0757487	0.128756	-0.135396	0.291006	-0.0594222	0.13205
A_07_P004718	ybjN	3226	cmr|putative sensory transduction regulator [b0853]	10.3169	0.665638	0.330747	-0.258307	-0.344505	0.899304	0.221697	-0.51141	0.777762	0.0453648	1.26475	0.799652	1.07664
A_07_P004724	potF	6132	cmr|periplasmic putrescine-binding protein; permease protein [b0854]	6.97898	-0.133784	0.0468667	0.328381	-0.00211118	0.0724697	-0.0774445	0.166782	0.160038	-0.230682	-0.00712628	0.141133	0.00119424
A_07_P004730	potG	1244	cmr|ATP-binding component of putrescine transport system [b0855]	6.76287	-0.218622	0.171179	-0.0740515	0.0166243	-0.151071	0.0670099	-0.197728	0.0850555	-0.320402	0.0358564	-0.140638	0.0892623
A_07_P004732	potH	2799	cmr|putrescine transport protein; permease [b0856]	6.68853	-0.155676	0.138037	-0.116394	-0.0405882	0.00398058	0.106516	-0.108214	0.0555611	-0.106271	-0.000762861	-0.106306	0.00621144
A_07_P004742	ybjO	10502	cmr|orf, hypothetical protein [b0858]	7.96616	0.69299	-0.0257195	0.331056	0.0969953	0.890372	0.124263	0.777219	0.279416	0.646521	0.680993	0.792277	0.286407
A_07_P004749	rumB	142	cmr|putative enzyme [b0859]	7.50959	0.650279	0.0994471	0.0303735	-0.083155	1.31376	-0.110769	0.299956	0.152572	0.28619	0.636468	0.46113	0.625461
A_07_P004751	artJ	201	cmr|arginine 3rd transport system periplasmic binding protein [b0860]	7.32466	-0.774653	0.00427545	-0.450977	0.258529	-0.786705	0.265828	-0.878635	0.35492	-0.905211	-0.331793	-0.743194	-0.278104
A_07_P004766	artI	8614	cmr|arginine 3rd transport system periplasmic binding protein [b0863]	8.29391	-1.84578	-0.0840846	-1.41717	0.120912	-1.48536	0.0903293	-2.15479	-0.293558	-2.46354	-1.25405	-1.99488	-1.11954
A_07_P004773	artP	8406	cmr|ATP-binding component of 3rd arginine transport system [b0864]	9.60354	-1.56626	0.476984	-1.38777	-0.180429	-1.04177	0.450384	-1.48234	0.0759909	-2.25815	0.0826453	-1.20712	0.618136
A_07_P004777	ybjP	4925	cmr|putative enzyme [b0865]	9.14617	-1.88561	-0.0251717	-1.61281	0.188264	-2.26061	-0.00756213	-2.40183	-0.482484	-2.70987	-1.71908	-2.20138	-1.39881
A_07_P004784	ybjQ	2743	cmr|orf, hypothetical protein [b0866]	9.76863	-0.82047	-0.257142	-0.306452	0.136356	-0.921482	-0.238955	-0.726756	-0.329547	-1.04034	-1.29381	-1.02938	-1.14717
A_07_P004789	amiD	3157	cmr|putative regulator [b0867]	8.43207	-0.485504	0.0884468	-0.434382	0.0751099	-0.422789	0.322495	-0.157672	-0.43945	-0.288924	-0.892185	-0.301735	-0.668599
A_07_P004791	ybjS	10499	cmr|putative nucleotide di-P-sugar epimerase or dehydratase [b0868]	7.77425	-0.0908864	-0.0774973	-0.546554	-0.00423333	0.501828	-0.0205816	-0.165283	0.00834801	-0.210225	0.380498	0.0957859	0.235217
A_07_P004800	ybjT	3566	cmr|putative dTDP-glucose enzyme [b0869]	7.51536	-0.497145	-0.190547	-0.482443	0.0127944	-0.540026	-0.135939	-0.727153	-0.186418	-0.790384	-0.400659	-0.459104	-0.408123
A_07_P004805	ltaE	998	cmr|putative arylsulfatase [b0870]	8.66856	-0.00504732	-0.24108	-0.179177	-0.241337	-0.0779074	-0.27729	-0.322716	0.400535	-0.61623	0.311521	-0.134919	-0.0339498
A_07_P004813	hcr	10675	cmr|putative enzyme [b0872]	7.22699	0.214879	-0.0960914	0.0371969	0.153394	-0.240987	-0.0534348	-0.214893	-0.103132	0.0609106	-0.18796	-0.239664	-0.272927
A_07_P004816	hcp	8786	cmr|putative prismane [b0873]	6.64635	-0.126199	-0.0171603	-0.204917	-0.037866	-0.0966094	-0.0282006	-0.137373	-0.131216	-0.0390954	-0.222652	-0.190349	-0.0650562
A_07_P004830	aqpZ	7341	cmr|transmembrane water channel; aquaporin Z [b0875]	6.95311	0.421666	-0.0626221	0.141389	-0.0404772	0.67872	-0.0239952	0.608482	-0.0272135	0.753387	-0.0699232	0.34799	0.085944
A_07_P004834	ybjD	6042	cmr|orf, hypothetical protein [b0876]	7.47143	0.0412168	0.184573	0.28585	0.031171	0.0863179	0.0698079	-0.0623952	-0.118497	-0.0992355	0.0141515	-0.0728191	-0.0704011
A_07_P004839	ybjX	8377	cmr|putative enzyme [b0877]	8.69741	0.75168	0.178316	0.462996	-0.0849626	0.854453	0.320763	0.962801	0.742264	0.550226	1.98139	1.24111	1.44704
A_07_P004841	macA	4442	cmr|putative membrane protein [b0878]	7.8508	0.213354	0.0256704	0.385752	0.0398891	0.553033	-0.107789	0.134064	0.050539	0.242683	-0.036775	0.308273	0.00312803
A_07_P004848	macB	6441	cmr|putative ATP-binding component of a transport system [b0879]	7.08665	-0.00570355	-0.0748759	-0.0893596	-0.0246851	0.316871	-0.0661985	-0.0245114	-0.028727	0.0593243	-0.337345	0.0404669	-0.195323
A_07_P004854	cspD	1441	cmr|cold shock protein [b0880]	12.6799	-0.938101	-0.246413	-0.946705	-0.167176	-0.88162	0.352039	-2.19556	-0.473038	-1.67116	-1.74789	-1.30016	-1.02099
A_07_P004856	clpS	3126	cmr|orf, hypothetical protein [b0881]	8.48497	0.727103	-0.15066	0.993133	-0.0600097	0.207467	0.367273	1.66651	-0.0613999	1.58992	-0.100036	1.94111	-0.315437
A_07_P004862	clpA	5010	cmr|ATP-binding component of serine protease [b0882]	11.6969	-0.0718665	-0.197823	1.03371	0.0962272	0.450869	0.250005	0.123398	-0.432786	0.242112	-1.35578	-0.00906322	-1.33477
A_07_P004869	infA	969	cmr|protein chain initiation factor IF-1 [b0884]	10.0972	1.61635	0.314851	1.03176	0.0212216	1.94846	0.0175574	2.58063	0.973695	2.45395	2.00118	1.77968	1.99553
A_07_P004874	aat	2025	cmr|leucyl, phenylalanyl-tRNA-protein transferase [b0885]	7.9049	-0.135497	0.191568	0.0279035	0.00422953	-0.368677	0.175269	-0.257951	0.211341	-0.0781652	0.458163	0.113944	0.431743
A_07_P004879	cydC	1947	cmr|ATP-binding component of cytochrome-related transport [b0886]	7.76052	-0.791042	-0.0580824	-0.836829	-0.0086735	-0.742339	-0.41458	-1.35208	-0.137871	-1.25024	-0.461003	-0.99143	-0.339738
A_07_P004881	cydD	4848	cmr|ATP-binding component of cytochrome-related transport, Zn sensitive [b0887]	7.60605	-0.769347	0.0584009	-0.834588	-0.131651	-0.769784	-0.518306	-1.15563	-0.142959	-0.967527	-0.106822	-0.960864	0.236908
A_07_P004893	lrp	9678	cmr|regulator for leucine [b0889]	9.71536	0.427251	-0.0218328	0.0413352	-0.082423	0.643479	0.113375	-0.0874324	0.491868	0.35664	0.327687	0.280324	0.436948
A_07_P004899	ftsK	3697	cmr|cell division protein [b0890]	9.89169	-0.175948	0.479312	-0.397361	0.289212	-0.188984	0.273989	-0.409786	0.168044	-0.362956	0.229504	0.357274	0.302732
A_07_P004904	lolA	7079	cmr|periplasmic protein effects translocation of lipoproteins from inner membrane to outer [b0891]	10.0616	-0.41074	0.672448	-0.224748	0.121223	-0.159032	0.45974	-0.166707	0.360622	0.0170255	0.319758	0.316321	0.166542
A_07_P004906	rarA	8483	cmr|putative polynucleotide enzyme [b0892]	8.17966	-0.0580548	0.469958	-0.148103	0.175755	0.2919	0.274839	0.0128744	0.379716	-0.260401	0.598594	0.547646	0.428002
A_07_P004911	serS	1280	cmr|serine tRNA synthetase; also charges selenocystein tRNA with serine [b0893]	12.2324	-1.25359	0.025829	-1.73047	-0.113371	-1.0336	0.10222	-1.73173	-0.493968	-1.42819	-0.27943	-2.1804	-0.234105
A_07_P004924	dmsB	9302	cmr|anaerobic dimethyl sulfoxide reductase subunit B [b0895]	8.28152	-1.16427	-0.463601	-2.1799	-0.236266	-1.83709	-0.209662	-2.01247	-0.500231	-1.60577	-1.56572	-1.99179	-1.29975
A_07_P004935	ycaC	7244	cmr|orf, hypothetical protein [b0897]	12.1377	-4.66323	-0.866033	-3.19848	-0.261418	-4.03797	-0.0162782	-4.74139	-1.22429	-5.37161	-3.04954	-5.07652	-3.62041
A_07_P004945	ycaM	2793	cmr|putative transport [b0899]	7.16531	0.120353	0.491578	-0.502612	-0.0764209	0.0714421	-0.0125955	-0.183087	0.551422	-0.369855	0.835176	-0.210335	0.875073
A_07_P004950	ycaN	9110	cmr|putative transcriptional regulator LYSR-type [b0900]	6.82009	0.120306	0.0170216	0.106676	-0.0273172	0.172466	0.0410015	0.251744	0.168521	0.14823	0.158376	0.154791	0.206242
A_07_P004952	ycaK	1682	cmr|orf, hypothetical protein [b0901]	6.94512	0.415009	0.277159	0.0988427	0.0367803	0.237315	0.117919	0.507789	0.24253	0.470413	0.248107	0.198474	0.489437
A_07_P004958	pflA	4436	cmr|pyruvate formate lyase activating enzyme 1 [b0902]	9.32134	-0.287543	0.182804	0.488212	-0.0890652	-0.0209075	0.703018	1.24429	0.0271987	1.19443	-0.12442	-0.574077	0.051327
A_07_P004961	pflB	3085	cmr|formate acetyltransferase 1 [b0903]	9.81944	-2.02148	-0.90012	-2.08689	0.0541245	-2.45418	-0.477582	-3.34041	-0.986167	-2.37824	-2.18181	-2.75723	-1.8738
A_07_P004969	focA	3616	cmr|probable formate transporter [b0904]	7.50725	-0.360932	0.1268	-0.683534	-0.0459161	-0.593132	0.093186	-0.739004	-0.132555	-0.315992	-0.474558	-0.783458	-0.0401202
A_07_P004981	serC	3403	cmr|3-phosphoserine aminotransferase [b0907]	8.65105	-0.566879	0.110249	-0.919121	-0.349738	-0.675524	-0.327865	-1.35468	0.287718	-1.61731	0.138695	-0.625591	0.232645
A_07_P004992	ycaL	10433	cmr|putative heat shock protein [b0909]	6.86676	0.0433469	0.128827	-0.0327389	0.029133	0.1009	-0.0285029	0.168414	0.124347	0.220489	0.0463056	0.0951781	0.181409
A_07_P004996	cmk	7160	cmr|cytidylate kinase [b0910]	11.8426	2.0935	0.259604	1.04067	-0.19058	2.50183	0.580199	1.68817	0.625785	2.01167	1.54595	2.12213	1.39931
A_07_P005002	rpsA	5939	cmr|30S ribosomal subunit protein S1 [b0911]	11.2891	1.01794	0.278327	0.298025	-0.12225	1.63955	-0.0362507	0.962038	0.45354	1.44426	1.57842	0.961496	1.50419
A_07_P005009	ihfB	9182	cmr|integration host factor [b0912]	10.315	-0.12393	-0.187018	0.362415	0.633555	0.233753	0.749292	-0.0788608	0.470745	-0.305122	-0.124596	0.170183	-0.959167
A_07_P005017	msbA	162	cmr|ATP-binding transport protein; multicopy suppressor of htrB [b0914]	9.75708	0.182133	-0.340846	-0.512472	-0.239656	1.11095	-0.393933	-0.474195	-0.00351323	-0.466493	0.647272	-0.196715	0.307157
A_07_P005022	lpxK	3034	cmr|putative EC 1.2 enzyme [b0915]	8.39201	0.599879	0.051556	0.0920112	0.148218	1.40593	0.307188	0.444034	0.208687	0.643267	0.678135	0.487985	0.444809
A_07_P005026	ycaQ	9823	cmr|orf, hypothetical protein [b0916]	7.25235	0.409317	0.0691354	0.397229	0.0216884	0.748959	0.0440512	0.396941	0.108439	0.571252	0.143789	0.571845	0.216936
A_07_P005035	ycaR	2095	cmr|orf, hypothetical protein [b0917]	8.67463	-0.0499547	-0.120361	0.35856	0.0252794	-0.434763	-0.104555	-0.0883442	-0.428948	0.103414	-0.150243	-0.418355	-0.14013
A_07_P005040	kdsB	7711	cmr|CTP:CMP-3-deoxy-D-manno-octulosonate transferase [b0918]	9.09926	0.0769674	0.410254	0.281991	0.166632	0.221264	0.718048	0.458243	0.117122	0.68883	0.311506	-0.0561711	0.351878
A_07_P005042	ycbJ	1909	cmr|orf, hypothetical protein [b0919]	9.16227	-1.71634	-0.214313	-2.38259	-0.114081	-2.74286	-0.231053	-3.20817	-1.43341	-2.63793	-2.6819	-2.62345	-1.76052
A_07_P005053	smtA	9317	cmr|S-adenosylmethionine-dependent methyltransferase [b0921]	9.04991	0.783434	-0.050623	0.246349	0.150622	0.679958	0.275152	0.395961	0.498544	0.330726	0.902563	0.797143	0.761333
A_07_P005056	mukF	1569	cmr|mukF protein [b0922]	7.94687	0.289199	-0.0499466	-0.101712	-0.137768	0.442601	-0.0367319	0.300671	0.186359	0.191273	0.518946	0.540283	0.381292
A_07_P005064	mukE	7790	cmr|orf, hypothetical protein [b0923]	8.22149	-0.00861162	0.0111867	-0.467936	-0.0804948	0.0627799	0.0222244	-0.27024	0.141775	-0.313303	0.556178	-0.123264	0.459956
A_07_P005073	ycbB	8316	cmr|putative amidase [b0925]	9.75951	-0.639066	0.320573	0.2825	0.294104	-0.265322	0.0733326	1.13177	-0.377226	0.91085	-0.957481	-0.224147	-0.949544
A_07_P005076	ycbK	8753	cmr|orf, hypothetical protein [b0926]	9.65356	0.387611	-0.215025	0.181362	-0.0659528	0.977802	-0.00226932	0.604929	0.313884	0.710938	0.717093	1.13958	0.681943
A_07_P005083	ycbL	409	cmr|orf, hypothetical protein [b0927]	8.46873	0.350985	-0.1777	0.184052	-0.0640103	0.849716	-0.0486223	0.534108	0.276105	0.735352	0.502389	0.788153	0.475032
A_07_P005092	ompF	5840	cmr|outer membrane protein 1a [b0929]	13.1528	-2.47567	-0.422328	-3.45226	-0.0692123	-3.48957	0.0295235	-4.97494	-0.724041	-4.82575	-1.24323	-4.38431	-1.0899
A_07_P005096	asnS	7384	cmr|asparagine tRNA synthetase [b0930]	9.29201	1.09625	0.249988	0.444442	-0.162044	1.35322	0.0627204	0.800833	0.2408	1.01232	0.790658	1.01668	0.892244
A_07_P005105	pncB	2151	cmr|nicotinate phosphoribosyltransferase [b0931]	8.52254	0.99251	-0.179355	0.296533	-0.0518133	1.51571	-0.129158	0.566497	0.257573	-0.109513	0.861439	1.57164	0.978895
A_07_P005114	ssuB	5699	cmr|putative ATP-binding component of a transport system [b0933]	6.67527	0.0383107	-0.00585916	0.109656	-0.136384	0.158578	0.0302475	0.0992649	0.0547619	0.066114	-0.0851673	0.0594112	0.00522216
A_07_P005118	ssuC	9054	cmr|putative transport system permease protein [b0934]	6.83964	0.0279124	-0.109084	-0.102774	0.0522804	0.0192093	-0.0807109	-0.0854228	-0.119636	0.00499967	-0.111414	-0.063236	-0.130861
A_07_P005122	ssuD	5922	cmr|orf, hypothetical protein [b0935]	6.59038	-0.0560344	0.019402	-0.0261532	-0.134031	0.0119141	-0.0472688	-0.03827	-0.0356152	0.00305357	-0.144952	-0.0276686	0.00586126
A_07_P005130	ssuA	2008	cmr|orf, hypothetical protein [b0936]	6.47758	0.0367818	0.0733113	0.0511047	0.0372678	0.0622712	0.0342536	0.00395759	-0.042645	-0.0167295	-0.00380797	0.0446203	0.0319921
A_07_P005134	ssuE	8443	cmr|orf, hypothetical protein [b0937]	6.74406	-0.00515426	-0.0494094	-0.0702769	0.165639	-0.113122	-0.0328888	-0.149426	-0.0915856	-0.00471178	-0.0265121	0.0257122	-0.0474445
A_07_P005137	ycbQ	7196	cmr|putative fimbrial-like protein [b0938]	6.79964	-0.0502451	0.330667	-0.068367	-0.00819715	-0.0501189	0.284509	0.0707983	0.307802	-0.0403441	0.419885	-0.123979	0.189418
A_07_P005145	ycbR	5040	cmr|putative chaperone [b0939]	6.46825	0.0648378	0.0790968	0.113607	0.0120425	0.079561	0.0362224	0.0456121	0.11808	0.0590109	0.0770269	0.0946682	0.134207
A_07_P005153	ycbT	8110	cmr|homolog of Salmonella FimH protein [b0941]	7.01401	0.126214	-0.00519162	0.00195246	-0.0118722	0.224144	-0.00709822	0.592729	0.118504	0.459885	0.0974434	0.0933729	0.199998
A_07_P005160	ycbU	9446	cmr|putative fimbrial-like protein [b0942]	6.5666	0.0196378	-0.0217332	-0.00159081	0.0607409	0.0588718	-0.0329623	0.146735	0.0337312	0.0669412	-0.0327865	0.00546161	0.0633118
A_07_P005162	ycbV	5106	cmr|putative fimbrial-like protein [b0943]	6.72892	-0.039255	0.134456	0.0416349	-0.121035	0.085386	-0.00817498	0.0383814	0.108291	0.153625	0.0927364	0.00558593	0.185303
A_07_P005167	ycbF	2764	cmr|putative chaperone [b0944]	6.70158	0.00839003	0.0270438	0.0496508	-0.0684363	0.0699107	0.0578444	0.0235768	0.00252322	0.0408367	-0.0734038	-0.028566	0.0112208
A_07_P005175	pyrD	10561	cmr|dihydro-orotate dehydrogenase [b0945]	7.26685	0.17814	0.0488952	-0.264581	-0.0184255	0.288616	-0.104099	-7.78007e-05	0.566044	-0.0320061	1.03596	0.30037	1.40949
A_07_P005180	ycbW	9736	cmr|orf, hypothetical protein [b0946]	9.15846	0.632691	0.556865	0.0978071	0.0464069	0.417132	0.456276	0.348024	1.1639	-0.153086	1.82185	0.582225	1.85847
A_07_P005181	ycbX	5759	cmr|orf, hypothetical protein [b0947]	7.4066	-0.151573	-0.0511634	-0.0761438	-0.0546327	-0.07356	-0.0771196	-0.320684	0.204508	-0.614254	0.300927	0.399166	0.12036
A_07_P005186	rlmL	9686	cmr|putative oxidoreductase [b0948]	8.62461	0.357135	0.036785	-0.304454	-0.111458	0.53112	-0.338176	-0.270459	0.657573	-0.265118	2.02644	0.178892	1.98357
A_07_P005192	uup	2296	cmr|putative ATP-binding component of a transport system [b0949]	7.89677	0.712993	0.0582973	0.121225	-0.0249963	1.07074	-0.302453	0.632695	0.416901	0.741223	1.44168	0.585347	1.07175
A_07_P005197	pqiA	10092	cmr|paraquat-inducible protein A [b0950]	7.90246	0.095397	0.168496	-0.210293	0.0848695	0.538152	-0.151591	0.085305	-0.119645	0.166545	0.474764	-0.16081	0.465441
A_07_P005203	pqiB	4028	cmr|paraquat-inducible protein B [b0951]	9.28708	-0.743004	0.140816	-0.880389	0.00693664	-0.415931	-0.164894	-0.840203	-0.194151	-0.821969	0.218375	-0.789847	0.439622
A_07_P005212	rmf	6313	cmr|ribosome modulation factor [b0953]	12.8744	-1.75203	-1.0965	-0.504839	0.625142	-1.44642	0.166067	-2.6901	-1.10784	-2.22649	-2.54617	-1.82585	-2.4679
A_07_P005216	fabA	4868	cmr|beta-hydroxydecanoyl thioester dehydrase, trans-2-decenoyl-ACP isomerase [b0954]	10.3589	0.859633	0.155789	0.464414	0.263035	1.27373	0.31887	0.313115	0.920879	0.612542	1.42087	1.23706	0.479123
A_07_P005221	ycbZ	9455	cmr|putative ATP-dependent protease [b0955]	8.77601	0.08965	-0.0808476	-0.179339	-0.0244411	0.500939	0.0867717	0.64972	-0.0299283	0.191375	-0.10133	0.0687261	0.000473195
A_07_P005226	ycbG	6656	cmr|putative dehydrogenase [b0956]	9.57285	0.445208	0.155355	0.852005	0.0445156	0.399248	0.118818	1.55453	-0.0681713	1.42929	-0.402974	0.582974	-0.0348561
A_07_P005234	ompA	10272	cmr|outer membrane protein 3a [b0957]	15.3126	-1.37382	-0.0808016	-0.924601	0.185419	-1.26546	0.185419	-1.76687	-0.234375	-2.08162	-0.973166	-2.18373	-1.18656
A_07_P005240	sulA	10557	cmr|suppressor of lon; inhibits cell division and ftsZ ring formation [b0958]	8.14089	-0.341326	0.0184413	-0.223725	0.106969	-0.509771	0.211664	-0.168792	-0.193856	-0.0339278	-0.314819	-0.564369	-0.19957
A_07_P005243	sxy	556	cmr|orf, hypothetical protein [b0959]	7.64167	0.722179	0.179941	0.638699	-0.0330601	0.875084	0.135313	1.37585	0.167566	1.43264	0.148212	0.583506	0.141892
A_07_P005253	yccF	1224	cmr|orf, hypothetical protein [b0961]	7.88362	0.182773	0.0857647	-0.502648	-0.084569	0.0892347	-0.181885	-0.547542	0.488506	-0.625104	1.05671	0.0529698	0.803541
A_07_P005259	helD	7013	cmr|DNA helicase IV [b0962]	11.5084	0.265753	-1.31912	0.137691	0.432368	-0.449693	-0.474596	-0.246264	-0.528792	-0.19927	0.285006	-1.07768	-1.32039
A_07_P005264	mgsA	1050	cmr|methylglyoxal synthase [b0963]	10.4875	-0.146813	0.0466623	-0.15101	-0.25148	-0.694792	-0.00566016	-1.40744	-0.0921346	-1.10805	-0.540406	-0.288125	-0.155807
A_07_P005268	yccT	1584	cmr|orf, hypothetical protein [b0964]	7.01917	-0.567447	-0.205352	-0.36957	-0.0221209	-0.427963	-0.037175	-0.269325	-0.207097	-0.483916	-0.541395	-0.490047	-0.51481
A_07_P005271	yccU	8069	cmr|orf, hypothetical protein [b0965]	9.81009	-1.49096	-0.204622	-0.803502	0.29799	-1.51639	0.00194984	-1.42412	-0.169329	-1.68582	-1.13386	-1.67755	-1.15068
A_07_P005278	hspQ	8489	cmr|orf, hypothetical protein [b0966]	12.7232	3.33448	0.432755	3.81011	0.305447	2.22307	0.20575	3.90594	-0.452541	4.26677	-1.42757	4.46663	-0.685979
A_07_P005282	yccW	7008	cmr|putative oxidoreductase [b0967]	9.784	0.347094	-0.781154	0.153765	0.545964	0.283735	-0.707201	0.0662796	-0.164572	0.150699	0.755444	-0.0813613	-0.0627306
A_07_P005289	yccX	7832	cmr|orf, hypothetical protein [b0968]	8.83166	-0.488969	0.31887	-0.221122	0.0427461	-0.451582	-0.0910954	-0.342156	0.197184	-0.573027	-1.01979	-0.340037	-0.644296
A_07_P005300	yccA	6862	cmr|putative carrier/transport protein [b0970]	12.3288	0.1952	0.222781	1.10423	-0.0845731	0.691404	0.441525	0.28866	0.225203	0.341864	0.298415	1.17131	0.223056
A_07_P005301	hyaA	10179	cmr|hydrogenase-1 small subunit [b0972]	6.86053	-0.901375	-0.375692	-0.969092	-0.0445336	-0.936304	-0.204639	-1.06293	-0.532282	-1.00536	-0.869229	-0.950604	-0.698696
A_07_P005310	hyaB	1167	cmr|hydrogenase-1 large subunit [b0973]	6.72585	-0.58136	-0.136636	-0.589875	0.0223838	-0.608478	-0.0599105	-0.637736	-0.327856	-0.646286	-0.632699	-0.59197	-0.51212
A_07_P005313	hyaC	7120	cmr|probable Ni/Fe-hydrogenase 1 b-type cytochrome subunit [b0974]	6.97139	-0.731428	-0.178389	-0.841213	0.144638	-0.70722	-0.0820865	-0.848879	-0.451832	-0.769652	-0.905643	-0.809539	-0.737647
A_07_P005317	hyaD	10113	cmr|processing of HyaA and HyaB proteins [b0975]	7.21535	-0.49256	-0.0719443	-0.491435	0.0945162	-0.407808	0.0974869	-0.346832	-0.371803	-0.211925	-0.628802	-0.576499	-0.548602
A_07_P005323	hyaE	6683	cmr|processing of HyaA and HyaB proteins [b0976]	7.0823	-0.164461	-0.118944	-0.263095	0.0480247	-0.230694	-0.0376534	0.090528	-0.265842	0.239522	-0.45481	-0.267932	-0.38643
A_07_P005328	hyaF	5809	cmr|nickel incorporation into hydrogenase-1 proteins [b0977]	6.63091	-0.226802	-0.00453833	-0.189451	-0.0357533	-0.205293	0.020159	-0.202978	-0.00870458	-0.216872	-0.226619	-0.2325	-0.154102
A_07_P005333	appC	7395	cmr|probable third cytochrome oxidase, subunit I [b0978]	6.99667	-0.723003	-0.259077	-0.68856	-0.0849811	-0.498276	-0.243908	-0.66827	-0.385499	-0.593167	-0.537128	-0.680698	-0.51216
A_07_P005337	appB	10368	cmr|probable third cytochrome oxidase, subunit II [b0979]	7.99632	-0.966646	-0.221639	-1.07476	0.186462	-0.827248	-0.131069	-1.07745	-0.667838	-0.732657	-0.838869	-1.1352	-0.754213
A_07_P005341	appA	3981	cmr|phosphoanhydride phosphorylase; pH 2.5 acid phosphatase; periplasmic [b0980]	7.29424	-0.851215	-0.139621	-0.630695	0.0615653	-0.690089	-0.227854	-0.783962	-0.347358	-0.800525	-0.7072	-0.70218	-0.546247
A_07_P005350	etk	132	cmr|orf, hypothetical protein [b0981]	7.68998	0.779806	-0.130546	0.525016	0.126459	1.21961	-0.0861183	0.608512	-0.137205	0.910655	-0.120733	0.608875	-0.0137677
A_07_P005356	gfcE	3181	cmr|putative function in exopolysaccharide production [b0983]	6.63401	-0.0945573	0.065662	-0.0747421	-0.0719645	0.0222019	0.0228796	-0.0644455	0.0246904	-0.108614	0.155943	0.000980481	0.113269
A_07_P005364	gfcD	9897	cmr|orf, hypothetical protein [b0984]	7.96869	0.438344	-0.299735	0.691113	0.445844	0.0546841	-0.266642	0.630684	-0.0387454	0.598225	0.216227	0.0652251	-0.394469
A_07_P005368	gfcC	1898	cmr|orf, hypothetical protein [b0985]	6.52582	0.126269	0.0655395	0.0161591	0.00688992	0.204428	0.0283305	0.0971116	0.0648648	0.0663455	0.27468	0.100462	0.231228
A_07_P005371	gfcB	6829	cmr|putative regulator [b0986]	6.9424	0.393068	0.126324	0.162453	-0.16983	0.713141	-0.0337113	0.78226	0.154373	0.667627	0.358465	0.551536	0.466514
A_07_P005379	gfcA	5042	cmr|orf, hypothetical protein [b0987]	7.75727	0.429808	-0.13842	0.447191	0.134862	0.262545	-0.178407	0.447936	-0.0841728	0.499272	0.222076	0.163011	0.064706
A_07_P005381	insB	8787	cmr|IS1 protein InsB [b0988]	8.87749	0.859333	0.235096	0.579409	-0.00348426	1.02537	0.284347	1.09888	0.299322	1.10592	0.594559	1.11686	0.575931
A_07_P005389	cspH	4208	cmr|cold shock-like protein [b0989]	6.51902	0.126812	0.0919957	0.042415	-0.0036875	0.168148	0.16287	0.0681504	0.0766462	0.103427	0.221197	0.0832088	0.168495
A_07_P005392	cspG	238	cmr|homolog of Salmonella cold shock protein [b0990]	7.68652	0.658264	0.0653656	0.228318	-0.186642	0.755232	0.250778	0.35935	0.292621	0.48297	0.818371	0.0017968	0.733731
A_07_P005396	dgoK	4936	cmr|2-oxo-3-deoxygalactonate kinase [b3693]	7.05865	-0.199144	-0.0925328	0.246705	-0.0783954	-0.209235	-0.0157039	-0.136621	-0.307965	-0.0651553	-0.43176	-0.107704	-0.288813
A_07_P005403	b3694	6688	cmr|putative FADA-type transcriptional regulator [b3694]	8.09816	-0.261893	-0.12699	0.17968	-0.277338	-0.767215	-0.163482	-0.52474	-0.531158	-0.435279	-0.890954	-0.292702	-0.540229
A_07_P005410	b3695	9537	cmr|regulator protein for dgo operon [b3695]	7.89572	-0.184248	-0.158925	0.332548	-0.115869	-0.630341	-0.207523	-0.349991	-0.439859	-0.157	-0.572619	-0.101023	-0.397831
A_07_P005415	yidX	10480	cmr|putative replicase EC 2.7.- [b3696]	7.61123	0.837647	0.0601936	0.690357	-0.0566579	0.882575	0.118292	1.0216	0.132697	1.05113	0.246133	0.815811	0.218835
A_07_P005417	yidA	6882	cmr|orf, hypothetical protein [b3697]	8.24924	-0.338104	-0.0230351	-0.140165	-0.00465045	-0.480951	0.0591507	-0.24284	-0.0706531	-0.647423	-0.305248	0.616098	-0.099212
A_07_P005425	yidB	10059	cmr|orf, hypothetical protein [b3698]	7.97771	0.031618	-0.000946561	0.0204795	-0.0560052	-0.256538	0.00978926	0.153015	0.0364333	0.115755	0.0388587	0.222617	0.0113913
A_07_P005429	gyrB	8470	cmr|DNA gyrase subunit B, type II topoisomerase, ATPase activity [b3699]	9.9508	0.450844	0.0732629	0.293899	-0.0313425	0.553419	0.0417329	0.754166	-0.322291	0.761149	-0.0498658	0.680816	0.014682
A_07_P005432	recF	6643	cmr|ssDNA and dsDNA binding, ATP binding [b3700]	9.0119	1.61664	-0.026639	1.99347	-0.251191	1.38806	-0.0901548	2.8376	0.177159	3.09774	0.971738	3.05701	0.871375
A_07_P005436	dnaN	4340	cmr|DNA polymerase III, beta-subunit [b3701]	10.307	0.167983	-0.0706726	0.0774657	-0.100009	0.939681	-0.183355	0.66594	0.194289	0.780312	0.682574	0.409865	0.423152
A_07_P005441	dnaA	5465	cmr|DNA biosynthesis; initiation of chromosome replication; can be transcription regulator [b3702]	9.61228	0.805584	0.00434802	0.545158	-0.128189	1.41365	-0.0392358	1.28817	0.240918	1.2861	0.658913	0.753834	0.556458
A_07_P005448	rnpA	315	cmr|RNase P, protein component; protein C5; processes tRNA, 4.5S RNA [b3704]	11.9403	0.883149	0.1799	0.238918	-0.33209	1.1943	0.194993	0.468514	0.645947	0.449646	1.56563	0.706696	1.33086
A_07_P005451	yidC	790	cmr|60 KD inner-membrane protein [b3705]	11.7173	0.773442	0.00171745	0.213236	-0.213135	1.30251	-0.310535	0.175323	0.163219	0.116634	0.687698	0.445049	0.586188
A_07_P005456	mnmE	7104	cmr|GTP-binding protein in thiophene and furan oxidation [b3706]	8.37027	0.378698	-0.390903	0.285155	0.282554	-0.0669802	-0.0905866	0.271459	-0.215674	0.446532	0.197634	0.388767	-0.349002
A_07_P005475	mdtL	8251	cmr|putative transport protein [b3710]	6.82438	-0.233073	-0.0364105	-0.348749	-0.135682	-0.182123	-0.0736993	-0.284212	0.0348816	-0.266125	-0.160902	-0.300629	-0.00675362
A_07_P005476	yidZ	1353	cmr|putative transcriptional regulator LYSR-type [b3711]	7.49816	0.139096	0.122151	0.128886	-0.107868	0.0812317	0.0713995	0.167449	0.307916	0.307456	0.67569	0.0997275	0.452422
A_07_P005482	yieE	3548	cmr|orf, hypothetical protein [b3712]	7.73049	0.172417	0.251943	0.459911	-0.0804561	0.196833	-0.157885	0.485347	0.144482	0.714859	0.336401	0.345754	0.241526
A_07_P005486	yieF	1981	cmr|orf, hypothetical protein [b3713]	8.92115	-0.72658	0.534307	-0.409827	0.118928	-0.810051	-0.146405	-0.512749	-0.0253481	-0.42503	-0.589117	-0.629825	-0.658667
A_07_P005491	yieG	2924	cmr|putative membrane / transport protein [b3714]	9.1258	0.91016	0.101595	0.890996	-0.0209522	1.52853	-0.03829	1.16169	0.117187	1.50533	0.904206	0.852176	0.857528
A_07_P005504	cbrB	10354	cmr|orf, hypothetical protein [b3716]	7.16486	0.255857	0.0412586	0.270232	-0.0183742	0.205246	0.00577269	0.439862	0.0891293	0.833138	0.220919	0.600417	0.163615
A_07_P005510	cbrC	6500	cmr|orf, hypothetical protein [b3717]	7.53252	0.518184	0.139583	0.620206	-0.140887	0.481951	0.00490205	0.931979	0.0597212	1.22415	-0.0122305	0.688539	0.0823681
A_07_P005514	yieK	10534	cmr|putative isomerase [b3718]	6.72346	0.120374	0.0232901	0.0931172	0.0940956	0.14818	-0.00158263	0.283982	0.0826919	0.236565	0.0148653	0.141988	0.0532245
A_07_P005519	yieL	540	cmr|putative xylanase [b3719]	6.63623	0.0903772	0.0897365	0.0450927	-0.0200359	0.0101916	-0.0148922	0.0455856	0.00549275	0.0215238	0.0626602	0.131286	0.0823252
A_07_P005525	bglH	4733	cmr|putative receptor protein [b3720]	6.60999	0.0394617	0.082284	0.0736608	-0.0548091	0.0605527	-0.0176577	0.104858	0.067781	0.126851	0.00308735	0.118062	0.0839341
A_07_P005527	bglB	7239	cmr|phospho-beta-glucosidase B; cryptic [b3721]	6.56968	0.0279412	0.0478169	0.0041639	-0.030045	0.0257449	0.0664824	0.129357	0.0323668	0.0611232	-0.0275813	0.0554222	0.0873978
A_07_P005531	bglF	9310	cmr|PTS system beta-glucosides, enzyme II, cryptic [b3722]	6.51249	-0.0431681	0.00774162	-0.100397	-0.0257914	-0.0255429	0.0190886	-0.0355307	0.00092777	-0.0203057	-0.0653803	0.00785869	0.0494266
A_07_P005540	bglG	1987	cmr|positive regulation of bgl operon [b3723]	6.67799	0.194778	0.0316911	0.208545	-0.0690154	-0.0316664	0.093169	0.0295161	0.0399486	0.121905	0.06341	0.041693	0.198043
A_07_P005542	phoU	10203	cmr|negative regulator for pho regulon and putative enzyme in phosphate metabolism [b3724]	7.96697	-0.483002	-0.0707345	-0.544043	-0.240637	-0.84883	-0.167249	-1.01428	-0.165602	-1.15235	-0.33368	-0.615005	-0.253787
A_07_P005550	pstB	6304	cmr|ATP-binding component of high-affinity phosphate-specific transport system [b3725]	7.47893	0.191917	0.0830745	0.0660368	-0.0652207	-0.0403221	0.236292	-0.063209	0.0473021	0.152047	0.346369	0.388984	0.225789
A_07_P005555	pstA	5419	cmr|high-affinity phosphate-specific transport system [b3726]	8.67343	0.440554	0.0818312	0.34513	-0.194603	0.385565	-0.0493359	0.370384	-0.00533428	0.699833	0.289207	0.545731	0.177597
A_07_P005556	pstC	1325	cmr|high-affinity phosphate-specific transport system, cytoplasmic membrane component [b3727]	7.97169	0.650212	0.107277	0.394976	-0.101615	0.325112	-0.0501465	0.209651	-0.126817	0.63855	0.283295	0.547173	0.455632
A_07_P005561	pstS	10528	cmr|high-affinity phosphate-specific transport system; periplasmic phosphate-binding protein [b3728]	8.34884	0.938267	-0.277177	0.746306	-0.297516	0.619056	-0.320919	0.972518	-0.159128	1.41786	-0.244506	0.990107	-0.38616
A_07_P005571	glmU	7833	cmr|N-acetyl glucosamine-1-phosphate uridyltransferase [b3730]	11.4662	0.0314273	0.0569113	0.142607	-0.11629	0.216854	-0.0624711	0.0434159	0.523904	-0.0856596	0.848029	-0.0391187	0.483713
A_07_P005580	atpC	124	cmr|membrane-bound ATP synthase, F1 sector, epsilon-subunit [b3731]	12.9815	-0.761746	-0.263205	-0.857652	-0.203847	-0.492868	-0.00182252	-1.10825	-0.330966	-0.941434	-0.495129	-1.17988	-0.495082
A_07_P005582	atpD	9605	cmr|membrane-bound ATP synthase, F1 sector, beta-subunit [b3732]	12.5346	-0.753833	-0.139685	-1.06541	-0.192364	-0.716492	0.157505	-1.25224	-0.300175	-1.08548	-0.434139	-1.37307	-0.193453
A_07_P005587	atpG	328	cmr|membrane-bound ATP synthase, F1 sector, gamma-subunit [b3733]	10.8917	-0.594299	-0.0443833	-0.97237	-0.251381	-0.441682	-0.0251726	-1.23154	-0.237525	-0.973321	-0.0315146	-0.962876	0.291382
A_07_P005591	atpA	6352	cmr|membrane-bound ATP synthase, F1 sector, alpha-subunit [b3734]	13.5454	-0.545345	0.118969	-1.00891	-0.680996	-0.234305	-0.378866	-1.0557	0.087803	-0.822826	0.149445	-0.711122	0.314649
A_07_P005596	atpH	5395	cmr|membrane-bound ATP synthase, F1 sector, delta-subunit [b3735]	11.7596	0.143041	-0.111954	-0.537524	-0.365684	0.355953	-0.298737	-0.499611	0.23261	-0.274817	0.85247	-0.245254	0.722953
A_07_P005604	atpF	7299	cmr|membrane-bound ATP synthase, F0 sector, subunit b [b3736]	7.96416	0.228564	-0.719007	0.110496	-0.0324918	0.285666	-0.190556	-0.180733	0.0169152	-0.0966877	0.657894	-0.415005	-0.342306
A_07_P005607	atpE	3102	cmr|membrane-bound ATP synthase, F0 sector, subunit c [b3737]	12.9679	-0.298306	-0.407244	-0.768757	-0.278711	0.33259	-0.208587	-1.12359	0.198535	-0.910898	0.630916	-0.683135	0.396581
A_07_P005614	atpB	4916	cmr|membrane-bound ATP synthase, F0 sector, subunit a [b3738]	11.7493	0.84628	-0.134933	-0.0828169	-0.421222	1.15664	0.00674162	0.0715298	0.480023	0.169411	1.24069	0.54883	0.966841
A_07_P005616	atpI	7553	cmr|membrane-bound ATP synthase, dispensable protein, affects expression of atpB [b3739]	11.0761	1.23146	-0.0902243	0.412124	-0.430188	1.27594	-0.0283224	0.756835	0.551015	0.609685	0.769495	1.14716	0.570189
A_07_P005623	gidB	4878	cmr|glucose-inhibited division; chromosome replication? [b3740]	9.24403	-0.0221745	0.43098	0.162191	-0.00326582	0.168959	0.404592	1.94337	0.413055	0.383749	1.45466	0.329817	1.32823
A_07_P005627	mnmG	1448	cmr|glucose-inhibited division; chromosome replication? [b3741]	8.92795	0.50898	0.262241	0.189645	-0.116697	0.662321	-0.201471	0.263064	0.232957	0.533734	1.22855	0.659551	1.56499
A_07_P005634	mioC	2298	cmr|initiation of chromosome replication [b3742]	9.2262	0.604814	0.0586844	0.377627	0.0184085	0.823412	0.024539	0.83709	0.517891	0.642294	0.905253	0.854728	0.810845
A_07_P005636	asnC	9550	cmr|regulator for asnA, asnC and gidA [b3743]	8.25518	0.476388	0.102153	0.839065	0.20269	0.25616	0.138079	1.79638	-0.118534	1.73809	0.0217275	0.589927	0.191514
A_07_P005641	asnA	10520	cmr|asparagine synthetase A [b3744]	10.1745	2.76083	0.128308	2.14999	0.324311	2.26732	0.126478	2.89831	-0.435391	2.91055	-0.0188815	2.3984	-0.110675
A_07_P005646	viaA	2421	cmr|orf, hypothetical protein [b3745]	7.62017	-0.481807	-0.0347097	-0.252656	-0.212165	-0.382333	-0.125372	0.315486	-0.302357	0.404863	-0.639379	-0.17424	-0.492213
A_07_P005654	ravA	6269	cmr|putative 2-component regulator [b3746]	8.29066	-0.329391	0.356942	-0.0873011	-0.0229556	-0.565414	0.0712815	-0.0847308	-0.213354	0.185352	-0.545069	-0.248266	-0.23919
A_07_P005658	kup	886	cmr|low affinity potassium transport system [b3747]	7.68465	-0.261496	-0.188808	-0.512607	-0.151717	-0.0180739	-0.33266	-0.543429	-0.0511711	-0.377668	0.0678598	-0.3954	0.0480089
A_07_P005662	rbsD	9406	cmr|D-ribose high-affinity transport system; membrane-associated protein [b3748]	14.1866	-0.356898	-0.15296	-0.174936	0.0466787	-0.203161	0.220769	-0.404406	-0.328448	-0.294448	-0.314064	-0.43099	-0.236101
A_07_P005669	rbsA	6046	cmr|ATP-binding component of D-ribose high-affinity transport system [b3749]	10.2792	-0.536052	-0.225832	-0.929198	-0.229164	-0.355444	-0.114772	-1.02219	-0.39179	-1.12071	-1.20994	0.442338	-1.05508
A_07_P005671	rbsC	7686	cmr|D-ribose high-affinity transport system [b3750]	13.2496	-1.53581	-0.0901795	-2.01584	-0.0807001	-1.39748	0.225034	-2.66043	-0.670576	-2.58055	-1.2069	-1.1007	-0.819208
A_07_P005677	rbsB	2494	cmr|D-ribose periplasmic binding protein [b3751]	15.891	-2.63852	-0.558406	-2.19619	0.137036	-2.57931	-0.222226	-3.38159	-0.702059	-3.55226	-1.74381	-2.47573	-1.88317
A_07_P005685	rbsK	1293	cmr|ribokinase [b3752]	10.462	-0.876934	0.210361	-1.37804	-0.460233	-1.19634	0.0604853	-1.57851	0.155339	-1.91681	-0.151284	-0.631383	-0.0392375
A_07_P005686	rbsR	2467	cmr|regulator for rbs operon [b3753]	9.60946	-1.57757	0.105744	-1.76885	-0.36879	-1.35527	-0.0980187	-2.05315	0.134538	-2.01159	-0.0515604	-1.32272	-0.026598
A_07_P005693	hsrA	659	cmr|putative transport protein [b3754]	7.9494	0.21996	0.0951106	0.449131	0.0738145	0.30646	0.152589	0.578274	-0.123734	0.771873	-0.298617	0.376201	-0.209017
A_07_P005698	yieP	4470	cmr|orf, hypothetical protein [b3755]	9.50742	-0.751866	0.271963	-0.766944	-0.0564576	-0.81033	0.0179088	-0.382272	-0.373643	-0.0497993	-0.683897	-0.749979	-0.190359
A_07_P005705	b3762	10311	cmr|orf, hypothetical protein [b3762]	8.79435	0.600435	0.00453496	0.962921	-0.0317873	0.659582	-0.0582437	1.72193	-0.0439852	1.5141	0.0386637	1.75469	-0.0758345
A_07_P005708	b3763	10411	cmr|regulator of pssA [b3763]	8.7104	0.881101	-0.190149	1.36696	-0.0710083	0.784146	-0.053325	1.67968	0.0813484	1.57572	0.0888282	1.35843	-0.106795
A_07_P005711	yifE	554	cmr|orf, hypothetical protein [b3764]	10.3835	0.260378	0.33991	-0.516683	0.0400148	0.235983	0.108113	-1.0309	1.19416	-1.35996	1.52697	-0.38894	1.69968
A_07_P005720	yifB	8804	cmr|putative 2-component regulator [b3765]	7.81113	0.366973	0.0192894	0.0771453	0.0307829	0.545143	0.00617315	0.327683	0.0153736	0.559914	0.209685	1.37804	0.285434
A_07_P005722	b3767	10449	cmr|acetolactate synthase II, large subunit, cryptic, interrupted [b3767]	9.56292	0.277371	0.303785	0.345763	-0.053695	0.10887	-0.0315038	0.247473	0.569243	0.519526	1.39331	0.465833	1.43943
A_07_P005727	ilvM	2623	cmr|acetolactate synthase II, valine insensitive, small subunit [b3769]	7.18199	-0.0519333	0.176465	-0.0488749	-0.0812526	-0.10583	-0.0275058	-0.178173	0.316251	0.0161667	0.758403	0.0238183	0.858611
A_07_P005731	ilvE	9533	cmr|branched-chain amino-acid aminotransferase [b3770]	9.02243	-0.761991	0.233919	-0.552519	-0.342079	-1.13613	-0.356621	-1.05519	0.0350818	-0.884656	0.360021	-0.758689	0.466219
A_07_P005741	ilvA	4914	cmr|threonine deaminase [b3772]	8.17047	0.240071	0.576077	0.231649	-0.066858	0.199045	0.249955	0.175288	0.515201	0.407714	1.15261	0.289209	1.29157
A_07_P005750	ilvY	531	cmr|positive regulator for ilvC [b3773]	8.65732	0.278774	0.108203	0.7729	-0.00161211	0.326569	0.0694855	1.43533	-0.122728	1.39176	-0.423983	0.329228	-0.42441
A_07_P005761	b3776	1001	cmr|orf, hypothetical protein [b3776]	8.06788	0.81536	0.0631653	0.651134	-0.0421459	0.433656	0.255924	1.14629	-0.0202035	1.14563	0.130231	1.22931	-0.101044
A_07_P005766	yifN	3213	cmr|orf, hypothetical protein [b3777]	7.25132	0.244786	0.0167437	0.288331	-0.0122977	0.0942049	0.0724454	0.481887	-0.0170964	0.508777	-0.0962634	0.549693	-0.0967916
A_07_P005771	rep	3250	cmr|rep helicase, a single-stranded DNA dependent ATPase [b3778]	8.32588	0.517691	-0.0901765	0.381076	-0.119445	0.711838	-0.145541	0.619305	-0.095445	0.396809	0.394582	1.214	0.264433
A_07_P005780	gpp	5680	cmr|guanosine pentaphosphatase; exopolyphosphatase [b3779]	9.24473	0.311405	-0.049434	0.152759	-0.0898552	1.13115	-0.0341435	0.523914	0.368845	0.425486	0.642896	0.728474	0.4647
A_07_P005782	rhlB	7059	cmr|putative ATP-dependent RNA helicase [b3780]	9.63507	0.316719	0.131481	0.0847096	0.0769207	0.599543	0.0326665	0.291459	0.517555	0.313539	1.00799	0.429438	1.16493
A_07_P005791	rho	4230	cmr|transcription termination factor Rho; polarity suppressor [b3783]	9.27584	0.344897	0.192786	0.185389	-0.176796	0.955088	0.0862678	0.156629	0.218454	0.550062	0.297612	0.525603	0.30711
A_07_P005799	rfe	3584	cmr|UDP-GlcNAc:undecaprenylphosphate GlcNAc-1-phosphate transferase; synthesis of enterobacterial common antigen [b3784]	9.14706	0.204509	0.115779	-0.0446055	-0.16918	0.594389	-0.108241	-0.362713	0.379973	-0.362858	1.00168	-0.0290234	1.05374
A_07_P005801	wzzE	932	cmr|putative transport protein [b3785]	9.26651	0.439736	0.212997	0.00432297	-0.292774	0.764991	-0.100006	0.281333	0.36525	0.340624	0.695821	0.593562	0.806711
A_07_P005810	rffE	37	cmr|UDP-N-acetyl glucosamine -2-epimerase; synthesis of enterobacterial common antigen [b3786]	8.97489	-0.227646	0.185541	-0.762486	-0.362251	0.276686	-0.397414	-0.551573	0.534631	-0.67328	0.917183	-0.309942	1.10302
A_07_P005811	rffD	5796	cmr|UDP-N-acetyl-D-mannosaminuronic acid dehydrogenase; synthesis of enterobacterial common antigen [b3787]	8.26671	-0.0812159	0.154943	-0.431783	-0.0955972	0.139085	0.0156375	-0.304424	0.351488	-0.180193	0.806096	-0.0275201	0.694337
A_07_P005816	rffG	7220	cmr|dTDP-glucose 4,6-dehydratase [b3788]	7.86899	-0.326828	0.159908	-0.469642	-0.224071	0.161563	-0.177637	-0.245711	0.307758	-0.342451	0.606624	-0.24103	0.555689
A_07_P005823	rffH	2556	cmr|glucose-1-phosphate thymidylyltransferase [b3789]	8.71736	-0.549778	0.117797	-0.685756	0.0789494	-0.212726	-0.0891902	-0.614195	0.125442	-0.668344	0.449029	-0.558811	0.283801
A_07_P005826	rffC	117	cmr|orf, hypothetical protein [b3790]	7.13655	-0.0609317	-0.0857564	0.0405687	-0.112898	0.122159	-0.0545042	-0.0203689	0.0173105	-0.0284959	0.180855	-0.166891	-0.0592011
A_07_P005832	rffA	4711	cmr|putative regulator [b3791]	8.43326	-0.200761	0.263585	-0.172901	-0.0726042	0.00877112	-0.0262233	-0.0777287	0.073268	-0.0255712	0.0914865	-0.278294	0.208711
A_07_P005838	wzxE	9326	cmr|putative cytochrome [b3792]	8.24039	0.237971	-0.107864	0.0255261	-0.137311	0.570541	-0.100435	0.368898	0.107502	0.404761	0.36748	0.301656	0.145543
A_07_P005842	b4404	5901	cmr|orf, conceptual translation in SwissProt is fused with b4405 [b4404]	8.0055	-0.021573	0.0271234	-0.177541	-0.0249521	0.240057	-0.00699931	-0.0173185	0.0480655	0.0709928	0.245235	0.0255125	0.162504
A_07_P005848	b4405	2865	cmr|orf, conceptual translation in SwissProt is fused with b4404 [b4405]	7.61033	0.00571042	-0.120276	-0.128387	-0.104783	0.468116	-0.247844	-0.224739	0.166032	-0.160475	0.592108	-0.14835	0.220644
A_07_P005852	wzyE	9311	cmr|TDP-Fuc4NAc:lipidII transferase; synthesis of enterobacterial common antigen [b3793]	7.89141	-0.508102	-0.144689	-0.693494	-0.00535598	-0.320839	-0.109397	-0.582248	0.0596758	-0.664206	0.231773	-0.344421	-0.00120182
A_07_P005860	rffM	4700	cmr|probable UDP-N-acetyl-D-mannosaminuronic acid transferase; synthesis of enterobacterial common antigen [b3794]	7.07656	-0.0203691	0.224376	-0.00940458	-0.0593885	-0.0340443	0.257885	-0.103822	0.22965	-0.0763618	0.254313	0.0863424	0.375392
A_07_P005861	yifK	463	cmr|putative amino acid/amine transport protein [b3795]	7.64374	-0.265063	-0.0812986	-0.138945	0.0629234	-0.235377	-0.0819982	-0.397132	-0.0549209	-0.534161	-0.345623	-0.381598	-0.378767
A_07_P005873	aslA	3427	cmr|arylsulfatase [b3801]	6.61492	0.052168	-0.00629101	0.0733487	0.029596	0.102763	0.0132626	0.0498637	-0.00267587	0.104576	-0.0548437	0.0368514	-0.0433285
A_07_P005880	hemY	777	cmr|a late step of protoheme IX synthesis [b3802]	10.0615	-0.280083	0.05922	-0.563962	0.0102006	-0.209833	0.0301752	-0.124132	0.22652	-0.261958	-0.0398288	-0.243975	-0.0740329
A_07_P005885	hemX	5094	cmr|uroporphyrinogen III methylase [b3803]	9.30543	-0.807491	0.0550415	-0.545474	0.0274445	-0.621942	-0.0403636	-0.111506	0.00903228	-0.0913518	-0.136171	-0.465788	-0.0641347
A_07_P005889	hemD	5779	cmr|uroporphyrinogen III synthase [b3804]	10.494	-0.275447	0.15563	-0.108637	-0.125095	-0.215743	0.212667	0.676936	0.094012	0.486047	-0.120953	0.280801	0.260807
A_07_P005898	cyaA	8319	cmr|adenylate cyclase [b3806]	9.44148	-0.467361	-0.0480054	-0.452751	0.143554	0.106983	-0.119275	-0.421607	-0.303832	-0.375416	-0.182565	-0.0147741	-0.137936
A_07_P005904	cyaY	8586	cmr|orf, hypothetical protein [b3807]	7.71039	0.27393	0.0657026	0.272255	0.0765382	-0.0356533	0.140107	0.296103	0.0895241	0.24892	0.10756	0.340902	0.132842
A_07_P005909	b3808	5359	cmr|orf, hypothetical protein [b3808]	7.05254	-0.17109	-0.0283086	0.0262076	-0.0801959	-0.199954	0.0879161	-0.000908221	-0.0992284	0.127764	-0.200547	-0.159984	-0.131184
A_07_P005914	dapF	839	cmr|diaminopimelate epimerase [b3809]	9.04568	-0.300595	-0.16933	-0.0408773	-0.189732	-0.275631	-0.169101	-0.153932	0.0139833	-0.0118967	-0.0240399	-0.240545	-0.103332
A_07_P005917	yigA	4247	cmr|orf, hypothetical protein [b3810]	8.72749	-0.1899	-0.00856816	0.145567	-0.116286	-0.158908	0.156385	0.18094	-0.0363071	0.251034	-0.152522	0.0595071	0.0823336
A_07_P005927	yigB	5257	cmr|putative phosphatase [b3812]	7.40476	-0.156386	0.0554528	0.00887935	-0.101957	-0.145733	0.0175633	0.182127	0.0589008	0.217663	-0.0940693	-0.0465237	-0.00331682
A_07_P005932	uvrD	3153	cmr|DNA-dependent ATPase I and helicase II [b3813]	8.81869	0.493684	0.0346858	0.569622	-0.0498442	0.640991	-0.0390561	0.668294	0.275233	0.571816	0.392194	0.651831	0.433427
A_07_P005938	b3814	5781	cmr|orf, hypothetical protein [b3814]	6.75779	0.0293296	0.119028	0.0959272	-0.134182	0.139327	0.00136648	0.142686	0.0839179	0.20664	0.0385455	0.128513	0.257542
A_07_P005945	yigE	2816	cmr|orf, hypothetical protein [b3815]	7.07542	0.176168	-0.0368065	0.16241	0.354287	-0.093008	0.0309102	-0.00145509	-0.0727796	0.26772	0.202168	0.140014	0.130373
A_07_P005951	yigF	2074	cmr|orf, hypothetical protein [b3817]	6.7948	0.252152	0.0690898	0.227167	0.0192439	0.243317	0.0665243	0.314646	0.14113	0.285681	0.225989	0.0921392	0.206121
A_07_P005965	rarD	4019	cmr|orf, hypothetical protein [b3819]	6.9428	0.19479	0.154594	0.118308	-0.0965487	0.227041	0.113104	0.0928926	0.126698	0.189399	0.843383	0.354358	0.7177
A_07_P005970	yigI	10097	cmr|orf, hypothetical protein [b3820]	9.38009	1.85264	-0.12287	1.45594	0.00488884	1.47746	-0.0264562	2.22936	-0.0024185	1.90232	1.23139	2.3007	0.505262
A_07_P005971	pldA	7004	cmr|outer membrane phospholipase A [b3821]	8.09741	0.362782	0.207081	0.133635	-0.233033	0.145118	-0.083449	0.351132	0.552861	0.457113	1.02687	0.438186	0.922823
A_07_P005980	recQ	8769	cmr|ATP-dependent DNA helicase [b3822]	6.96333	-0.123209	-0.0175219	-0.277206	-0.0357735	-0.143715	-0.122069	-0.177777	0.113157	-0.147127	0.211697	0.13749	0.346168
A_07_P005985	sdaB	4666	cmr|L-serine dehydratase [b2797]	10.3772	0.665394	0.472394	-0.484691	-0.306675	0.892639	-0.346357	-0.333793	0.43759	-0.378555	1.82412	0.468827	1.84449
A_07_P005989	ygdG	8325	cmr|5-3 exonuclease [b2798]	8.07546	0.61746	0.0530029	0.115796	-0.010619	0.616752	0.155803	0.0924675	0.213076	-0.0266088	0.552408	0.280246	0.724663
A_07_P005991	fucO	7028	cmr|L-1,2-propanediol oxidoreductase [b2799]	9.38313	0.298914	0.579886	-0.184967	-0.112654	-0.472387	-0.118987	-0.572964	0.200462	-0.734056	-0.896946	-0.815643	-0.675107
A_07_P005999	fucA	7923	cmr|L-fuculose-1-phosphate aldolase [b2800]	9.60049	0.235926	0.774191	-0.453186	0.0141689	-0.642269	0.128071	-0.983817	0.25044	-1.02044	-0.953758	-0.881955	-0.757555
A_07_P006001	fucP	393	cmr|fucose permease [b2801]	8.18803	0.783906	0.213481	1.22215	-0.134405	1.04796	0.109181	1.45444	0.155232	2.01547	0.805714	0.331204	0.826235
A_07_P006006	fucI	7604	cmr|L-fucose isomerase [b2802]	6.96244	0.0388565	0.317702	0.0875792	-0.094403	0.112045	-0.0748876	0.14259	-0.039085	0.39655	-0.0119476	-0.102639	0.227369
A_07_P006014	fucK	277	cmr|L-fuculokinase [b2803]	8.96971	0.1577	0.259469	0.219222	0.11462	0.171174	0.237684	0.0341	0.330931	0.0520334	0.0149692	0.222527	0.219801
A_07_P006018	fucU	7605	cmr|protein of fucose operon [b2804]	8.74261	-0.251993	0.142018	0.111714	0.0131383	-0.00166884	-0.0144683	-0.0452569	0.345826	-0.215029	-0.404553	-0.0449804	-0.126808
A_07_P006024	fucR	7143	cmr|positive regulator of the fuc operon [b2805]	8.29474	-0.692533	-0.25387	-0.531756	-0.394291	-1.18514	-0.306745	-0.501773	-0.207302	-1.6699	-0.591558	0.354385	-0.275287
A_07_P006026	ygdE	7351	cmr|orf, hypothetical protein [b2806]	8.56162	0.705763	-0.169505	0.335106	-0.175284	1.13087	-0.117399	0.906342	0.139296	0.855083	0.613318	0.567494	0.517535
A_07_P006031	ygdD	5446	cmr|orf, hypothetical protein [b2807]	9.51941	0.529144	0.187454	0.820726	-0.0561243	1.36965	0.220474	1.27424	0.566191	1.07053	1.48124	1.00571	1.20297
A_07_P006042	ygdI	5239	cmr|orf, hypothetical protein [b2809]	10.1996	-2.32898	-0.235413	-1.43096	0.4962	-2.33677	0.0651456	-1.63874	-0.545061	-2.48366	-1.17126	-1.68752	-1.21797
A_07_P006050	csdA	4890	cmr|orf, hypothetical protein [b2810]	8.80369	0.233623	-0.0194952	0.253798	-0.119936	0.755768	-0.0562772	0.801682	-0.0366795	0.958408	0.275862	0.163449	0.228276
A_07_P006052	csdE	6930	cmr|orf, hypothetical protein [b2811]	9.39712	0.356714	0.0639796	0.16358	-0.0262827	0.55715	0.0216145	0.809652	-0.224636	0.981564	-0.282905	0.0396847	-0.183793
A_07_P006060	ygdL	5243	cmr|putative enzyme [b2812]	8.53587	0.87875	-0.0865899	0.650163	-0.0292296	1.10564	-0.0733088	0.944619	0.126321	0.959734	0.202491	0.810087	0.107595
A_07_P006061	mltA	4818	cmr|membrane-bound lytic murein transglycosylase A [b2813]	9.44049	1.26207	0.0659085	0.697224	-0.118475	1.69528	-0.0690396	1.16847	0.396914	1.1488	0.75406	0.941145	0.76968
A_07_P006068	amiC	8496	cmr|putative amidase [b2817]	8.93571	0.815622	-0.2404	0.534799	0.10029	0.995121	-0.162075	0.686627	0.176072	0.763679	0.464052	0.829759	0.242566
A_07_P006074	argA	1020	cmr|N-acetylglutamate synthase; amino acid acetyltransferase [b2818]	7.07317	0.0396565	-0.0283768	0.109496	0.0247705	0.0982219	0.0210019	0.304183	0.0135121	0.229454	-0.123056	0.142914	-0.0322763
A_07_P006076	recD	10172	cmr|DNA helicase, ATP-dependent dsDNA/ssDNA exonuclease V subunit, ssDNA endonuclease [b2819]	7.6328	-0.489074	-0.188408	-0.620717	0.0237131	-0.0393399	-0.0800078	-0.428142	-0.403315	-0.476341	-0.638828	-0.54184	-0.454583
A_07_P006083	recB	6286	cmr|DNA helicase, ATP-dependent dsDNA/ssDNA exonuclease V subunit, ssDNA endonuclease [b2820]	8.21183	-0.523433	-0.179835	-0.759525	-0.0612001	-0.224451	0.0288531	-0.528115	-0.402058	-0.449315	-0.440611	-0.416174	-0.27652
A_07_P006090	ptrA	3652	cmr|protease III [b2821]	7.76101	-0.266428	-0.199495	-0.26547	-0.040878	0.147615	-0.220013	0.0282932	-0.284181	0.108666	-0.232698	-0.0188823	-0.295012
A_07_P006097	ppdC	4163	cmr|prepilin peptidase dependent protein C [b2823]	7.27991	0.377384	0.0783978	0.203968	0.0467811	0.302641	0.138556	0.259508	0.0325771	0.497899	-0.0126172	0.488097	0.161265
A_07_P006104	ygdB	624	cmr|orf, hypothetical protein [b2824]	7.02656	0.0775346	-0.0655447	0.0992669	-0.040146	0.169176	-0.0510298	0.00966252	-0.0349588	0.181758	-0.105097	0.123401	-0.00723488
A_07_P006110	ppdB	6156	cmr|prepilin peptidase dependent protein B [b2825]	7.01007	0.0972228	-0.0143372	0.0143472	-0.0712521	0.00881795	-0.0443287	0.00449833	-0.0466308	0.0503408	-0.127716	0.116971	0.0408396
A_07_P006119	thyA	6962	cmr|thymidylate synthetase [b2827]	9.88116	-0.54576	0.247044	-0.559517	-0.178548	-0.131884	-0.0751549	-0.613163	0.510732	-0.872484	0.676816	0.0155227	0.647529
A_07_P006122	lgt	7931	cmr|phosphatidylglycerol-prolipoprotein diacylglyceryl transferase; a major membrane phospholipid [b2828]	8.70158	0.383001	0.269707	0.00228105	0.000437981	0.613467	0.380643	0.0217887	0.454805	0.0561303	1.206	0.86866	1.08079
A_07_P006135	rppH	10496	cmr|putative invasion protein [b2830]	10.975	0.686568	0.0208718	0.55854	-0.0112333	0.637269	0.600888	1.09619	0.182802	1.21332	0.309056	0.698123	0.352413
A_07_P006136	mutH	1218	cmr|methyl-directed mismatch repair [b2831]	7.22211	0.475899	0.0753845	0.480003	0.021486	0.50124	0.214962	0.93654	0.131257	1.05411	0.305805	0.404712	0.258515
A_07_P006141	ygdQ	7970	cmr|putative transport protein [b2832]	9.80972	1.22973	0.173863	1.0346	0.0574146	1.51895	0.20825	1.80165	0.113625	2.15913	0.780836	1.52627	0.532968
A_07_P006149	ygdR	7378	cmr|orf, hypothetical protein [b2833]	9.90857	-0.418284	-0.0157941	-0.126898	0.0600276	-0.790437	0.446226	-0.221205	-0.0758333	-0.306845	-0.462087	-0.183711	-0.278662
A_07_P006155	tas	8244	cmr|orf, hypothetical protein [b2834]	8.16137	-0.824439	-0.22105	-0.583121	-0.101382	-1.08023	-0.222222	-0.990133	-0.167198	-0.945804	-0.626328	-0.530003	-0.494245
A_07_P006156	lplT	10627	cmr|putative resistance proteins [b2835]	7.69984	0.597124	0.104541	0.350049	0.0316418	1.09988	0.149735	0.849278	0.328346	0.629482	0.0882347	0.245262	0.0413656
A_07_P006161	aas	7446	cmr|2-acyl-glycerophospho-ethanolamine acyltransferase; acyl-acyl-carrier protein synthetase [b2836]	7.55035	0.260993	-0.183566	0.157026	0.136661	-0.147171	-0.0261833	0.132585	-0.0977213	0.19957	-0.104116	-0.0384708	-0.211698
A_07_P006169	galR	728	cmr|repressor of galETK operon [b2837]	8.51059	0.202792	-0.0289085	0.40424	-0.0957518	0.251379	0.300085	0.549562	0.151404	0.555668	0.0460768	0.173497	-0.0273648
A_07_P006174	lysA	1427	cmr|diaminopimelate decarboxylase [b2838]	7.5751	0.340184	0.0368888	0.460014	0.0101664	0.412668	-0.0179288	0.578945	0.00809793	0.665567	-0.0640198	0.433007	0.00820887
A_07_P006179	lysR	7614	cmr|positive regulator for lys [b2839]	6.76062	-0.234099	0.0133102	-0.213783	-0.0459153	-0.167433	0.070467	-0.0881886	-0.0719754	-0.173117	-0.203625	-0.0725658	-0.0887128
A_07_P006185	ygeA	2626	cmr|putative resistance proteins [b2840]	8.08325	0.131831	-0.382296	0.336847	-0.132342	0.189074	-0.677527	0.193498	-0.00234011	0.318216	-0.264262	0.175814	-0.332659
A_07_P006186	araE	9163	cmr|low-affinity L-arabinose transport system proton symport protein [b2841]	7.60942	0.580901	0.0255484	0.599103	-0.030078	0.701282	-0.0465446	0.842519	0.123307	0.951024	0.0235356	0.374761	0.146102
A_07_P006191	kduD	6677	cmr|2-deoxy-D-gluconate 3-dehydrogenase [b2842]	7.01638	-0.013927	0.0553631	0.0727454	-0.0238405	-0.0488585	0.021941	0.0383075	-0.0683967	-0.008623	-0.135914	-0.0419704	0.0471144
A_07_P006198	kduI	10183	cmr|homolog of pectin degrading enzyme 5-keto 4-deoxyuronate isomerase [b2843]	8.33253	0.258396	-0.452145	0.118543	0.250559	-0.346026	-0.410407	-0.175396	-0.378098	0.117309	0.0903141	-0.191475	-0.490922
A_07_P006203	yqeF	1342	cmr|putative acyltransferase [b2844]	9.44797	0.0912235	0.0327611	0.305866	-0.342472	0.326071	-0.352425	0.147141	0.495023	-0.474714	1.03951	0.604727	1.11551
A_07_P006207	yqeG	2756	cmr|putative transporter protein [b2845]	7.27915	0.41409	-0.161473	0.152412	0.104987	0.120657	-0.19758	0.0187153	0.039871	0.0847798	0.287843	0.188847	0.0034444
A_07_P006215	yqeH	8395	cmr|orf, hypothetical protein [b2846]	7.10927	-0.0973763	0.149189	0.141805	-0.0316101	-0.157105	-0.047975	0.111928	0.00905806	0.0064576	-0.0428024	0.0527079	0.0563193
A_07_P006225	yqeJ	9088	cmr|orf, hypothetical protein [b2848]	6.56598	0.0144186	0.0181936	0.00183127	0.0353683	0.0237705	0.0443734	0.0413132	0.0942932	-0.00262172	0.103075	0.0930173	0.149579
A_07_P006226	yqeK	6865	cmr|orf, hypothetical protein [b2849]	6.4389	0.00567988	0.0215761	-0.0383577	-0.0737117	0.0182115	0.0198984	0.0401942	0.00639622	0.0560578	-0.0128522	0.0126475	-0.00642417
A_07_P006234	ygeF	10247	cmr|orf, hypothetical protein [b2850]	8.59607	0.790583	-0.146663	0.80803	0.960606	-0.00604712	0.240006	0.47781	-0.216784	0.908614	0.685495	0.133634	0.295367
A_07_P006245	ygeH	272	cmr|putative invasion protein [b2852]	6.51424	-0.00347611	-0.05748	-0.118344	-0.0611189	-0.0315312	-0.0492682	-0.0502799	-0.0490089	-0.0500422	-0.0424363	-0.0439137	-0.0537876
A_07_P006250	ygeI	8521	cmr|orf, hypothetical protein [b2853]	6.62871	-0.0402545	0.159836	-0.0704978	0.0130973	-0.0759576	0.042191	-0.00772343	0.112132	-0.0601215	0.0277771	-0.057565	0.0222132
A_07_P006262	ygeK	1705	cmr|orf, hypothetical protein [b2856]	6.60059	-0.00630855	-0.0149881	0.00183352	-0.0635858	0.00304694	-0.0329264	0.0816676	-0.0362358	0.134888	-0.0181168	0.0483803	-0.00544431
A_07_P006266	b2857	1777	cmr|orf, hypothetical protein [b2857]	9.32471	0.563346	-1.67457	3.486	0.490256	0.722703	-0.879551	1.3564	3.22341	-0.379389	0.0854067	-1.24308	-1.62132
A_07_P006273	ygeN	5606	cmr|orf, hypothetical protein [b2858]	6.94136	-0.0934934	0.010853	-0.0801058	-0.078211	-0.0742232	0.0419146	0.121146	0.107863	0.0370004	0.233109	0.0730393	0.217187
A_07_P006278	ygeO	5115	cmr|orf, hypothetical protein [b2859]	7.49271	-0.00222199	-0.124246	0.443531	-0.0996902	-0.213366	0.0869976	0.243518	0.0153667	0.223716	0.280633	0.346896	0.0213279
A_07_P006282	b2862	108	cmr|orf, hypothetical protein [b2862]	7.46122	0.507749	0.0573695	0.583901	-0.0759174	0.424771	0.0303005	0.916873	0.0348162	1.03721	0.346685	0.555846	0.252236
A_07_P006287	ygeQ	4850	cmr|orf, hypothetical protein [b2863]	7.99537	0.614867	0.0926574	0.761977	-0.125984	0.678165	-0.0576418	1.27554	0.105457	1.31222	0.5906	0.833247	0.352503
A_07_P006295	ygeR	7109	cmr|putative lipoprotein [b2865]	9.55085	0.585915	-0.690234	0.641106	0.269914	1.07944	-0.148599	0.818061	0.204018	1.0151	0.430086	0.446154	-0.53169
A_07_P006300	xdhA	8355	cmr|orf, hypothetical protein [b2866]	6.71253	-0.447017	-0.112741	-0.437611	-0.0107652	-0.44779	-0.00743202	-0.387832	-0.241203	-0.379034	-0.438078	-0.299105	-0.244841
A_07_P006304	xdhB	5836	cmr|putative dehydrogenase [b2867]	7.64782	-0.223421	-0.473371	-0.366406	0.254916	-0.664476	-0.207802	-0.406365	-0.536967	-0.268043	-0.135005	-0.340934	-0.657429
A_07_P006310	xdhC	8520	cmr|putative dehydrogenase [b2868]	7.60574	-1.05738	-0.353025	-1.20478	-0.02926	-1.3085	-0.0666402	-1.27242	-0.573453	-1.29232	-1.23002	-1.04096	-0.878411
A_07_P006312	ygeV	6577	cmr|putative transcriptional regulator [b2869]	8.95063	-1.08896	0.0100126	-1.21118	-0.0605714	-1.54432	0.0722958	-1.18677	-0.550233	-1.89242	-1.69674	-1.96415	-1.18537
A_07_P006316	ygeW	1991	cmr|putative carbamoyl transferase [b2870]	7.3933	-1.6574	-0.779423	-1.88498	0.0926862	-1.93205	-0.265337	-1.8739	-1.32031	-1.98933	-1.97247	-1.63124	-1.6968
A_07_P006321	ygeX	1256	cmr|putative dehydratase [b2871]	7.04111	-1.20055	-0.542943	-1.27973	-0.0253685	-1.32272	-0.0865607	-1.29701	-0.89907	-1.34669	-1.29584	-1.21946	-1.14603
A_07_P006326	ygeY	2596	cmr|putative deacetylase [b2872]	7.00285	-1.35167	-0.602336	-1.4061	0.0728294	-1.4072	-0.0405293	-1.38584	-0.954349	-1.39601	-1.40704	-1.38858	-1.2757
A_07_P006331	hyuA	3723	cmr|orf, hypothetical protein [b2873]	6.62947	-0.179863	-0.043426	-0.21981	-0.0353333	-0.0930489	0.0990918	-0.136619	-0.0942525	-0.15237	-0.174657	-0.165973	-0.0892572
A_07_P006336	yqeA	7795	cmr|putative kinase [b2874]	7.9122	0.490606	-0.28518	0.37471	-0.186473	0.258181	-0.0547829	0.473741	-0.260146	0.626398	-0.55809	0.401119	-0.514894
A_07_P006342	yqeB	661	cmr|putative synthases [b2875]	7.87632	-0.798515	-0.33589	-0.810864	-0.157048	-1.0634	-0.143804	-1.24343	-0.470315	-0.967928	-1.2935	-1.02954	-1.03267
A_07_P006347	yqeC	887	cmr|orf, hypothetical protein [b2876]	8.05864	-0.452502	0.0995865	-0.776271	-0.0437389	-0.931939	0.263615	-1.47589	-0.145852	-1.25938	-0.609573	-1.00519	-0.302691
A_07_P006359	ygfK	2012	cmr|putative oxidoreductase, Fe-S subunit [b2878]	6.88225	-0.994412	-0.565525	-1.08044	-0.117299	-1.04798	-0.126135	-1.09643	-0.801471	-1.03797	-1.13933	-1.0869	-1.00802
A_07_P006362	ssnA	1148	cmr|putative proteoglycan [b2879]	7.07989	-1.70053	-0.891922	-1.75426	-0.128956	-1.79301	-0.0761646	-1.81738	-1.25292	-1.78145	-1.81889	-1.73616	-1.72205
A_07_P006371	xdhD	6503	cmr|putative dehydrogenase [b2881]	8.36175	-1.59653	-1.20856	-1.68622	0.333967	-1.52493	0.19929	-1.44933	-1.259	-1.19626	-2.35338	-1.59054	-2.11705
A_07_P006377	ygfO	4588	cmr|putative transport protein [b2882]	6.70713	-0.117394	-0.0661967	-0.17478	0.00676376	-0.27822	0.0183394	-0.294833	-0.144973	-0.248343	-0.0938355	-0.168272	-0.185984
A_07_P006382	guaD	1501	cmr|orf, hypothetical protein [b2883]	7.02362	-0.605443	-0.0814227	-0.522954	-0.140763	-0.534747	-0.160238	-0.596439	-0.157687	-0.561958	-0.277808	-0.613187	-0.30286
A_07_P006388	ygfQ	5160	cmr|orf, hypothetical protein [b2884]	6.99893	-0.632724	-0.00906296	-0.575452	-0.10205	-0.583388	-0.00276544	-0.68523	-0.175728	-0.648953	-0.460714	-0.655881	-0.332419
A_07_P006392	b2885	8975	cmr|putative oxidoreductase [b2885]	7.26883	-0.894192	-0.142886	-0.951554	0.00822819	-0.872341	-0.166842	-0.845386	-0.406362	-0.829961	-0.785734	-0.99477	-0.785007
A_07_P006399	ygfS	2092	cmr|putative oxidoreductase, Fe-S subunit [b2886]	7.04883	0.174155	-0.112599	0.0226114	-0.0874316	0.230033	0.00515263	0.291253	-0.0851267	0.440019	0.0125151	0.134822	-0.0759791
A_07_P006405	ygfT	2607	cmr|putative oxidoreductase, Fe-S subunit [b2887]	6.65733	-0.00312516	-0.00959505	-0.0292795	-0.0426603	0.0619976	-0.0128437	0.0388536	-0.0416451	0.0452735	-0.0897767	-0.0272018	0.00910807
A_07_P006408	ygfU	364	cmr|putative permease [b2888]	6.90986	-1.1048	-0.598165	-1.14713	-0.0740571	-1.07956	-0.303707	-1.15941	-0.512041	-1.18841	-0.933164	-1.12745	-0.822813
A_07_P006415	idi	5539	cmr|putative enzyme [b2889]	8.25084	-1.37343	0.023336	-1.0406	0.0906664	-1.23148	0.0942205	-0.840888	-0.176353	-1.40146	-0.728671	-1.55846	-0.544522
A_07_P006416	lysS	2305	cmr|lysine tRNA synthetase, constitutive; suppressor of ColE1 mutation in primer RNA [b2890]	9.37622	-0.266226	-0.161123	-0.652668	-0.301037	0.0380731	-0.458066	-0.595713	0.0727725	-0.731742	0.506333	-0.134955	0.285694
A_07_P006421	prfB	348	cmr|peptide chain release factor RF-2 [b2891]	9.29009	0.153635	0.0138288	-0.306728	-0.525706	0.334184	-0.466053	-0.00661357	0.318716	-0.329971	0.971565	0.724503	0.871251
A_07_P006435	dsbC	2570	cmr|protein disulfide isomerase II [b2893]	10.0464	0.724812	0.0607492	0.872316	-0.0423912	0.656418	0.0244217	1.20893	-0.0601343	1.28686	0.472881	0.952309	0.153088
A_07_P006436	xerD	3188	cmr|site-specific recombinase [b2894]	8.96194	1.04555	0.0157543	1.06474	0.019385	0.925581	0.178358	1.62203	-0.0943739	1.74103	-0.0017799	1.19442	0.0479977
A_07_P006442	fldB	4194	cmr|flavodoxin 2 [b2895]	9.35267	0.5838	-0.132963	0.586571	-0.00576607	0.0914973	-0.302351	0.773908	-0.139265	0.796402	-0.199102	0.286133	-0.0911218
A_07_P006446	ygfX	6935	cmr|orf, hypothetical protein [b2896]	10.1231	-0.0152271	0.251586	-0.204344	-0.0598615	-0.555356	0.12031	0.484649	-0.219956	0.396159	-0.155257	-0.659879	0.227556
A_07_P006456	ygfZ	3379	cmr|orf, hypothetical protein [b2898]	10.6042	-0.374685	-0.0136694	-0.0362446	-0.160371	-0.539649	0.0287846	-0.510118	-0.0681521	-0.794187	-0.321933	-0.101269	0.161617
A_07_P006461	yqfA	172	cmr|putative oxidoreductase [b2899]	10.6415	-1.43461	0.29543	-0.483516	0.144996	-1.44552	0.417954	-1.47293	-0.725701	-1.13491	-1.7294	-1.43663	-0.912219
A_07_P006471	bglA	4642	cmr|6-phospho-beta-glucosidase A; cryptic [b2901]	9.56378	-0.315185	-0.276148	0.191471	-0.113398	-0.309157	-0.435267	0.0780288	-0.219186	-0.0232768	-0.557844	-0.37379	-0.475685
A_07_P006477	ygfF	1926	cmr|putative oxidoreductase [b2902]	7.90107	0.085402	-0.197027	-0.0462251	-0.0987626	0.486787	0.246126	0.116431	-0.155616	0.095654	-0.575545	0.477241	-0.369264
A_07_P006491	gcvT	259	cmr|aminomethyltransferase [b2905]	11.3331	-0.913103	-0.434565	-1.29055	-0.157795	-0.810385	0.288308	-1.82751	-0.184576	-1.75137	-0.445426	-0.78397	-0.597283
A_07_P006496	visC	2062	cmr|orf, hypothetical protein [b2906]	7.68964	-0.167585	-0.0398705	-0.218329	-0.151388	-0.229337	-0.0669257	-0.223066	-0.0163828	-0.23946	-0.116998	-0.085531	-0.0540393
A_07_P006506	pepP	8583	cmr|proline aminopeptidase P II [b2908]	8.32951	-0.352706	0.220678	-0.146992	0.0802142	-0.663047	-0.0813775	-0.736214	-0.52015	-0.600298	-0.805927	-0.618684	-0.266753
A_07_P006514	ygfB	6299	cmr|orf, hypothetical protein [b2909]	11.1103	-0.24166	0.40558	0.117273	0.113566	0.038403	0.345185	0.226497	-0.0451082	0.694765	0.0286921	-0.207905	0.472062
A_07_P006520	zapA	9374	cmr|orf, hypothetical protein [b2910]	12.2808	1.45428	0.226876	0.943788	0.272162	1.76792	1.26074	1.28157	0.519272	1.41333	0.869261	0.963135	0.32323
A_07_P006525	ygfA	5745	cmr|putative ligase [b2912]	8.69082	0.519637	0.632611	0.233792	0.0263411	0.986609	0.533821	0.655578	0.229861	0.962829	0.206971	0.190264	0.445528
A_07_P006526	serA	2997	cmr|D-3-phosphoglycerate dehydrogenase [b2913]	8.52113	-0.670072	-0.205982	-0.707023	-0.18817	-0.523949	-0.400744	-0.675193	-0.0307057	-0.719437	-0.125621	-0.872889	-0.277967
A_07_P006532	rpiA	7801	cmr|ribosephosphate isomerase, constitutive [b2914]	10.0582	-0.457841	0.109034	-0.585848	0.0194068	-0.944955	-0.169944	0.210466	-0.114229	0.0206853	-0.262367	-0.905099	0.1111
A_07_P006538	yqfE	5485	cmr|orf, hypothetical protein [b2915]	7.42688	0.232082	-0.00365979	0.301294	-0.0512624	0.201922	0.0740428	0.320265	-0.0969343	0.479368	-0.259382	0.14406	-0.0770156
A_07_P006542	argP	10623	cmr|replication initiation inhibitor, binds to 13-mers at oriC [b2916]	8.11033	-0.834866	-0.229125	-0.46686	0.119892	-1.01483	0.00862217	-1.13626	-0.397933	-1.15357	-0.437105	-0.635818	-0.603629
A_07_P006550	scpA	7248	cmr|methylmalonyl-CoA mutase [b2917]	7.0668	0.0204128	-0.182192	0.050814	0.036872	-0.0210753	-0.130204	0.0952582	-0.234106	0.236203	-0.144454	-0.0251734	-0.212082
A_07_P006554	argK	5660	cmr|putative nucleotide-binding protein [b2918]	6.60898	0.060574	0.0310737	0.148303	-0.0728573	0.0879553	0.0682881	0.091546	0.0124363	0.270635	-0.00750864	0.177876	0.025926
A_07_P006556	scpB	1250	cmr|putative enzyme [b2919]	6.59945	0.0411426	0.0381643	0.0190334	0.0179193	0.0935904	0.0159929	0.0266111	-0.00695095	0.0952182	-0.0291402	0.112397	0.00851041
A_07_P006564	scpC	121	cmr|putative coenzyme A transferase [b2920]	6.83867	0.124813	0.0313916	0.126897	0.00913115	0.261104	-0.0145992	0.260397	0.031024	0.245535	0.167368	0.337538	0.0605328
A_07_P006568	ygfI	7331	cmr|putative transcriptional regulator LYSR-type [b2921]	6.49773	-0.0337251	-0.0174561	-0.0519761	-0.0660209	0.00210794	-0.01436	0.0385877	0.0472627	-0.0446651	-0.0176774	0.0537639	0.0443318
A_07_P006571	potC	4759	cmr|spermidine/putrescine transport system permease [b1124]	8.58362	-0.298986	0.447568	-1.27965	-0.234059	0.279489	-0.3366	-1.14927	0.685531	-1.28557	1.84987	-0.456757	1.76742
A_07_P006583	potA	10572	cmr|ATP-binding component of spermidine/putrescine transport [b1126]	9.37076	1.413	0.422209	0.0125444	0.176217	1.94144	-0.00763285	0.0703416	1.16241	0.352965	3.21999	1.08165	2.73957
A_07_P006587	pepT	4923	cmr|putative peptidase T [b1127]	9.37123	-0.816412	-0.105877	-0.8995	0.118304	-1.09491	-0.0112666	-0.747635	-0.328428	-0.631502	-1.35526	-0.901072	-0.918746
A_07_P006595	ycfD	1290	cmr|orf, hypothetical protein [b1128]	9.31086	-0.452715	0.0525543	-0.376243	-0.047402	-0.47143	-0.246766	0.111036	-0.511539	-0.179325	-0.67076	-0.543211	-0.28469
A_07_P006600	phoQ	9779	cmr|sensor protein PhoQ [b1129]	7.86394	-0.0237962	-0.113821	-0.0979041	-0.0382767	-0.0802389	-0.178632	0.00534895	0.00430939	-0.37754	0.0921449	0.373448	0.0140148
A_07_P006606	purB	2427	cmr|adenylosuccinate lyase [b1131]	8.20689	-0.675452	0.0558458	-1.12448	-0.226276	-0.40584	-0.348516	-1.44927	0.0189146	-1.50402	1.17739	-0.813904	1.06739
A_07_P006612	hflD	1505	cmr|orf, hypothetical protein [b1132]	9.76402	-0.611398	0.0545445	-1.43342	-0.549667	-0.531639	-0.926296	-2.09124	0.392828	-2.12483	1.31103	-0.859279	1.55704
A_07_P006616	mnmA	3878	cmr|orf, hypothetical protein [b1133]	8.96502	1.03538	0.180217	-0.0475975	-0.0573278	1.38869	0.178197	0.023115	0.833856	-0.33115	2.28726	1.51798	2.01128
A_07_P006621	nudJ	279	cmr|putative phosphohydrolase [b1134]	7.41552	-0.127961	0.180081	-0.357581	-0.14931	-0.0869793	0.0921592	-0.0876801	0.398237	-0.447157	1.13632	-0.0199923	0.888332
A_07_P006629	rluE	8338	cmr|orf, hypothetical protein [b1135]	8.22307	-0.0561965	0.410516	-0.452393	-0.0996892	-0.173796	0.686471	-0.0859284	0.529136	-0.338648	1.63949	-0.0269344	1.47952
A_07_P006631	icd	2838	cmr|isocitrate dehydrogenase, specific for NADP+ [b1136]	7.29842	-0.728612	-0.718699	0.155662	0.0672537	-0.597426	-0.581145	-0.98592	-0.299818	-1.11746	0.465131	-0.827325	-0.803258
A_07_P006636	ymfD	3430	cmr|orf, hypothetical protein [b1137]	7.29651	0.141139	-0.380057	-0.31614	0.283867	-0.459983	-0.518526	-0.273882	-0.315912	-0.0642081	0.0664613	-0.187865	-0.560766
A_07_P006662	b1142	3710	cmr|orf, hypothetical protein [b1142]	6.6047	-0.00330354	-0.0378807	-0.0440952	0.177617	-0.112214	-0.0871654	-0.15688	-0.168833	-0.0625697	0.0324362	-0.00291166	-0.0785052
A_07_P006696	ymfN	8094	cmr|orf, hypothetical protein [b1149]	6.45507	0.0667818	-0.0114257	0.021386	0.0580332	0.0314272	0.0231464	0.0496851	0.0431667	0.00607446	-0.0180612	0.0310127	0.0627983
A_07_P006701	ymfR	8806	cmr|orf, hypothetical protein [b1150]	6.56595	0.0176751	-0.0719808	0.0227029	0.0689113	-0.0241369	-0.0120948	-0.00842488	-0.000130579	-0.020687	-0.0315372	-0.0239718	-0.0786207
A_07_P006716	ymfQ	5244	cmr|orf, hypothetical protein [b1153]	6.57176	0.0630111	0.000390172	0.152825	0.0393058	-0.0402616	-0.046293	-0.037564	0.0285974	0.0206563	0.0222651	-0.0119305	0.0174377
A_07_P006740	stfE	1983	cmr|putative tail fiber protein [b1157]	6.62148	0.00635078	-0.00777758	-0.0209399	0.131617	-0.0925377	-0.0388307	-0.0809532	-0.0721631	-0.0652912	0.0603027	-0.0691679	-0.0853282
A_07_P006746	mcrA	2523	cmr|restriction of DNA at 5-methylcytosine residues; at locus of e14 element [b1159]	6.41763	0.0224799	0.00474527	0.00178312	-0.0329009	0.00345432	-0.0495256	-0.0543721	-0.0743483	-0.0537879	0.0111461	-0.0312905	-0.0102577
A_07_P006752	elbA	2024	cmr|orf, hypothetical protein [b1160]	6.65854	0.0998843	0.109853	0.0480607	0.0510921	0.224085	0.0975898	0.212882	0.124383	0.0658245	0.273507	0.0393886	0.262313
A_07_P006759	ycgX	2330	cmr|orf, hypothetical protein [b1161]	6.48106	0.0859678	0.132577	0.0372461	0.0019049	0.109384	0.0657677	0.0762518	0.168483	0.0329189	0.38515	0.05848	0.243719
A_07_P006764	ycgE	2503	cmr|putative transcriptional regulator [b1162]	9.88846	0.727855	0.443461	0.200155	0.0493892	0.457972	0.242025	1.0795	0.369872	1.41104	0.899904	0.651571	1.36904
A_07_P006770	ycgF	2519	cmr|orf, hypothetical protein [b1163]	6.63957	-0.0255447	0.0182205	-0.106706	-0.0860406	-0.0325715	-0.0389063	0.146503	0.0105353	-0.052375	-0.0708231	0.0489642	0.00385669
A_07_P006777	ymgA	9256	cmr|orf, hypothetical protein [b1165]	6.90682	-0.349821	-0.101917	-0.264527	0.0138137	-0.244163	0.0370019	-0.243226	0.00692857	-0.374779	0.51221	-0.134638	0.141021
A_07_P006784	ariR	5785	cmr|orf, hypothetical protein [b1166]	7.49783	-0.784214	-0.460355	-0.45981	0.36465	-0.958091	-0.0351766	-0.916813	-0.600148	-0.759428	-0.426295	-0.790429	-0.548165
A_07_P006789	ymgC	5788	cmr|orf, hypothetical protein [b1167]	6.55374	-0.0381224	-0.0483038	-0.0481771	-0.0800352	-0.0761222	0.021872	-0.00618296	0.00564499	-0.00346048	-0.0727969	-0.0533581	-0.0438431
A_07_P006798	b1169	2332	cmr|putative ATP-binding component of a transport system [b1169]	6.62122	0.135158	0.197184	0.100256	0.0271423	0.203456	0.0977391	0.283056	0.161154	0.215681	0.201183	0.0489047	0.203275
A_07_P006805	b1170	8501	cmr|putative part of putative ATP-binding component of a transport system [b1170]	7.53615	1.02648	0.0654312	0.369107	-0.074837	0.941025	-0.0365419	0.834381	0.415127	0.719302	0.587523	0.641188	0.504648
A_07_P006807	ymgD	631	cmr|orf, hypothetical protein [b1171]	9.2438	1.26771	0.607286	0.402184	0.233399	0.982446	0.0955933	1.21587	0.539073	0.873957	1.16545	0.972233	1.12149
A_07_P006812	ymgG	8104	cmr|orf, hypothetical protein [b1172]	9.29117	-0.205006	0.210352	0.265265	0.209297	-0.225415	-0.4637	-0.271908	0.300907	-0.516772	0.903798	-0.137306	0.5161
A_07_P006820	b1173	3432	cmr|orf, hypothetical protein [b1173]	7.10155	0.308083	0.0702149	0.150383	-0.0449367	0.70401	0.0352434	0.545998	0.095136	0.423872	-0.0538128	0.388409	-0.0892513
A_07_P006821	minE	1517	cmr|cell division topological specificity factor, reverses MinC inhibition of ftsZ ring formation [b1174]	9.52015	-0.393501	0.316139	-0.952028	-0.126598	-0.721937	-0.0450984	-1.35528	0.638228	-1.77551	0.803328	-0.419586	0.468485
A_07_P006827	minD	107	cmr|cell division inhibitor, a membrane ATPase, activates minC [b1175]	10.2095	0.0576561	0.368812	-0.710229	-0.319519	-0.323704	-0.0702478	-0.862802	0.684345	-0.919944	0.895473	-0.594248	0.830012
A_07_P006831	minC	4596	cmr|cell division inhibitor, inhibits ftsZ ring formation [b1176]	10.252	0.475708	0.200332	0.0230981	-0.277176	0.230264	0.329562	0.478017	0.316171	0.594156	0.52375	0.743551	0.813969
A_07_P006839	ycgJ	10185	cmr|orf, hypothetical protein [b1177]	8.04554	-0.382509	0.296173	-0.472252	0.255183	-0.437128	0.0492899	-0.42151	0.140241	-0.637426	0.00154089	-0.673872	-0.145149
A_07_P006843	ycgK	6757	cmr|orf, hypothetical protein [b1178]	10.5767	-1.68471	0.00816882	0.00828416	0.954033	-1.43621	0.79539	-2.42647	-0.276992	-2.11364	-1.65439	-1.98468	-1.40261
A_07_P006850	ycgL	5982	cmr|orf, hypothetical protein [b1179]	8.68426	0.679372	0.0178184	0.793145	-0.0605937	0.465173	0.352953	0.985989	0.302277	0.93286	0.741058	0.687889	0.428045
A_07_P006851	ycgM	1998	cmr|putative isomerase [b1180]	8.70978	0.0384849	-0.0464029	0.443647	0.0241296	-0.11256	-0.0289284	0.120068	-0.0424186	0.0238539	-0.355233	-0.0988197	-0.164024
A_07_P006860	ycgN	7222	cmr|orf, hypothetical protein [b1181]	7.34553	-0.00559742	-0.11646	-0.476094	-0.0438588	0.401821	0.174296	-0.0199533	0.161929	-0.449675	0.518199	0.106495	0.0410628
A_07_P006864	hlyE	4653	cmr|hemolysin E [b1182]	7.23408	-1.221	0.0283892	-1.10767	0.416046	-1.14162	0.239345	-1.17235	-0.0318898	-1.18114	-1.19801	-1.122	-1.00852
A_07_P006868	umuD	4110	cmr|SOS mutagenesis; error-prone repair; processed to UmuD; forms complex with UmuC [b1183]	6.68631	-0.00172257	0.0557117	-0.00745041	-0.157823	0.10633	0.0375336	0.111614	0.035938	0.20437	0.0660432	0.0738495	0.142678
A_07_P006875	umuC	6489	cmr|SOS mutagenesis and repair [b1184]	6.74195	0.185229	-0.0208351	0.0987028	-0.132381	0.167217	0.0176272	0.424865	0.00652729	0.618495	-0.0664221	0.29385	0.0386737
A_07_P006878	dsbB	3399	cmr|reoxidizes DsbA protein following formation of disulfide bond in P-ring of flagella. [b1185]	10.3245	1.78516	0.197195	0.523202	0.0830471	1.9685	0.271535	0.517748	0.284214	1.03022	0.929457	1.24397	0.928078
A_07_P006885	nhaB	8040	cmr|Na+/H+ antiporter, pH independent [b1186]	8.47744	0.365678	0.508561	-0.858715	-0.299189	0.662567	-0.453051	-0.909909	0.122014	-0.607826	0.647908	-0.461714	0.847202
A_07_P006890	fadR	2015	cmr|negative regulator for fad regulon, and positive activator of fabA [b1187]	9.47192	0.182244	0.439111	-0.0724772	-0.133957	-0.115709	0.521336	0.161853	0.290966	0.105261	0.769395	0.201343	1.20546
A_07_P006891	ycgB	10053	cmr|putative sporulation protein [b1188]	9.4096	-2.7709	0.037832	-1.56845	0.258999	-2.41204	0.457729	-1.50038	-1.48255	-3.03413	-3.03506	-2.0024	-2.59927
A_07_P006899	dadA	7830	cmr|D-amino acid dehydrogenase subunit [b1189]	11.7176	0.274013	-0.127449	0.427893	-0.116288	0.391696	-0.338673	-0.714192	0.208851	-1.26396	0.705595	0.283878	0.791407
A_07_P006905	dadX	5579	cmr|alanine racemase 2, catabolic [b1190]	10.772	0.00187785	-0.108832	-0.180287	-0.219306	0.127147	-0.0403241	-0.714608	0.0478433	-1.17972	0.242816	0.119206	0.375232
A_07_P006906	cvrA	7051	cmr|orf, hypothetical protein [b1191]	8.18602	-0.629427	0.25714	-1.20679	-0.00621018	-0.359633	0.207871	-1.11498	-0.134515	-1.08735	-0.498998	-0.764654	-0.225035
A_07_P006914	ldcA	747	cmr|orf, hypothetical protein [b1192]	7.65011	0.355996	0.191923	0.285392	0.0857024	0.31649	0.273662	0.0542411	0.421511	-0.147008	1.0015	0.431779	0.695925
A_07_P006916	emtA	7369	cmr|murein transglycosylase E [b1193]	9.63587	1.50578	0.327102	0.319704	-0.237429	1.73172	-0.256242	0.58386	0.98795	0.59384	1.55897	0.992437	1.48844
A_07_P006924	ycgR	3136	cmr|orf, hypothetical protein [b1194]	6.65635	0.142667	0.0781367	0.0514353	-0.0275229	0.319315	0.057733	0.122259	0.0587569	0.290228	0.16748	0.308253	0.134869
A_07_P006928	ymgE	7554	cmr|orf, hypothetical protein [b1195]	8.35022	-1.71376	-0.199918	-1.01242	0.186964	-1.55699	-0.0763239	-0.942549	-0.555187	-1.7992	-1.9845	-1.81506	-1.75578
A_07_P006932	ycgY	2896	cmr|orf, hypothetical protein [b1196]	6.5945	0.0253779	0.055522	-0.0259359	-0.0383389	0.0994285	0.1916	0.225925	0.123306	0.0989267	0.0737679	0.0478104	0.100384
A_07_P006936	treA	5301	cmr|trehalase, periplasmic [b1197]	8.44983	-1.55146	-0.431506	-0.583617	-0.104396	-1.25414	-0.404628	-0.966596	0.0508422	-1.45405	-1.22028	-0.714738	-1.31454
A_07_P006942	dhaM	1943	cmr|putative PTS system enzyme I [b1198]	7.07777	-0.110003	0.0112933	0.0632099	0.0601381	-0.166126	0.059801	-0.29231	-0.15686	-0.33979	-0.397141	-0.0108342	-0.235001
A_07_P006948	dhaL	7601	cmr|putative dihydroxyacetone kinase [b1199]	7.27846	-0.850097	-0.290575	-0.47922	-0.025156	-0.934511	-0.0884249	-0.964105	-0.610816	-0.942354	-1.11943	-0.890414	-0.793525
A_07_P006953	dhaK	10364	cmr|putative dihydroxyacetone kinase [b1200]	8.49229	-1.05297	-0.320468	-0.688289	-0.0969998	-1.29928	-0.117957	-1.46399	-0.969761	-1.19299	-1.67431	-1.18824	-1.31923
A_07_P006957	dhaR	10278	cmr|putative sensor-type regulator [b1201]	7.83086	-0.267254	-0.0727891	0.057948	0.107597	-0.064905	-0.282738	0.306703	0.37368	0.212163	-0.188673	-0.0824204	-0.0528917
A_07_P006961	ycgV	1400	cmr|putative adhesion and penetration protein [b1202]	6.89706	0.458196	0.0135997	0.213838	-0.0105951	0.46736	0.0371563	0.484723	0.00496272	0.518575	-0.0589575	0.598158	0.0526561
A_07_P006968	ychF	10384	cmr|putative GTP-binding protein [b1203]	9.83502	0.0555249	0.360567	-0.131916	0.0738757	-0.245074	0.337277	0.578972	0.515828	-0.249305	1.68958	0.299992	1.46696
A_07_P006971	pth	7191	cmr|peptidyl-tRNA hydrolase [b1204]	7.48761	0.598625	-0.0631944	0.182098	-0.108844	0.709637	0.377672	0.679681	0.253853	0.434276	0.915028	1.10516	0.374925
A_07_P006978	ychH	9191	cmr|orf, hypothetical protein [b1205]	14.0118	-2.04176	-0.37135	-1.61463	0.447833	-2.29832	-0.424232	-2.48991	-1.41063	-2.68516	-2.33194	-3.48909	-1.78858
A_07_P006987	prs	6638	cmr|phosphoribosylpyrophosphate synthetase [b1207]	12.1721	-0.157836	0.0810192	-1.39939	0.0120599	0.712864	-0.101873	-1.55396	0.387854	-1.38101	0.850941	-1.00701	0.887975
A_07_P006991	ispE	7691	cmr|orf, hypothetical protein [b1208]	7.65077	-0.395888	0.0330465	-0.746044	-0.113505	-0.0811021	-0.125376	-0.849655	0.0638835	-0.887241	0.0629806	-0.398798	0.323548
A_07_P006998	lolB	6686	cmr|an enzyme in main pathway of synthesis of 5-aminolevulinate, possibly glutamyl-tRNA dehydrogenase [b1209]	7.74779	-0.208804	0.144285	-0.521457	-0.114419	0.0176783	0.302488	-0.757312	0.263475	-0.925565	0.522976	-0.184337	0.40238
A_07_P007001	hemA	3242	cmr|enzyme in alternate path of synthesis of 5-aminolevulinate [b1210]	8.69284	0.415049	0.388592	0.317268	-0.00288339	0.920319	0.52391	0.390362	0.66859	0.204061	0.88344	0.481434	0.934847
A_07_P007006	prfA	8215	cmr|peptide chain release factor RF-1 [b1211]	7.67047	-0.165527	0.021858	-0.427371	-0.112733	0.332332	-0.139561	-0.290733	0.239173	-0.559587	0.486124	0.130613	0.430506
A_07_P007012	prmC	8203	cmr|possible protoporphyrinogen oxidase [b1212]	7.65724	0.0502017	0.142548	-0.312219	-0.0862981	0.606885	0.0757145	-0.0471675	0.34753	-0.301728	0.67023	0.467421	0.598277
A_07_P007017	ychQ	5313	cmr|orf, hypothetical protein [b1213]	6.94441	0.269649	0.113817	0.11348	-0.0770616	0.80998	0.162108	0.307728	0.311642	0.30881	0.649844	0.46363	0.524085
A_07_P007024	ychA	807	cmr|orf, hypothetical protein [b1214]	8.36335	1.20849	0.210403	0.789435	0.0970569	1.26716	0.307703	1.12	0.395114	1.44863	0.9081	1.08205	0.766614
A_07_P007028	kdsA	8405	cmr|2-dehydro-3-deoxyphosphooctulonate aldolase [b1215]	9.18614	-0.793487	-0.220458	-0.736407	-0.263386	-0.547207	-0.413963	-0.652151	-0.167474	-0.650137	0.171714	-0.882694	0.0677785
A_07_P007032	chaA	5299	cmr|sodium-calcium/proton antiporter [b1216]	9.41885	1.84223	1.09619	2.60863	-0.0786479	2.86368	0.00824146	2.94628	1.34577	2.7158	1.89045	3.1476	1.74879
A_07_P007036	chaB	6262	cmr|cation transport regulator [b1217]	8.00139	-1.24179	0.000494473	-0.884845	0.19542	-1.21937	0.215711	-0.856727	0.0359845	-1.55618	-1.20105	-0.954824	-1.05389
A_07_P007044	chaC	1641	cmr|cation transport regulator [b1218]	7.66243	0.2343	-0.207573	0.3391	0.107563	0.09109	0.181157	0.0839734	-0.124617	0.0453066	-0.514704	0.495367	-0.497621
A_07_P007047	ychN	617	cmr|orf, hypothetical protein [b1219]	9.52	-0.176134	0.130663	-0.518923	0.0304081	-0.769377	0.0831858	-0.957031	0.234562	-0.774691	-0.509011	-0.827036	-0.186017
A_07_P007051	ychO	9531	cmr|putative factor [b1220]	7.10826	-0.0256309	0.0416954	-0.0156708	-0.0213098	0.134363	0.0183443	0.275468	0.164841	0.152925	0.477144	0.147906	0.500122
A_07_P007058	narL	1937	cmr|pleiotrophic regulation of anaerobic respiration: response regulator for nar, frd, dms and tor genes [b1221]	7.94749	-0.378075	0.060937	-0.2565	0.0428208	-0.033623	-0.0339554	-0.305766	0.269725	-0.474709	0.289818	-0.249595	0.143606
A_07_P007061	narX	653	cmr|nitrate/nitrate sensor, histidine protein kinase acts on NarL regulator [b1222]	9.05385	-0.207302	-0.132989	-0.130839	0.201215	0.199602	0.120519	-0.429171	0.474522	-0.412409	0.737307	-0.293393	0.276965
A_07_P007067	narK	10139	cmr|nitrite extrusion protein [b1223]	7.4841	-0.0108212	0.114841	-0.716388	-0.0800483	-0.725471	-0.0118643	-0.974639	-0.201927	-0.248003	-0.801562	-0.721755	-0.328394
A_07_P007073	narG	4113	cmr|nitrate reductase 1, alpha subunit [b1224]	7.03067	-0.47474	-0.375681	-0.853893	0.0200623	-0.719892	-0.178423	-0.923716	-0.548601	-0.244612	-0.935963	-0.868848	-0.818946
A_07_P007077	narH	8659	cmr|nitrate reductase 1, beta subunit [b1225]	7.22337	-0.19711	-0.453192	-0.680636	0.107861	-0.530239	-0.143708	-0.519557	-0.478081	0.0113336	-0.889293	-0.772448	-0.718615
A_07_P007083	narJ	2562	cmr|nitrate reductase 1, delta subunit, assembly function [b1226]	7.13444	-0.245734	-0.353284	-0.597482	-0.0024326	-0.450847	-0.180497	-0.595611	-0.488844	-0.116664	-0.767936	-0.732913	-0.649824
A_07_P007089	narI	5793	cmr|nitrate reductase 1, cytochrome b [b1227]	10.9189	0.509012	-1.0276	0.0751161	0.573022	-0.328711	-0.463229	0.16439	-0.580573	0.484888	0.425044	-0.067974	-1.10381
A_07_P007093	ychS	8564	cmr|orf, hypothetical protein [b1228]	6.50164	0.124846	0.00876414	0.0267284	0.0077752	0.219856	0.0245085	0.194147	0.0302246	0.172304	0.0126983	0.0789713	-0.00413673
A_07_P007098	purU	6980	cmr|formyltetrahydrofolate deformylase; for purT-dependent FGAR synthesis [b1232]	7.92088	0.0336638	0.381013	0.121973	0.0907246	0.527039	0.709484	0.59223	0.555506	0.533252	1.25928	0.826407	0.672594
A_07_P007105	ychJ	8064	cmr|orf, hypothetical protein [b1233]	7.44878	-0.396108	0.159797	-0.596845	-0.0424169	-0.321001	0.345067	-0.281434	0.0177853	-0.32963	-0.00152311	-0.317591	0.145617
A_07_P007109	rssA	8277	cmr|orf, hypothetical protein [b1234]	8.86877	0.112795	0.385353	-0.444902	0.00522954	0.400649	0.6606	0.538588	0.635894	-0.0201609	0.760901	0.0400219	0.654554
A_07_P007113	rssB	5424	cmr|Hnr protein [b1235]	8.14112	-1.11288	0.0757599	-0.902676	0.0918195	-0.500784	0.239539	-0.0489932	0.136409	-0.768963	-0.0231305	-0.864439	-0.191992
A_07_P007116	galU	9931	cmr|glucose-1-phosphate uridylyltransferase [b1236]	8.51225	-0.4084	0.0991656	-0.612945	0.00765476	-0.514942	-0.125745	-0.483708	0.386714	-1.00652	0.100065	-0.644852	-0.0410215
A_07_P007124	hns	5070	cmr|DNA-binding protein HLP-II [b1237]	12.3603	0.492126	0.453042	0.836073	0.372765	1.0471	0.264217	1.17817	1.18354	0.866156	1.40302	0.667278	1.11315
A_07_P007128	tdk	4349	cmr|thymidine kinase [b1238]	7.08206	1.49712	0.184	-0.0361153	-0.0345336	0.00914932	0.143804	-0.116179	0.343766	-0.211315	0.871108	0.187052	0.545278
A_07_P007132	b1239	8437	cmr|orf, hypothetical protein [b1239]	6.96496	0.332168	-0.00939936	0.201634	0.19	0.197268	0.0225993	0.326409	-0.0579791	0.486993	0.0560708	0.407714	0.0745718
A_07_P007138	b1240	10032	cmr|orf, hypothetical protein [b1240]	7.00531	0.486149	0.19627	-0.0592915	-0.0151878	0.876172	0.181896	0.193413	0.123282	0.227032	0.46778	0.614074	0.5411
A_07_P007143	adhE	1768	cmr|CoA-linked acetaldehyde dehydrogenase and iron-dependent alcohol dehydrogenase; pyruvate-formate-lyase deactivase [b1241]	13.2551	-1.0321	-0.0196738	-1.14223	0.0640644	-0.920584	0.355061	-2.36759	-0.969409	-1.92126	-1.91544	-1.02418	-1.38793
A_07_P007149	ychE	3283	cmr|putative channel protein [b1242]	7.39836	0.113179	0.183229	-0.157626	-0.155503	0.138195	0.318713	0.26411	0.116263	0.40139	0.374479	-0.284848	0.520628
A_07_P007151	oppA	32	cmr|oligopeptide transport; periplasmic binding protein [b1243]	12.584	-1.8106	-0.220429	-2.07139	-0.242326	-2.14035	-0.167926	-2.25961	-0.57932	-2.26483	-1.48523	-2.46348	-1.03814
A_07_P007157	oppB	6404	cmr|oligopeptide transport permease protein [b1244]	10.1993	-1.8825	-0.167451	-2.18906	-0.3271	-1.6516	-0.468369	-2.94055	0.205011	-3.22497	-0.321721	-2.67771	-0.124143
A_07_P007165	oppC	5278	cmr|homolog of Salmonella oligopeptide transport permease protein [b1245]	11.1299	-2.18763	-0.415311	-3.22833	-0.553436	-1.85905	-0.836408	-3.91015	-0.200472	-4.16837	-0.674879	-3.45094	-0.614825
A_07_P007166	oppD	7825	cmr|homolog of Salmonella ATP-binding protein of oligopeptide ABC transport system [b1246]	9.48596	-1.72875	-0.0239925	-2.18036	-0.0730615	-1.78745	0.026795	-3.09869	-0.204647	-3.35006	-1.11011	-2.58921	-0.934567
A_07_P007171	oppF	1720	cmr|homolog of Salmonella ATP-binding protein of oligopeptide ABC transport system [b1247]	10.8583	-2.58408	-0.348977	-2.63547	0.112055	-2.65871	-0.0588392	-3.97081	-0.15525	-4.31163	-1.37786	-3.65299	-1.39876
A_07_P007178	yciU	10383	cmr|orf, hypothetical protein [b1248]	8.70511	0.632602	0.0102952	0.297497	0.136943	0.485682	0.221185	0.142773	0.402008	0.277035	0.622584	0.557018	0.391445
A_07_P007181	cls	6018	cmr|cardiolipin synthase, a major membrane phospholipid; novobiocin sensitivity [b1249]	9.3681	0.073394	-0.181607	0.220019	0.0289901	0.0611693	-0.148889	-0.273389	0.358115	-0.175303	0.246573	-0.100378	0.116687
A_07_P007187	kch	2868	cmr|putative potassium channel protein [b1250]	7.65159	-0.890387	0.00914658	-0.980075	0.192165	-1.05527	-0.173317	-1.08705	0.384878	-1.38946	-0.354273	-1.10659	-0.383659
A_07_P007191	yciI	77	cmr|orf, hypothetical protein [b1251]	8.36205	-0.586098	0.0747008	-0.430725	0.190858	-0.915269	0.467498	-1.19619	0.248672	-1.10105	-0.175407	-0.548507	-0.0272069
A_07_P007196	tonB	10341	cmr|energy transducer; uptake of iron, cyanocobalimin; sensitivity to phages, colicins [b1252]	7.32535	0.438778	0.282755	0.700207	0.0188889	0.839408	-0.0549694	0.969888	0.0593147	0.815629	0.619147	1.43791	0.746824
A_07_P007204	yciA	9382	cmr|orf, hypothetical protein [b1253]	7.04514	0.752897	0.0154008	0.117855	-0.00510252	0.721973	0.232435	0.464614	0.102512	0.563909	0.306125	1.04756	0.32836
A_07_P007207	yciB	7937	cmr|orf, hypothetical protein [b1254]	8.8605	1.20952	0.404237	0.553933	-0.0538994	1.33447	0.358488	0.790147	0.581121	1.07847	1.41384	1.52263	1.31279
A_07_P007212	yciC	1923	cmr|orf, hypothetical protein [b1255]	8.70379	0.860635	0.24981	0.278485	-0.0762617	0.759094	0.353916	0.338734	0.236752	0.581478	1.12833	1.02034	1.06398
A_07_P007216	ompW	3464	cmr|putative outer membrane protein [b1256]	12.1191	-1.981	-0.288279	-4.58867	-0.275915	-4.07816	-0.000445921	-5.85139	0.166884	-4.16116	-1.62471	-5.17131	-1.20333
A_07_P007225	yciE	10330	cmr|orf, hypothetical protein [b1257]	7.37856	-1.39466	-0.27007	-1.39488	0.10147	-1.5098	-0.29057	-1.6154	-0.721574	-1.5963	-1.03488	-1.52309	-0.972056
A_07_P007230	yciF	843	cmr|putative structural proteins [b1258]	8.27485	-3.34079	-0.397231	-2.53684	0.0544139	-3.37226	-0.754883	-3.35072	-0.695921	-3.6053	-1.77968	-3.30981	-1.89707
A_07_P007235	yciG	2334	cmr|orf, hypothetical protein [b1259]	7.56984	-1.76526	0.0350177	-1.29507	0.32245	-1.76064	-0.725818	-1.64217	-0.238235	-1.9352	-1.03553	-1.72954	-1.0157
A_07_P007238	trpA	3199	cmr|tryptophan synthase, alpha protein [b1260]	7.52231	-0.506051	-0.0160013	-0.186908	0.00813847	-0.575215	-0.27998	-0.745654	-0.135341	-0.915121	-0.201425	-0.25038	-0.238898
A_07_P007245	rpoH	10395	cmr|RNA polymerase, sigma [b3461]	11.3887	1.49878	0.44388	1.6878	0.155678	1.5827	0.303656	2.45603	0.221765	2.44112	0.101103	1.54362	0.502927
A_07_P007255	ftsE	7897	cmr|ATP-binding component of a membrane-associated complex involved in cell division [b3463]	10.0716	0.748385	-0.116432	0.744739	-0.113167	0.952614	-0.145419	1.20371	0.175869	1.05462	0.244128	0.555189	0.191788
A_07_P007256	ftsY	4983	cmr|cell division membrane protein [b3464]	9.73821	0.913442	0.259511	1.2051	-0.155261	1.16692	0.105119	1.69069	0.623405	1.39768	0.622714	1.07269	0.769629
A_07_P007264	rsmD	6498	cmr|orf, hypothetical protein [b3465]	8.74726	0.336532	0.202529	0.467695	-0.12055	0.349169	0.365037	0.89512	0.0793525	0.96605	0.231282	0.388027	0.27051
A_07_P007266	yhhL	3289	cmr|orf, hypothetical protein [b3466]	8.20691	0.502818	0.274368	0.445724	-0.0602542	0.281327	0.241845	0.463421	0.127453	0.657096	0.562679	0.314479	0.40146
A_07_P007271	yhhM	880	cmr|putative receptor [b3467]	9.02845	0.614678	-0.0502711	0.594189	-0.0191126	0.614362	-0.0304841	0.349799	0.169414	0.716873	-0.00623097	0.816926	-0.133453
A_07_P007289	sirA	10542	cmr|orf, hypothetical protein [b3470]	9.7695	0.830171	0.0569929	0.393601	-0.110055	0.757085	0.115997	0.81342	0.430778	0.805867	0.525458	1.21816	0.44275
A_07_P007294	yhhQ	6637	cmr|orf, hypothetical protein [b3471]	8.64597	0.565629	0.118894	0.22442	-0.0411681	1.12287	0.102207	0.199263	0.328298	0.313654	1.5166	0.699678	1.14406
A_07_P007298	dcrB	9148	cmr|orf, hypothetical protein [b3472]	10.5215	0.470991	0.182447	0.548037	-0.0535858	0.18611	0.293741	1.17835	-0.144858	1.23806	-0.141118	0.540906	-0.0154752
A_07_P007303	yhhS	148	cmr|putative transport [b3473]	8.28594	0.505111	-0.0782452	0.701761	-0.207521	0.803501	-0.0796644	0.981112	-0.105984	1.15548	-0.267744	0.385122	-0.286718
A_07_P007307	yhhT	4467	cmr|orf, hypothetical protein [b3474]	7.93045	-0.778899	-0.103455	-0.621431	0.0300118	-0.705233	-0.0503108	-0.516093	-0.422366	-0.449413	-0.863713	-0.690881	-0.746115
A_07_P007313	acpT	4871	cmr|orf, hypothetical protein [b3475]	9.45681	0.600926	0.080799	0.526529	0.289292	0.933717	0.420461	0.541165	0.342492	1.06423	1.0501	1.14281	0.64817
A_07_P007316	nikA	4778	cmr|periplasmic binding protein for nickel [b3476]	6.74359	-0.0245673	-0.0408857	-0.20788	-0.0812736	-0.193597	-0.0972908	-0.336444	0.408378	-0.221444	-0.190532	-0.244829	-0.118345
A_07_P007322	nikB	9210	cmr|transport of nickel, membrane protein [b3477]	6.94113	-0.0902906	-0.256738	-0.284499	-0.109619	-0.375716	-0.226524	-0.349711	0.242287	-0.290308	-0.427384	-0.408116	-0.273352
A_07_P007329	nikC	5292	cmr|transport of nickel, membrane protein [b3478]	6.72286	-0.140104	-0.128891	-0.169498	-0.153827	-0.172597	-0.0921028	-0.286534	0.236195	-0.138316	-0.203524	-0.22661	-0.16411
A_07_P007331	nikD	697	cmr|ATP-binding protein of nickel transport system [b3479]	7.38342	-0.249665	-0.234871	-0.364525	-0.230352	-0.44008	-0.301112	-0.366187	0.37193	-0.127936	-0.507162	-0.407625	-0.34319
A_07_P007337	nikE	6474	cmr|ATP-binding protein of nickel transport system [b3480]	7.06315	-0.351324	-0.237655	-0.158959	-0.265425	-0.355525	-0.171076	-0.137071	0.302553	-0.0930144	-0.491694	-0.306093	-0.35448
A_07_P007343	nikR	10093	cmr|orf, hypothetical protein [b3481]	7.84082	-0.0254799	0.00687027	-0.184543	-0.142397	-0.042778	0.150303	-0.0938377	0.261545	-0.106212	0.0663872	-0.0269466	0.0819286
A_07_P007347	rhsB	249	cmr|rhsB protein in rhs element [b3482]	7.00763	-0.0940823	0.108546	0.0196564	-0.0346638	-0.212913	0.0306232	-0.0241679	0.0634556	0.282617	0.125403	-0.0194069	0.0363391
A_07_P007353	yhhH	10704	cmr|orf, hypothetical protein [b3483]	7.46035	0.226087	0.291713	0.462562	0.0637093	-0.0558965	0.019566	0.582537	0.20879	0.736283	0.285261	0.324024	0.233727
A_07_P007358	yhhI	8672	cmr|putative receptor [b3484]	6.95768	0.0930304	0.139631	0.126452	-0.0258434	0.0307284	0.0595231	0.404066	0.149107	0.403501	0.0741776	0.262182	0.0738885
A_07_P007361	yhhJ	1053	cmr|putative transporter [b3485]	8.11307	-0.0143579	1.03286	-0.347984	0.0679041	-0.242084	0.0830318	-0.72438	0.398392	-0.424379	0.0484047	-0.542387	0.151757
A_07_P007367	rbbA	9855	cmr|putative ATP-binding component of a transport system, fragment 1 [b3486]	9.44859	-0.309957	1.08647	-0.876683	-0.0837612	-0.474696	-0.163476	-1.37526	0.75638	-0.953934	0.585074	-0.995781	0.667851
A_07_P007374	yhiI	1433	cmr|putative membrane protein [b3487]	10.3128	0.752551	0.456315	0.401787	-0.264427	0.57689	-0.213229	0.762847	0.0969247	1.06251	-0.0417205	0.35187	0.187767
A_07_P007380	yhiJ	10130	cmr|orf, hypothetical protein [b3488]	7.51313	0.309164	0.0301242	0.484292	0.159711	0.132259	0.370528	1.00196	0.0395121	0.781323	-0.0269524	0.337319	0.00670664
A_07_P007386	yhiL	4430	cmr|orf, hypothetical protein [b3490]	6.72994	-0.0041017	-0.107778	0.156605	0.100807	-0.0889435	-0.0525647	0.0109326	-0.065171	0.101016	0.019625	-0.0227865	-0.114077
A_07_P007391	yhiM	3796	cmr|orf, hypothetical protein [b3491]	7.20708	-0.842578	-0.348305	-0.717968	0.284477	-0.876969	-0.102522	-0.749562	-0.663835	-0.659459	-0.654076	-0.801079	-0.758215
A_07_P007396	yhiN	8350	cmr|orf, hypothetical protein [b3492]	8.90493	-0.0288711	0.0453796	-0.0492533	-0.272192	-0.107566	-0.177106	0.178064	0.107394	0.0553694	0.172001	-0.283891	0.371452
A_07_P007401	pitA	7739	cmr|low-affinity phosphate transport [b3493]	10.9312	0.936295	0.0450854	0.635649	0.0312687	1.83588	-0.149439	0.818361	0.420294	0.943636	0.689477	0.732622	0.654493
A_07_P007406	uspB	10160	cmr|orf, hypothetical protein [b3494]	10.5144	-1.486	-0.197838	-0.771565	0.275142	-1.10308	0.272764	-0.488999	-0.797995	-1.03227	-2.35902	-1.54923	-1.83051
A_07_P007413	uspA	6984	cmr|universal stress protein; broad regulatory function? [b3495]	12.5895	-1.49937	0.439968	-1.19215	-0.0936656	-1.70274	-0.0545654	-2.22537	-0.0787211	-1.81212	-0.888355	-1.9681	-0.872777
A_07_P007419	yhiP	7677	cmr|putative transport protein [b3496]	8.84416	0.0777804	-0.114108	-0.396114	-0.180335	-0.304717	-0.1282	-0.538928	-0.380375	-0.338624	-0.886292	-0.635732	-0.575343
A_07_P007435	yhiR	10628	cmr|orf, hypothetical protein [b3499]	9.06843	0.562787	0.431622	0.76345	-0.00745498	0.491019	0.980313	1.39709	0.394312	1.42831	0.609836	0.230606	0.786947
A_07_P007436	gor	7581	cmr|glutathione oxidoreductase [b3500]	8.8668	-0.345586	-0.0839514	0.0288012	-0.114376	-0.524574	-0.256414	-0.219344	-0.186096	-0.261738	-0.417889	-0.454749	-0.363508
A_07_P007442	arsR	9244	cmr|transcriptional repressor of chromosomal ars operon [b3501]	6.99782	0.232769	-0.0094171	0.319936	-0.0347876	0.205501	-0.0513887	0.721978	0.00512803	0.968807	0.107637	0.233423	0.164927
A_07_P007450	arsB	7074	cmr|arsenical pump membrane protein [b3502]	7.59046	-0.0881816	-0.0164382	0.304049	-0.041766	0.134707	0.07247	0.0674312	0.00284689	0.131256	0.0763638	0.181863	0.150075
A_07_P007454	arsC	10691	cmr|arsenate reductase [b3503]	7.33074	0.0950829	0.0996577	0.277071	0.0712235	0.122657	0.252599	0.112353	0.173471	0.0432819	0.232741	0.221534	0.327147
A_07_P007460	yhiS	8567	cmr|orf, hypothetical protein [b3504]	6.43773	-0.0382229	0.00296795	-0.079088	0.0149399	0.0713974	0.0391435	0.00780122	-0.0150858	0.00423828	-0.0150341	0.00759113	0.0305909
A_07_P007464	slp	5194	cmr|outer membrane protein induced after carbon starvation [b3506]	8.21751	-3.29524	-0.450093	-2.69251	0.376429	-3.33524	-0.277133	-3.32763	-1.5774	-3.27188	-2.61076	-3.0252	-2.33013
A_07_P007468	dctR	4884	cmr|orf, hypothetical protein [b3507]	6.73608	-0.226042	0.0598168	-0.281155	0.00848289	-0.291971	0.330246	-0.254483	-0.16694	-0.194393	-0.309514	-0.183893	-0.215971
A_07_P007475	yhiD	196	cmr|putative transport ATPase [b3508]	7.38795	0.280974	-0.238705	0.124207	0.206972	-0.436337	-0.0961687	-0.0753029	-0.259349	0.158823	-0.0931825	-0.0902699	-0.391532
A_07_P007477	hdeB	5043	cmr|orf, hypothetical protein [b3509]	10.8656	-5.56776	-1.39193	-3.99559	0.98951	-6.04029	0.30399	-5.87188	-1.63811	-5.99674	-2.66788	-5.50257	-3.00665
A_07_P007483	hdeA	5016	cmr|orf, hypothetical protein [b3510]	10.0127	-5.36429	-1.17987	-3.86029	0.803302	-5.59041	0.323314	-5.56561	-1.61677	-5.57658	-2.81301	-5.00728	-3.00746
A_07_P007494	gadE	9282	cmr|orf, hypothetical protein [b3512]	8.17248	-3.39081	-1.23427	-2.85426	0.699938	-3.53631	0.0432402	-3.52014	-1.61278	-3.39536	-2.25932	-3.3428	-2.31167
A_07_P007496	mdtE	9403	cmr|putative membrane protein [b3513]	6.82102	-0.722055	-0.322352	-0.684354	0.122229	-0.691679	-0.0747103	-0.638524	-0.539921	-0.619321	-0.714277	-0.711492	-0.601519
A_07_P007501	mdtF	539	cmr|putative transport system permease protein [b3514]	7.3947	-0.863909	-0.490399	-0.885784	0.532508	-0.881165	-0.0663774	-0.7074	-0.897601	-0.676737	-1.08164	-0.976091	-1.02028
A_07_P007508	gadW	983	cmr|putative ARAC-type regulatory protein [b3515]	7.11445	-0.567595	-0.036631	-0.478069	0.0955836	-0.658644	-0.0334364	-0.516491	-0.0648581	-0.503411	-0.395487	-0.528484	-0.411862
A_07_P007513	gadX	3680	cmr|putative ARAC-type regulatory protein [b3516]	8.73359	-1.61944	-0.1779	-1.47719	0.00586341	-2.0203	0.115061	-1.36322	-0.128102	-1.39959	-1.19499	-1.39503	-1.12792
A_07_P007516	gadA	5995	cmr|glutamate decarboxylase isozyme [b3517]	7.60297	-2.57407	-0.93255	-2.15011	0.740221	-2.57423	0.216041	-2.52924	-1.40212	-2.41644	-1.77212	-2.51024	-1.89564
A_07_P007522	yhjA	2651	cmr|putative cytochrome C peroxidase [b3518]	6.77869	-0.29671	-0.0728751	-0.300747	-0.127225	-0.299635	-0.0522687	-0.171505	-0.0251093	-0.1923	-0.368264	-0.319426	-0.31252
A_07_P007526	treF	502	cmr|cytoplasmic trehalase [b3519]	7.15889	-0.478001	-0.143356	-0.23893	0.0888804	-0.437013	-0.130826	-0.311929	-0.247124	-0.334345	-0.588855	-0.417065	-0.574319
A_07_P007533	yhjB	3903	cmr|putative regulator [b3520]	7.43321	0.442365	-0.165567	0.434599	-0.0410723	0.471242	-0.0449735	0.628655	0.000570554	0.64473	-0.172706	0.559747	-0.129282
A_07_P007536	yhjC	2782	cmr|putative transcriptional regulator LYSR-type [b3521]	8.07211	0.319028	0.201331	0.697103	-0.204548	0.177107	0.152121	0.743527	0.157243	0.912036	0.323569	0.802691	0.45829
A_07_P007545	yhjD	9509	cmr|orf, hypothetical protein [b3522]	9.05662	-2.25175	-0.104519	-2.07565	-0.0220915	-2.30047	-0.0173012	-1.96362	-1.09451	-2.02438	-2.12811	-2.16094	-1.72123
A_07_P007550	yhjE	9223	cmr|putative transport protein [b3523]	7.22528	-0.00849734	-0.0576662	0.145921	-0.16294	0.0450016	-0.114783	-0.139585	-0.231974	0.0890729	-0.129427	-0.0358637	-0.0992618
A_07_P007551	yhjG	7684	cmr|orf, hypothetical protein [b3524]	7.47243	-0.840002	-0.334456	-0.456822	0.0964816	-0.75176	-0.139861	-0.653527	-0.404926	-0.873911	-1.11455	-0.871994	-0.956861
A_07_P007560	yhjH	7649	cmr|orf, hypothetical protein [b3525]	6.604	0.0588165	-0.0382746	0.0895119	-0.0934589	0.0618952	-0.0519759	0.135188	0.0187501	0.0767956	-0.0959935	0.0589384	0.000338241
A_07_P007574	dctA	3565	cmr|uptake of C4-dicarboxylic acids [b3528]	12.1601	-0.399866	-0.316855	-1.33445	-1.04536	-0.647119	-0.695579	-1.77629	0.579198	-1.47259	-0.0449616	-0.825279	0.314177
A_07_P007579	yhjK	3028	cmr|orf, hypothetical protein [b3529]	9.01598	0.171406	-0.0291973	0.179513	0.46478	-0.10748	0.00886338	-0.177288	0.0736245	0.198815	0.480049	0.024379	0.341242
A_07_P007585	bcsC	3191	cmr|putative oxidoreductase subunit [b3530]	7.39613	-0.233595	-0.107582	-0.155455	0.0777033	-0.243884	0.0165791	-0.168911	-0.220566	-0.157777	-0.53908	-0.229791	-0.483809
A_07_P007586	bcsZ	6675	cmr|putative endoglucanase [b3531]	6.83766	0.0898112	0.0609941	0.0213069	-0.083021	0.135727	0.0593768	0.111654	0.00272031	0.289158	-0.0995189	0.0466775	0.0554717
A_07_P007591	bcsB	8351	cmr|orf, hypothetical protein [b3532]	6.97257	0.0517988	0.0525108	0.12955	-0.05095	0.1552	-0.0214193	0.1924	-0.0415834	0.361147	-0.135885	0.1216	0.155502
A_07_P007596	bcsA	8956	cmr|putative cellulose synthase [b3533]	7.36323	0.253887	-0.0398939	0.173957	0.00993067	0.224116	0.0110482	0.446792	-0.127225	0.62866	-0.00700983	0.307509	0.083393
A_07_P007604	yhjQ	5280	cmr|orf, hypothetical protein [b3534]	6.89201	0.218935	0.041834	0.238107	-0.134414	0.161181	-0.0238416	0.452647	0.0056586	0.555293	-0.0223441	0.211928	0.0282437
A_07_P007606	yhjR	10180	cmr|orf, hypothetical protein [b3535]	6.96463	0.096383	-0.0302061	0.0434694	-0.0375684	0.0812587	0.0811692	0.337178	0.112295	0.180538	0.16175	0.0794193	0.0611738
A_07_P007611	bcsE	5550	cmr|putative protease [b3536]	7.86086	-0.623898	0.175757	-0.394219	-0.00239418	-0.498611	0.127197	-0.255047	0.239529	-0.367999	-0.0697184	-0.176398	-0.0672671
A_07_P007618	bcsF	6894	cmr|orf, hypothetical protein [b3537]	8.12508	-0.819724	-0.00601231	-0.790093	-0.130602	-0.787149	-0.215136	-0.666379	0.216001	-0.895018	-0.445238	-0.635797	-0.381048
A_07_P007623	bcsG	7780	cmr|orf, hypothetical protein [b3538]	7.01208	-0.485021	-0.0966326	-0.371385	-0.0139605	-0.376772	-0.0727164	-0.336972	-0.0248765	-0.273628	-0.388763	-0.285864	-0.218894
A_07_P007629	yhjV	3684	cmr|putative transporter protein [b3539]	7.44668	0.546197	0.192841	0.221271	-0.117134	1.01865	0.0973145	0.354281	0.264289	0.5529	0.764198	0.415117	0.676228
A_07_P007633	dppF	9354	cmr|putative ATP-binding component of dipeptide transport system [b3540]	7.70255	-1.61006	-0.507938	-1.57559	-0.0918077	-1.45355	0.0266173	-1.65949	-0.526758	-1.56157	-1.21537	-1.58131	-1.07591
A_07_P007648	dppB	245	cmr|dipeptide transport system permease protein 1 [b3543]	7.35662	-0.669129	-0.232449	-0.534008	-0.219762	-0.532328	-0.140336	-0.885107	-0.0962917	-0.713832	-0.406941	-0.795935	-0.348444
A_07_P007652	dppA	3359	cmr|dipeptide transport protein [b3544]	12.0359	-2.98857	-0.549637	-2.50388	-0.0260737	-2.78803	-0.0509934	-3.22815	-0.812522	-3.11181	-1.85134	-3.14236	-1.75861
A_07_P007657	eptB	9260	cmr|orf, hypothetical protein [b3546]	10.0438	0.865775	-0.0779056	1.1917	-0.236013	1.46702	-0.199302	0.760357	-0.147508	0.705404	-0.764913	0.653638	-0.477214
A_07_P007664	yhjX	5943	cmr|putative resistance protein [b3547]	6.93217	0.0790043	-0.0447229	0.260344	-0.0430362	0.0831613	0.00443857	0.191159	-0.0952716	0.33758	-0.216741	0.175119	-0.131772
A_07_P007673	tag	2050	cmr|3-methyl-adenine DNA glycosylase I, constitutive [b3549]	8.15182	-0.267169	-0.223456	-0.144854	-0.455139	-0.234226	-0.565031	0.192396	-0.211588	0.0466052	-0.47997	0.468102	-0.338104
A_07_P007676	yiaC	3673	cmr|orf, hypothetical protein [b3550]	7.03065	-0.131259	-0.045361	-0.089485	-0.11665	-0.0146889	-0.106509	0.182095	-0.0759351	0.159352	-0.205398	0.300797	-0.124216
A_07_P007683	bisC	1920	cmr|biotin sulfoxide reductase [b3551]	7.34183	-0.0897825	-0.143384	0.00375134	-0.0343266	-0.170156	-0.10787	0.00375404	-0.101755	-0.00768442	-0.260918	-0.0459771	-0.170555
A_07_P007687	yiaD	2749	cmr|putative outer membrane protein [b3552]	8.60425	0.562208	0.147941	0.83521	0.110648	0.370342	-0.454922	0.926918	0.142012	1.24332	0.125051	0.746608	0.226123
A_07_P007692	ghrB	2990	cmr|putative dehydrogenase [b3553]	7.52433	-0.573193	-0.324765	-0.19844	0.0576629	-0.630108	-0.271926	-0.591881	0.0614447	-0.682853	-0.374844	-0.328706	-0.473909
A_07_P007698	yiaF	8926	cmr|orf, hypothetical protein [b3554]	10.6336	0.274321	0.209963	0.170943	0.0499344	0.187894	0.230187	0.462762	0.311094	0.505434	0.0584086	0.312525	0.0170658
A_07_P007703	yiaG	2737	cmr|orf, hypothetical protein [b3555]	9.1225	-2.68661	-0.733595	-1.30103	0.278059	-2.15386	-0.89684	-2.05643	-0.854246	-2.64588	-2.03957	-2.31137	-2.20599
A_07_P007706	cspA	6192	cmr|cold shock protein 7.4, transcriptional activator of hns [b3556]	11.1922	1.42082	0.345429	0.641329	0.0627448	1.59544	0.731385	1.21364	0.711128	1.22993	2.25855	1.19271	2.48204
A_07_P007714	insJ	3862	cmr|IS150 hypothetical protein [b3557]	8.82994	0.222808	0.0512921	0.0163264	-0.144015	-0.00571671	0.238831	0.408094	0.317446	0.560708	0.00740019	0.241927	0.0813342
A_07_P007716	insK	4287	cmr|IS150 putative transposase [b3558]	7.81416	-0.632147	-0.0562036	-0.643608	0.00986662	-0.587183	-0.131736	-0.465309	0.129373	-0.546587	-0.38965	-0.438331	-0.193415
A_07_P007721	glyS	5727	cmr|glycine tRNA synthetase, beta subunit [b3559]	10.1532	-0.940664	-0.743705	-0.572111	0.106111	-0.714804	-0.475103	-1.32465	-0.106868	-1.70513	-0.28613	-1.65454	-0.585547
A_07_P007728	glyQ	9524	cmr|glycine tRNA synthetase, alpha subunit [b3560]	9.29058	0.416998	0.27656	0.246619	-0.224251	0.122818	0.394304	0.0422372	0.50121	0.151709	0.874125	0.303299	1.05881
A_07_P007733	wecH	1753	cmr|orf, hypothetical protein [b3561]	7.03057	0.19731	0.0229802	0.200922	-0.0626147	0.230286	0.0293237	0.695168	0.0625726	0.437313	0.0422626	0.419436	0.0525454
A_07_P007737	yiaA	6032	cmr|orf, hypothetical protein [b3562]	7.06504	0.271717	0.00458425	0.23756	-0.00676053	0.124092	-0.0436872	0.427767	0.0120845	0.409382	0.0359595	0.297891	1.94995
A_07_P007744	yiaB	3741	cmr|orf, hypothetical protein [b3563]	6.91469	0.136399	0.0524962	0.165192	-0.00515146	0.0313064	-0.0281903	0.335767	0.0185719	0.430235	0.181468	0.385362	0.169316
A_07_P007746	xylB	8984	cmr|xylulokinase [b3564]	7.5479	0.0928578	-0.115535	0.378138	-0.160031	0.0254169	-0.155728	0.421223	-0.0425678	0.204927	-0.39913	0.221519	-0.237315
A_07_P007753	xylA	5494	cmr|D-xylose isomerase [b3565]	8.17721	0.251022	-0.126228	0.745056	0.241192	0.184826	-0.0545063	0.59035	-0.0868353	0.715365	-0.352654	0.509409	-0.269811
A_07_P007757	xylF	10640	cmr|xylose binding protein transport system [b3566]	8.14278	-1.18558	-0.66002	-0.666125	0.205176	-1.63998	0.012415	-1.63936	-0.131379	-1.68471	-1.33128	-1.30221	-1.15616
A_07_P007761	xylG	4580	cmr|putative ATP-binding protein of xylose transport system [b3567]	6.86789	-0.578218	-0.272302	-0.324965	-0.143516	-0.571002	-0.130645	-0.487104	-0.200084	-0.523934	-0.57587	-0.265055	-0.473058
A_07_P007770	xylH	3582	cmr|putative xylose transport, membrane component [b3568]	7.79009	-1.14392	-0.58327	-0.790599	-0.00313137	-1.38493	0.0473189	-1.29412	-0.51656	-1.1655	-1.41044	-0.700916	-1.33787
A_07_P007775	xylR	5145	cmr|putative regulator of xyl operon [b3569]	7.12636	-0.511019	-0.257446	-0.292573	-0.0897898	-0.579968	-0.0707343	-0.412529	-0.289589	-0.358021	-0.660321	-0.378885	-0.49065
A_07_P007778	bax	7216	cmr|putative ATP-binding protein [b3570]	10.1948	-0.341586	-0.605245	-0.20693	-0.0706928	-0.388493	-0.29041	-0.124882	0.105591	0.0506505	-0.479815	0.600103	-0.315149
A_07_P007793	ysaA	2690	cmr|orf, hypothetical protein [b3573]	8.47761	-0.668586	0.308235	-1.3099	-0.0857029	-1.2412	-0.380627	-1.22601	-0.857108	-0.832124	-1.28886	-1.71186	-0.596345
A_07_P007799	yiaJ	672	cmr|putative regulator [b3574]	8.7501	0.490992	0.186431	0.330142	-0.10671	0.359758	-0.0538137	0.974094	0.220372	0.879782	0.507033	0.755379	0.503059
A_07_P007803	yiaK	9419	cmr|putative dehydrogenase [b3575]	6.55144	-0.094145	-0.0765314	-0.0112474	-0.0207445	-0.0209914	-0.0722067	-0.073796	-0.0442332	-0.0454397	-0.160392	-0.0435303	-0.0368262
A_07_P007807	yiaL	2748	cmr|putative lipase [b3576]	6.45085	0.0226806	0.025459	0.0024023	-0.0384276	0.0285117	0.0306513	-0.0442786	-0.0180431	0.00959164	0.0270936	0.0283693	0.0356444
A_07_P007818	fadE	3345	cmr|putative acyl-CoA dehydrogenase [b0221]	9.51429	1.70153	0.179863	1.88633	-0.0473978	2.02095	-0.011152	1.65733	-0.52889	0.63028	-0.216956	2.23774	-0.0393382
A_07_P007824	lpcA	3008	cmr|phosphoheptose isomerase [b0222]	11.0421	-0.54	-0.283974	-0.154357	0.017005	-0.58304	-0.245655	-0.930253	-0.312195	-1.16645	-0.814293	-0.542925	-0.532713
A_07_P007830	yafJ	8939	cmr|putative amidotransferase [b0223]	8.35564	0.238448	0.0262433	0.534943	0.0833915	0.18419	0.209727	0.0328369	0.222419	0.192204	0.352183	0.502788	0.289246
A_07_P007831	yafK	8973	cmr|orf, hypothetical protein [b0224]	9.46229	1.0687	0.29887	0.361721	-0.158698	1.75553	0.0998166	1.61522	0.711765	1.44121	1.92302	1.48215	1.49096
A_07_P007836	yafQ	10346	cmr|orf, hypothetical protein [b0225]	9.32228	0.289639	0.558921	0.203653	-0.287237	0.343983	0.794504	2.02853	0.196259	2.10092	0.8711	0.0269533	1.03838
A_07_P007845	dinJ	5442	cmr|damage-inducible protein J [b0226]	11.3143	0.341563	0.38142	1.12811	-0.0661228	0.65819	0.64282	1.6429	-0.0646691	1.99986	0.0205164	0.521521	0.593911
A_07_P007847	yafL	3694	cmr|putative lipoprotein [b0227]	6.50365	0.128748	0.079934	0.0743326	0.0132345	0.171111	0.0233453	0.0754722	0.0912031	0.144746	0.105901	0.19906	0.0894623
A_07_P007858	lfhA	2019	cmr|flagellar biosynthesis [b0229]	6.46797	0.0587181	0.0416618	0.0264584	0.0175036	0.057871	0.0219507	0.0823473	-0.0167544	-0.00231488	-0.00178338	0.00372155	0.0209437
A_07_P007861	lafU	2717	cmr|putative motility protein [b0230]	6.5243	0.112683	0.0675508	0.0657632	0.0338507	0.113925	0.0829663	0.0162678	0.0106101	0.0892009	-0.00946228	0.0896153	0.0646671
A_07_P007867	dinB	10293	cmr|damage-inducible protein P; putative tRNA synthetase [b0231]	7.21705	-0.600198	-0.193179	-0.306203	-0.360629	-0.632654	-0.212444	-0.575685	-0.48855	-0.456698	-0.575941	-0.655836	-0.309142
A_07_P007874	yafN	2016	cmr|orf, hypothetical protein [b0232]	7.46034	-0.0673701	0.0348272	0.244721	0.0833057	-0.241143	0.276938	0.130404	-0.107524	-0.0295404	-0.272242	-0.186271	-0.0881588
A_07_P007876	yafO	6739	cmr|orf, hypothetical protein [b0233]	7.27706	-0.222067	0.0626617	-0.113044	0.0778079	-0.349616	0.334861	0.0188812	-0.0116545	0.0580272	-0.148069	-0.242165	-0.0751534
A_07_P007881	yafP	8329	cmr|orf, hypothetical protein [b0234]	6.76216	0.12655	0.0118279	0.106492	-0.0237934	0.0682476	0.0734314	0.329693	0.104432	0.225275	0.0238103	0.124015	0.131394
A_07_P007889	ykfJ	5593	cmr|orf, hypothetical protein [b0235]	6.50526	0.0426962	-0.0224865	0.122641	-0.0794639	0.156058	-0.0243138	0.182618	0.0703711	0.162573	-0.00554887	0.085508	0.00566225
A_07_P007896	pepD	6087	cmr|aminoacyl-histidine dipeptidase [b0237]	9.67199	-1.54897	-0.38141	-1.14465	-0.225368	-1.80608	-0.161122	-1.73995	0.216017	-1.7712	-0.608315	-1.45085	-0.682995
A_07_P007907	frsA	7430	cmr|orf, hypothetical protein [b0239]	8.80762	-1.33333	-0.304639	-0.980394	-0.129388	-1.43242	-0.345962	-1.73325	-0.831972	-1.81079	-1.06745	-1.57961	-0.666843
A_07_P007912	crl	2114	cmr|transcriptional regulator of cryptic csgA gene for curli surface fibers [b0240]	11.1401	0.750518	0.232127	0.514091	-0.312794	0.902539	-0.0400745	0.500921	0.283468	0.133719	0.293057	1.24589	0.276424
A_07_P007916	phoE	7707	cmr|outer membrane pore protein E [b0241]	6.6514	-0.0897427	-0.11096	-0.117454	0.0716067	-0.0885048	-0.0546446	0.0463218	-0.0101172	-0.0550058	-0.0372404	-0.0592483	-0.0814251
A_07_P007924	proB	9	cmr|gamma-glutamate kinase [b0242]	8.66064	0.796981	0.0539333	0.714394	-0.185321	0.934934	-0.0391787	1.4815	0.424487	1.35974	0.620067	1.04744	0.672337
A_07_P007930	proA	560	cmr|gamma-glutamylphosphate reductase [b0243]	8.67057	-0.176921	-0.255728	-0.281638	-0.147198	-0.0620015	-0.323798	0.333364	0.0385629	0.267756	-0.0902772	-0.0974077	0.0230134
A_07_P007934	ykfI	1461	cmr|orf, hypothetical protein [b0245]	7.14191	0.488206	0.0218376	0.579126	-0.0448831	1.27079	-0.0941678	0.790232	0.0566907	0.854548	0.34835	0.186128	0.298447
A_07_P007936	yafW	1829	cmr|orf, hypothetical protein [b0246]	6.86103	0.341964	-0.00997173	0.307001	-0.0134369	0.680852	0.0512638	0.341918	-0.00377023	0.629105	0.11533	0.196691	0.185088
A_07_P007941	ykfG	7978	cmr|putative DNA repair protein [b0247]	6.54658	0.0632249	-0.0235097	0.0332911	-0.0301744	0.146204	0.0194755	0.0972591	0.00374834	0.128182	-0.0690615	0.00642935	0.021029
A_07_P007946	yafX	6372	cmr|orf, hypothetical protein [b0248]	7.27354	0.639805	0.0671618	0.359973	0.260356	0.511492	0.0782767	0.445283	0.0720477	0.699065	0.226075	0.439682	0.29812
A_07_P007952	ykfF	2344	cmr|orf, hypothetical protein [b0249]	7.16076	0.544545	0.114209	0.461339	0.0568022	0.471774	0.0313298	0.397739	0.0980476	0.645743	0.0934779	0.40655	0.157788
A_07_P007958	ykfB	9254	cmr|orf, hypothetical protein [b0250]	8.95931	-0.0967773	0.49076	0.0951069	0.258798	-0.138261	0.352293	-0.108786	0.217702	0.0713261	-0.712654	-0.0129637	-0.30132
A_07_P007962	yafY	7989	cmr|orf, hypothetical protein [b0251]	7.92014	-0.261813	0.149234	0.228668	0.018115	-0.289551	0.114623	-0.270787	0.126896	-0.0911657	-0.355307	-0.194386	-0.109916
A_07_P007967	yafZ	4852	cmr|orf, hypothetical protein [b0252]	6.83321	0.150719	0.116581	0.0656705	0.00739575	0.155676	0.0313918	0.0499481	0.0836758	0.201938	0.0665249	0.199045	0.175798
A_07_P007974	ykfA	765	cmr|putative GTP-binding protein [b0253]	7.8778	0.641318	-0.073311	0.383521	-0.0538237	1.2518	0.0175352	0.707474	0.0539029	0.680015	0.0567244	0.745187	0.158898
A_07_P007979	perR	5061	cmr|putative transcriptional regulator LYSR-type [b0254]	7.08271	-0.0110185	-0.0423641	0.0424591	-0.149302	0.00938441	-0.0977729	0.469204	-0.0206836	0.369704	0.0365736	0.169484	0.193587
A_07_P007981	b0255	6951	cmr|IS911 hypothetical protein, variant [b0255]	7.83027	-0.677274	-0.0683082	-0.35208	-0.144939	-0.692253	-0.126282	-0.0734215	-0.274773	-0.0183659	-0.509387	-0.360654	-0.212273
A_07_P007989	insI	8746	cmr|IS30 transposase [b0256]	7.7358	-0.423749	0.0154724	-0.339483	-0.0897308	-0.431718	0.211974	0.0812533	-0.176896	0.219032	-0.291745	-0.163912	-0.220129
A_07_P007992	b0257	6027	cmr|putative transposase [b0257]	8.24733	0.117732	0.0871192	0.141828	-0.0233505	0.402949	0.00728218	0.687347	-0.0458902	0.681451	-0.057984	0.376202	0.0133286
A_07_P007997	ykfC	2167	cmr|orf, hypothetical protein [b0258]	7.08119	-0.130879	-0.100978	-0.0181488	-0.0964173	0.0972378	-0.180511	0.667869	0.0317827	0.173962	-0.036418	-0.193965	-0.045285
A_07_P008004	mmuP	1799	cmr|putative amino acid/amine transport protein [b0260]	7.52639	0.146054	0.293604	0.731272	-0.133292	0.867374	0.0280199	1.40601	-0.251066	1.25658	-0.11207	0.287501	0.355771
A_07_P008006	mmuM	3957	cmr|putative enzyme [b0261]	7.76344	-0.138105	0.0629821	-0.00869187	0.0523814	0.0650048	0.0765596	0.192285	-0.396628	0.0359871	-0.566726	-0.299984	-0.310791
A_07_P008011	afuC	2457	cmr|putative ATP-binding component of a transport system [b0262]	6.8101	0.291481	0.0648642	0.379371	0.0273419	0.36632	0.106439	0.498492	0.0500408	0.656	0.0757868	0.588739	0.104072
A_07_P008017	afuB	4699	cmr|putative transport system permease protein [b0263]	7.62926	0.473644	-0.17244	0.636205	0.269557	0.437942	-0.124665	0.86593	-0.191923	1.1074	0.216611	0.764262	-0.121701
A_07_P008033	yagB	5912	cmr|orf, hypothetical protein [b0266]	7.84002	-0.0766956	-0.00881367	-0.0386158	-0.0511198	-0.306583	0.109924	-0.193735	-0.0586307	-0.22466	-0.0241028	-0.165873	0.0804131
A_07_P008036	yagA	8246	cmr|orf, hypothetical protein [b0267]	6.46215	-0.0256969	-0.0263751	-0.019348	-0.00659405	0.0515447	0.0174247	0.0398305	0.0422838	0.0385147	-0.0420405	-0.00696093	-0.0362697
A_07_P008042	yagE	10035	cmr|putative lyase/synthase [b0268]	12.2649	-0.847538	0.121664	-0.954023	-0.320073	-1.13486	0.0688252	-2.23709	-0.249358	-2.15731	-0.633507	-1.06916	-0.00826208
A_07_P008049	yagF	9539	cmr|putative dehydratase [b0269]	12.2	-1.74556	-0.591421	-1.96047	-0.372951	-1.83401	-0.155352	-3.26693	-0.372218	-3.68014	-0.850131	-1.89369	-0.771401
A_07_P008055	yagG	10712	cmr|putative permease [b0270]	8.08749	-1.61876	-0.619965	-1.2127	-0.104189	-2.04125	-0.180614	-2.29352	-0.978292	-2.13144	-1.40598	-1.84595	-1.12353
A_07_P008058	yagH	4872	cmr|putative beta-xylosidase [b0271]	8.1835	-1.97977	-0.612188	-1.11352	-0.0646284	-2.23056	0.00551682	-2.35377	-0.654213	-2.37811	-1.56526	-2.11367	-1.26078
A_07_P008065	yagI	8157	cmr|putative regulator [b0272]	8.79877	1.06842	-0.0799221	0.995466	-0.0460851	1.50616	0.102746	1.30262	0.57935	1.34771	0.504008	1.20955	0.419751
A_07_P008066	argF	2112	cmr|ornithine carbamoyltransferase 2, chain F [b0273]	7.21173	0.169797	0.0951978	0.288735	0.0362439	0.0736955	0.147068	0.131064	0.276892	0.144596	0.575883	0.418708	0.671315
A_07_P008071	yagJ	88	cmr|orf, hypothetical protein [b0276]	8.05032	0.666949	-0.0824965	0.764153	-0.0196502	0.401741	0.162568	1.07255	-0.315166	1.25213	-0.422755	0.242317	-0.275068
A_07_P008076	yagK	2006	cmr|orf, hypothetical protein [b0277]	7.76569	1.0226	0.101117	0.806261	0.190342	0.993231	0.184916	1.44319	0.0650203	1.47971	0.244453	0.890467	0.134389
A_07_P008081	yagL	8699	cmr|DNA-binding protein [b0278]	6.58629	0.0376012	0.0614839	-0.0561955	0.0616549	0.0652023	0.110103	0.0480454	0.104349	-0.0322708	0.00667793	-0.0613484	0.0783397
A_07_P008088	yagM	517	cmr|orf, hypothetical protein [b0279]	6.52804	-0.0465981	0.0189807	-0.0970212	-0.0630473	-0.0108757	-0.0712496	-0.0637848	0.0110951	-0.11694	-0.0260381	-0.0514311	0.011966
A_07_P008092	yagN	8456	cmr|orf, hypothetical protein [b0280]	9.89416	-0.771816	0.194363	-0.903252	-0.194382	-1.13697	1.00376	-1.68028	0.404831	-1.55821	0.321365	-0.629064	0.61698
A_07_P008100	intF	1133	cmr|putative phage integrase [b0281]	8.62728	0.0212518	0.250346	0.656951	-0.143148	-0.184018	0.15492	-0.0417845	0.378362	-0.0152228	0.586769	0.309245	0.91053
A_07_P008101	yagP	8451	cmr|putative transcriptional regulator LYSR-type [b0282]	8.02539	0.609861	0.155167	0.960392	-0.0820355	1.01	0.175654	2.42847	0.0761101	2.22381	0.0930348	0.808227	0.407847
A_07_P008109	yagQ	2211	cmr|orf, hypothetical protein [b0283]	7.12486	-0.0618813	-0.00189271	-0.0315408	0.0883181	-0.0838839	0.146905	0.376776	-0.175476	0.378488	-0.366635	0.118172	-0.280538
A_07_P008115	yagR	5326	cmr|orf, hypothetical protein [b0284]	7.0069	-0.425213	-0.0270891	-0.304466	0.155421	-0.383071	0.136709	-0.462007	-0.225908	-0.374878	-0.517713	-0.364541	-0.395348
A_07_P008118	yagS	10268	cmr|orf, hypothetical protein [b0285]	6.84277	-0.264558	-0.027574	-0.234399	0.0837508	-0.0968728	0.0595939	-0.150102	-0.00945561	-0.162593	-0.258255	-0.111319	-0.145415
A_07_P008122	yagT	6883	cmr|putative xanthine dehydrogenase [b0286]	6.69326	-0.187508	-0.0443238	-0.196115	-0.115845	-0.0061013	0.0285578	0.00808236	0.0330348	-0.0596539	-0.208275	-0.00790695	-0.0574131
A_07_P008131	ykgJ	475	cmr|putative ferredoxin [b0288]	6.71742	0.137878	0.0375915	0.0354677	-0.0159163	0.153128	-0.00141984	0.166716	0.101845	0.123742	0.150526	0.0908306	0.340627
A_07_P008138	yagV	1638	cmr|orf, hypothetical protein [b0289]	7.35859	0.23924	0.0514989	0.276622	0.03554	0.471539	0.101377	0.508505	0.019742	0.657568	-0.0209133	0.317358	0.00728239
A_07_P008144	yagW	7449	cmr|putative receptor [b0290]	6.79199	-0.13014	-0.00246375	-0.145773	-0.132752	-0.149466	-0.0419912	0.0122806	-0.12041	0.083783	-0.170125	-0.107597	-0.0370283
A_07_P008148	yagX	416	cmr|putative enzyme [b0291]	6.58053	-0.0652781	-0.0193913	-0.049805	-0.0952397	-0.00872111	-0.060994	0.0799887	-0.0610181	0.016455	0.0923883	-0.0378745	-0.0100998
A_07_P008155	matC	6817	cmr|orf, hypothetical protein [b0292]	6.69028	-0.00199232	0.0149804	0.0356154	-0.0689418	-0.0899684	-0.0136267	-0.0550088	-0.0432575	0.102153	-0.0714885	-0.107088	0.0504293
A_07_P008156	matB	10697	cmr|orf, hypothetical protein [b0293]	6.92019	-0.0627357	0.33304	-0.101092	0.0839028	-0.187643	0.152457	-0.156901	0.0668338	-0.0383821	0.109655	-0.235518	0.0805146
A_07_P008164	matA	4219	cmr|putative regulator [b0294]	7.02706	-0.0374859	-0.106511	-0.00849053	-0.0441606	-0.0956604	-0.125275	0.0981292	-0.0652121	0.447882	0.238277	0.110773	0.0106118
A_07_P008167	ykgL	1431	cmr|orf, hypothetical protein [b0295]	6.63474	0.193569	-0.0135014	0.0600155	0.023795	0.105442	0.0239917	0.262064	0.030954	0.254704	-0.0214143	0.224891	0.029837
A_07_P008172	ykgM	10280	cmr|putative ribosomal protein [b0296]	6.67679	0.00168346	-0.0550632	-0.0672015	0.0801032	-0.0374271	0.029355	-0.0667313	-0.0474246	-0.00789921	-0.073036	-0.0451352	-0.0369668
A_07_P008182	insE	3886	cmr|putative factor [b0298]	9.80966	0.442902	-0.183556	1.02299	0.176207	0.894618	-0.210761	1.64524	-0.0110988	1.98286	-0.17292	0.770928	0.186291
A_07_P008188	insF	6741	cmr|IS3 putative transposase [b0299]	8.07011	0.0227081	0.238375	0.34999	-0.0762225	0.328953	0.257146	1.35991	0.145747	1.50347	0.298389	0.23951	0.388307
A_07_P008194	ykgA	755	cmr|putative ARAC-type regulatory protein [b0300]	6.53963	-0.156269	-0.00858951	-0.154205	-0.0508695	-0.176735	-0.00979049	-0.175237	-0.0613631	-0.183989	-0.113431	-0.150166	-0.0950342
A_07_P008196	ykgB	7418	cmr|orf, hypothetical protein [b0301]	7.36855	0.11957	-0.0632575	0.0660024	0.327439	-0.25636	-0.22788	0.0141081	-0.162034	0.329301	0.161763	0.110922	-0.16506
A_07_P008205	b0302	3831	cmr|orf, hypothetical protein [b0302]	6.46487	0.0224977	0.0579077	0.0199394	-0.0210658	0.0989261	-0.00714628	0.0679022	-0.00200011	0.0839196	0.0595556	0.106653	0.0844601
A_07_P008206	ykgI	4908	cmr|orf, hypothetical protein [b0303]	6.59128	-0.0800252	0.206177	0.0475369	-0.105166	0.0203797	0.0356302	-0.0632769	0.0966815	-0.0285419	0.114948	0.0128014	0.218224
A_07_P008213	ykgC	6455	cmr|putative oxidoreductase [b0304]	6.82625	-0.316031	-0.162316	-0.206061	-0.0747497	-0.247601	-0.090069	-0.0834524	-0.0462477	-0.282078	-0.326003	-0.248765	-0.263839
A_07_P008220	ykgD	9721	cmr|putative ARAC-type regulatory protein [b0305]	6.62458	0.00114405	0.00377244	0.0032022	-0.029603	0.00789131	-0.00408283	-0.00580224	0.122829	0.00524523	-0.0778112	-0.0066022	0.0149263
A_07_P008225	ykgE	10236	cmr|putative dehydrogenase subunit [b0306]	6.93286	0.239227	0.193278	0.0308655	0.00871673	-0.0324938	0.0121494	-0.0826767	0.240897	-0.0753325	0.279242	0.0963418	0.504258
A_07_P008226	ykgF	6898	cmr|orf, hypothetical protein [b0307]	7.10417	-0.0314516	0.000586044	-0.0897577	-0.0645692	-0.210644	-0.0887837	-0.0797532	0.103111	-0.176136	0.247515	0.100133	0.14326
A_07_P008239	b0309	1295	cmr|orf, hypothetical protein [b0309]	6.69744	0.0366085	0.00883759	-0.0777745	0.000957379	-0.00937985	-0.0498549	-0.0772183	-0.00371372	-0.0133643	-0.0158651	0.010725	0.0266794
A_07_P008244	ykgH	8570	cmr|orf, hypothetical protein [b0310]	6.70648	-0.118396	-0.159855	-0.161577	0.139035	-0.061343	-0.0640391	-0.0913277	-0.099919	-0.0989143	-0.0757153	-0.134218	-0.160109
A_07_P008251	betB	10645	cmr|NAD+-dependent betaine aldehyde dehydrogenase [b0312]	9.50121	0.766715	0.132292	1.28235	0.0623028	1.06415	-0.000855591	1.03734	-0.17308	0.974768	0.121831	1.35513	0.154286
A_07_P008258	betI	6565	cmr|probably transcriptional repressor of bet genes [b0313]	9.65624	1.54565	0.0723692	2.03905	-0.0953898	1.72912	0.0315773	2.58755	0.216778	2.38392	0.12096	2.21113	0.0503219
A_07_P008268	yahA	8097	cmr|orf, hypothetical protein [b0315]	7.02211	0.377323	-0.015182	0.220069	-0.0363123	0.485832	-0.054543	0.696512	0.103293	0.639883	0.343177	0.300827	0.275664
A_07_P008272	yahB	1590	cmr|putative transcriptional regulator LYSR-type [b0316]	7.37252	0.280256	0.0235013	0.387421	-0.0693175	0.30604	0.213544	0.703551	0.0862563	0.623077	0.172209	0.172568	0.0291581
A_07_P008280	yahC	4263	cmr|orf, hypothetical protein [b0317]	6.74889	-0.169484	0.0383269	-0.285523	-0.101968	-0.247819	-0.00689452	-0.177074	-0.0952302	-0.145466	-0.230111	-0.211674	-0.171365
A_07_P008288	yahE	2456	cmr|orf, hypothetical protein [b0319]	6.51333	-0.0384492	0.14168	-0.101557	-0.0491946	-0.0505596	0.00207317	-0.037749	0.0185694	-0.0819312	-0.0557461	-0.061578	0.101433
A_07_P008292	yahF	1539	cmr|putative oxidoreductase subunit [b0320]	6.53065	0.0198936	0.094553	0.0219567	0.0166464	0.0313481	0.015954	-0.0288655	-0.0140938	-0.0359404	-0.0113737	0.0114489	0.08552
A_07_P008296	yahG	1504	cmr|orf, hypothetical protein [b0321]	6.47272	-0.0044979	0.0580964	-0.0311301	0.00467925	0.0365641	0.021351	-0.0175391	-0.0146806	-0.0469714	-0.0440982	-0.0262812	-0.0411176
A_07_P008305	b0322	13	cmr|orf, hypothetical protein [b0322]	6.85912	0.0884567	-0.0891082	0.0896277	0.058181	0.0998178	-0.0444296	0.125658	0.0112619	0.098295	0.0343901	-0.0591616	-0.116685
A_07_P008330	yahM	6440	cmr|orf, hypothetical protein [b0327]	6.45752	-0.0214998	-0.0339531	0.0155531	-0.0510689	-0.00271914	-0.0146101	0.0390843	-0.00955818	-0.00409455	-0.0623751	0.021231	0.033256
A_07_P008356	prpC	4120	cmr|putative citrate synthase; propionate metabolism? [b0333]	6.45856	0.0174495	0.0800985	0.00852387	0.0417648	0.0447187	0.0282935	-0.0302045	0.0244753	0.0406054	0.060824	0.0991402	0.0437182
A_07_P008378	codA	10570	cmr|cytosine deaminase [b0337]	6.49149	-0.0950956	-0.140025	-0.150922	0.0569895	-0.0909645	-0.0707234	-0.13457	0.00310023	-0.129076	-0.0719053	-0.136314	-0.100033
A_07_P008395	cynS	1775	cmr|cyanate aminohydrolase, cyanase [b0340]	6.44058	0.00962831	0.0449869	0.099897	-0.0208693	0.0736223	-0.000299573	-0.00884208	-0.0588112	0.028211	-0.00141393	0.0316635	0.034107
A_07_P008399	cynX	10495	cmr|cyanate transport [b0341]	6.46055	0.00514112	-0.0166946	-0.00347806	0.0371252	0.120397	-0.0088185	0.0205098	0.0168183	0.0586394	-0.0194433	0.026635	-0.0177138
A_07_P008405	lacA	6681	cmr|thiogalactoside acetyltransferase [b0342]	8.99593	-1.73679	-0.129231	-1.62001	-0.0988011	-2.25151	0.130523	-2.47806	-0.0891992	-2.69629	-1.25214	-1.88841	-1.18663
A_07_P008419	lacI	4479	cmr|transcriptional repressor of the lac operon [b0345]	17.2522	-0.022677	-0.00199579	-0.275733	0.0404125	0.404468	0.309156	0.215954	0.174969	0.0650054	0.407127	0.519147	0.238362
A_07_P008423	mhpR	8876	cmr|transcriptional regulator for mhp operon [b0346]	7.822	1.33125	-0.00934856	1.59464	-0.0278702	1.1799	-0.0178606	1.48536	0.0627386	0.866244	0.462616	1.66193	0.248651
A_07_P008427	mhpA	5153	cmr|3- [b0347]	6.50778	0.159071	0.0962037	0.246826	-0.0262479	0.217312	0.0433931	0.138278	0.0845196	0.105202	0.0626841	0.23946	0.138514
A_07_P008433	mhpB	1102	cmr|2,3-dihydroxyphenylpropionate 1,2-dioxygenase [b0348]	6.52613	0.101082	0.0154325	0.122554	-0.0370013	0.139021	-0.022415	-0.0112874	0.00220698	-0.0155451	0.0235185	0.128306	0.0298029
A_07_P008437	mhpC	4579	cmr|2-hydroxy-6-ketonona-2,4-dienedioic acid hydrolase [b0349]	6.62519	0.167401	0.135344	0.167511	0.112352	0.257228	0.0200362	0.0823968	0.033008	0.0659638	0.205028	0.303837	0.15469
A_07_P008458	pflD	43	cmr|formate acetyltransferase 2 [b3951]	6.69373	-0.0360535	-0.0331912	0.0343935	-0.0166915	-0.0235853	-0.0120359	-0.0200303	-0.108136	0.00142352	-0.168111	-0.00806773	-0.135525
A_07_P008463	pflC	5555	cmr|probable pyruvate formate lyase activating enzyme 2 [b3952]	6.73248	-0.0531085	-0.0524896	0.083686	-0.0347272	-0.0614597	0.0387601	0.0300155	-0.0472274	0.00535247	-0.161771	-0.0230402	-0.135118
A_07_P008474	yijO	9410	cmr|putative ARAC-type regulatory protein [b3954]	7.73409	-0.603063	0.110329	-0.618953	-0.180215	-0.943238	0.014399	-0.785997	-0.0564837	-0.695046	-0.0190685	-0.458107	0.293401
A_07_P008482	ppc	3458	cmr|phosphoenolpyruvate carboxylase [b3956]	9.80789	-1.49153	-0.150569	-1.11082	-0.137203	-1.73385	-0.0905966	-1.02554	-0.451506	-0.985491	-0.958212	-0.484212	-0.79575
A_07_P008494	argC	3349	cmr|N-acetyl-gamma-glutamylphosphate reductase [b3958]	7.68418	0.280068	0.354065	0.66359	-0.0235728	0.414975	0.218638	1.52925	0.267065	1.48177	0.610652	0.66076	1.09237
A_07_P008499	argB	7576	cmr|acetylglutamate kinase [b3959]	8.8235	0.13294	-0.167561	0.0848718	-0.115849	0.209075	-0.0949251	0.552195	-0.0206196	0.620061	-0.582584	0.358655	-0.425874
A_07_P008503	argH	3275	cmr|argininosuccinate lyase [b3960]	8.29574	-0.015472	-0.279627	0.123048	0.0220665	-0.141567	-0.121066	0.24289	-0.200637	0.267591	-0.815983	0.116203	-0.753015
A_07_P008508	oxyR	2819	cmr|activator, hydrogen peroxide-inducible genes [b3961]	10.6329	0.826205	0.334076	1.43626	-0.0413251	1.03179	0.0796776	1.80375	0.116149	1.83561	-0.250329	0.915956	0.157321
A_07_P008514	sthA	7837	cmr|putative oxidoreductase [b3962]	9.7938	-0.181912	0.0632454	0.419579	0.00382196	-0.147486	0.0624013	-0.490351	0.338414	-1.08329	0.472236	0.519066	0.304361
A_07_P008519	fabR	4823	cmr|orf, hypothetical protein [b3963]	11.6655	0.276094	-0.15117	-0.0542805	-0.343173	0.169462	-0.0108483	-0.178226	0.0986581	0.0134301	-0.205248	-0.254154	0.229415
A_07_P008533	btuB	5952	cmr|outer membrane receptor for transport of vitamin B12, E colicins, and bacteriophage BF23 [b3966]	8.76985	0.34461	0.130308	0.311685	-0.0341022	0.232063	-0.0626381	0.76535	0.237902	0.803353	0.17237	0.350777	0.317582
A_07_P008540	murI	648	cmr|glutamate racemase, required for biosynthesis of D-glutamate and peptidoglycan [b3967]	9.681	-0.092651	0.530943	-0.447396	0.0938659	-0.254975	0.741675	0.119697	-0.102426	0.218911	0.107921	-0.319547	0.490992
A_07_P008550	birA	7870	cmr|biotin- [b3973]	9.03809	0.682045	-0.211587	0.63189	0.224596	0.863449	0.120774	1.37011	0.316914	1.31692	0.668086	0.870651	0.435889
A_07_P008552	coaA	7922	cmr|pantothenate kinase [b3974]	7.12366	-0.0111127	-0.151243	-0.285686	-0.103301	-0.0308788	-0.0434876	-0.0300773	0.134439	-0.413365	0.319805	0.125668	0.206895
A_07_P008557	b3975	9754	cmr|orf, hypothetical protein [b3975]	6.49743	-0.0207933	-0.00660436	-0.0364215	0.0485863	0.00809712	0.113291	0.0321363	0.00263875	0.030044	-0.0426821	0.0145656	-0.00434108
A_07_P008561	tufB	5838	cmr|protein chain elongation factor EF-Tu [b3980]	15.2495	-0.565893	0.0041388	-0.767662	-0.0402155	0.316716	0.0642885	-0.732779	0.233455	-0.860295	0.354089	-0.29137	0.480349
A_07_P008570	secE	4806	cmr|preprotein translocase [b3981]	13.1559	0.478199	0.0184041	-0.0957838	-0.468014	1.04987	0.205485	0.551118	0.229536	0.731956	0.694365	0.687996	0.615647
A_07_P008575	nusG	493	cmr|component in transcription antitermination [b3982]	12.2365	0.790832	-0.0791976	0.508143	-0.197949	1.48583	-0.180819	0.55242	0.410004	0.771967	0.666767	0.658855	0.233761
A_07_P008576	rplK	9188	cmr|50S ribosomal subunit protein L11 [b3983]	12.793	0.505804	0.143824	-0.121428	-0.206797	1.08071	-0.123022	0.357118	0.213931	0.423523	1.17949	0.326458	1.03682
A_07_P008585	rplA	4472	cmr|50S ribosomal subunit protein L1, regulates synthesis of L1 and L11 [b3984]	14.1581	0.236191	-0.0839029	-0.273913	-0.394317	0.613913	-0.151765	0.230363	0.074004	-0.0314211	0.538686	-0.188756	0.325816
A_07_P008588	rplJ	1026	cmr|50S ribosomal subunit protein L10 [b3985]	14.8899	0.132981	-0.107312	-0.197868	-0.119067	0.657787	0.0748443	-0.119211	0.338883	-0.173914	1.06826	0.305443	0.501116
A_07_P008595	rplL	7859	cmr|50S ribosomal subunit protein L7/L12 [b3986]	15.2395	-0.0936489	0.090066	-0.47518	-0.305936	0.811464	0.0107316	0.0289627	0.296485	-0.289071	1.16308	0.282953	0.927933
A_07_P008600	rpoB	9116	cmr|RNA polymerase, beta subunit [b3987]	11.2409	0.449969	0.54023	-0.705372	-0.0517686	0.994239	0.208457	-0.69611	-0.093772	-0.285728	1.04599	-0.0309858	1.34768
A_07_P008605	rpoC	6153	cmr|RNA polymerase, beta prime subunit [b3988]	11.6478	-0.174584	0.268454	-1.06613	-0.106652	0.219664	-0.116748	-1.17055	-0.203988	-0.97084	0.550059	-1.09338	0.834538
A_07_P008608	yjaZ	176	cmr|heat shock protein htrC [b3989]	7.49813	0.528019	0.0412317	0.130661	-0.17874	0.564194	-0.0417971	0.664275	0.0191017	0.662941	0.412261	0.428662	0.42766
A_07_P008624	thiF	6568	cmr|thiamin biosynthesis, thiazole moiety [b3992]	6.85998	0.49894	0.0372064	0.132545	-0.0807127	0.748697	-0.00460129	0.128086	0.0227022	0.266418	-0.0926425	0.543375	0.0392712
A_07_P008629	thiE	10339	cmr|thiamin biosynthesis, thiazole moiety [b3993]	7.10364	0.520031	0.029444	0.193496	0.03022	0.794907	0.00447134	0.167085	-0.0561032	0.232781	-0.0640727	0.645355	-0.0546375
A_07_P008637	rsd	6219	cmr|putative transcriptional regulator [b3995]	10.5033	-0.163879	-0.067401	0.56084	-0.0485543	0.4026	0.232081	0.378106	0.0209124	0.234535	-0.418383	0.483612	-0.224144
A_07_P008648	hemE	8514	cmr|uroporphyrinogen decarboxylase [b3997]	8.91234	-0.0409976	-0.142989	0.455756	-0.0783467	-0.000153703	-0.194613	0.151091	0.0321625	0.104362	0.025055	-0.0469497	-0.122903
A_07_P008660	yjaG	3544	cmr|orf, hypothetical protein [b3999]	8.96078	0.13248	0.145561	0.215181	-0.116334	-0.103359	0.140012	0.221209	0.324164	0.00718646	0.612103	0.272319	0.473515
A_07_P008662	hupA	5674	cmr|DNA-binding protein HU-alpha [b4000]	12.0241	-1.13188	-0.238601	-1.44341	0.0364297	-1.38461	0.161831	-1.62545	-0.015611	-1.67918	-0.699747	-1.38339	-0.783113
A_07_P008667	yjaH	1574	cmr|orf, hypothetical protein [b4001]	8.2353	0.879067	0.370981	0.492236	-0.226885	0.429928	0.424075	0.760951	0.168227	0.995932	0.0893249	0.682829	0.144706
A_07_P008679	zraS	4758	cmr|sensor kinase for HydG, hydrogenase 3 activity [b4003]	7.6716	-0.0819591	0.13954	0.141535	-0.0670231	-0.11781	-0.00763069	0.0229534	-0.310477	0.478623	-0.5944	0.224627	-0.312752
A_07_P008684	zraR	2101	cmr|response regulator of hydrogenase 3 activity [b4004]	8.81261	0.362997	0.0946418	0.424127	-0.0521329	0.301372	-0.11172	0.816417	-0.213932	0.763102	-0.441514	0.28621	-0.377545
A_07_P008690	purD	2902	cmr|phosphoribosylglycinamide synthetase = GAR synthetase [b4005]	7.34005	0.00909973	-0.0330719	0.218839	-0.105535	0.0440812	-0.0413795	0.0560856	0.0188118	0.223939	0.416998	0.130993	0.628143
A_07_P008699	yjaA	766	cmr|orf, hypothetical protein [b4011]	7.2077	0.470021	-0.0263905	0.151659	0.0617389	0.283301	-0.132006	0.187971	0.0562175	0.235727	0.498222	0.872942	0.104969
A_07_P008704	yjaB	8479	cmr|orf, hypothetical protein [b4012]	8.98273	0.148043	0.0162199	0.437689	0.0455941	-0.0819015	0.00638328	1.28417	-0.158529	1.03327	-0.494231	-0.0191792	-0.279013
A_07_P008707	metA	2214	cmr|homoserine transsuccinylase [b4013]	8.50448	-0.279267	0.370821	0.41466	-0.0430627	0.413644	0.269969	0.37871	-0.51576	0.233567	-0.256077	0.550343	0.180049
A_07_P008715	aceB	9387	cmr|malate synthase A [b4014]	10.0101	-0.996525	-0.146061	-0.620206	-0.116688	-1.28222	-0.15408	-1.66903	-0.563407	-1.49481	-0.301085	0.122113	-0.144713
A_07_P008720	aceA	2403	cmr|isocitrate lyase [b4015]	11.6403	-2.75896	-0.620891	-1.76756	-0.113972	-2.96691	-0.54805	-3.14075	-1.05217	-3.48951	-1.29173	-1.60632	-1.02961
A_07_P008721	aceK	2365	cmr|isocitrate dehydrogenase kinase/phosphatase [b4016]	7.5083	-1.09304	0.101637	-0.767857	0.0182848	-1.32793	0.110113	-1.02904	-0.489391	-1.18738	-0.362177	-0.230413	-0.316482
A_07_P008728	arpA	4281	cmr|regulator of acetyl CoA synthetase [b4017]	7.44996	0.131308	-0.354687	0.106562	0.550495	-0.346358	-0.211458	-0.0644639	-0.363377	0.285403	0.357325	0.0236904	-0.337789
A_07_P008735	iclR	4609	cmr|repressor of aceBA operon [b4018]	9.83662	-0.020159	0.166309	0.899128	-0.221739	0.0716201	0.159867	1.3842	-0.392994	1.62013	-0.201236	0.544999	0.265558
A_07_P008744	yjbB	774	cmr|putative alpha helix protein [b4020]	7.75359	-0.381685	0.034464	-0.144461	0.124192	-0.477109	-0.0199855	-0.695081	-0.253317	-0.609749	-0.283686	-0.429707	-0.112141
A_07_P008748	pepE	3386	cmr|peptidase E, a dipeptidase where amino-terminal residue is aspartate [b4021]	7.87883	0.0937452	0.255493	-0.658405	-0.239375	-0.379225	0.103231	-1.02091	0.570436	-0.682935	0.227773	-0.324272	0.432148
A_07_P008752	rluF	2140	cmr|orf, hypothetical protein [b4022]	8.30796	0.16541	0.0204457	-0.00882841	-0.112956	-0.0860854	0.138249	0.201571	-0.0436855	0.0944976	0.398019	0.865148	0.227102
A_07_P008756	pagB	1697	cmr|orf, hypothetical protein [b4023]	8.52318	-0.836388	0.0715068	-0.812639	-0.151118	-1.22939	0.139224	-0.879957	-0.564795	-1.21245	-0.919945	-0.185557	-0.295493
A_07_P008761	lysC	349	cmr|aspartokinase III, lysine sensitive [b4024]	6.9815	0.0969764	0.057391	0.0629074	-0.132469	0.0692408	-0.0280665	0.209009	0.0397007	0.302354	0.0760907	0.116508	0.139178
A_07_P008767	pgi	4854	cmr|glucosephosphate isomerase [b4025]	8.92284	-1.08626	-0.365644	-0.682832	-0.0628855	-0.900848	-0.272712	-1.06149	-0.187271	-1.57602	-1.06498	-0.913072	-0.86109
A_07_P008773	yjbE	704	cmr|orf, hypothetical protein [b4026]	6.62005	-0.106244	0.0536841	0.112624	-0.0177081	-0.0291207	0.00394235	-0.0115834	-0.0985874	-0.0242246	-0.147279	-0.0977711	-0.120176
A_07_P008777	yjbF	519	cmr|orf, hypothetical protein [b4027]	6.49229	-0.00447685	-0.037378	-0.0378824	-0.0458056	0.0259406	-0.010094	-0.0157807	-0.0381984	0.0382003	-0.00652447	-0.0112698	-0.0457357
A_07_P008783	yjbG	5135	cmr|orf, hypothetical protein [b4028]	6.57846	0.0870246	-0.00430196	0.12792	-0.0705987	0.051906	-7.90218e-06	0.10536	0.0456166	0.138883	-0.0354393	0.094137	0.0420068
A_07_P008788	yjbH	6412	cmr|orf, hypothetical protein [b4029]	6.81695	0.00553069	-0.0716342	-0.0328034	-0.0432513	0.212278	0.0616489	0.187461	-0.0344428	0.267947	-0.142901	0.149555	-0.114233
A_07_P008791	psiE	6938	cmr|orf, hypothetical protein [b4030]	7.76294	3.05245	0.139163	0.561656	0.0241077	0.385977	0.0627836	0.892463	-0.0603096	1.28223	0.0847884	0.97432	0.0720973
A_07_P008796	xylE	2850	cmr|xylose-proton symport [b4031]	8.16167	0.457223	-0.198329	0.688751	-0.00122273	0.436339	-0.1808	0.799461	-0.33553	0.855663	-0.585889	0.415852	-0.443083
A_07_P008801	malG	4320	cmr|part of maltose permease, inner membrane [b4032]	8.81192	-2.05957	-1.56085	-2.00529	-0.175178	-2.37821	-0.312646	-2.34979	-1.20061	-2.25574	-2.02464	-2.14764	-2.42642
A_07_P008806	malF	8309	cmr|part of maltose permease, periplasmic [b4033]	8.30614	-1.83145	-1.3422	-1.69224	-0.121243	-2.36783	-0.186365	-2.19089	-1.14389	-1.96005	-1.91746	-1.81692	-1.92798
A_07_P008811	malE	10455	cmr|periplasmic maltose-binding protein; substrate recognition for transport and chemotaxis [b4034]	9.40537	-3.92821	-2.41433	-3.78205	-0.339148	-5.19788	-0.591055	-5.0911	-1.89731	-4.9007	-4.27888	-4.26156	-3.84567
A_07_P008816	malK	1728	cmr|ATP-binding component of transport system for maltose [b4035]	7.7446	-2.03997	-1.97551	-2.24851	-0.483323	-2.68686	-0.723814	-2.94668	-1.16015	-2.97815	-2.39423	-2.0352	-2.37665
A_07_P008822	lamB	40	cmr|phage lambda receptor protein; maltose high-affinity receptor [b4036]	9.43974	-4.26058	-2.7965	-3.95921	-0.526503	-4.92973	-0.662358	-5.00175	-2.16224	-4.70308	-4.39676	-4.72065	-4.22863
A_07_P008827	malM	10242	cmr|periplasmic protein of mal regulon [b4037]	8.14931	-2.14368	-1.72252	-1.43785	-0.0699591	-2.49814	-0.0937218	-2.33553	-1.64317	-2.13871	-2.8073	-2.15076	-2.60322
A_07_P008831	yjbI	2926	cmr|orf, hypothetical protein [b4038]	7.08565	0.175991	-0.0605048	0.836109	0.120298	0.530792	-0.0140238	0.890242	-0.0208114	0.987664	0.0577267	1.18666	-0.0280839
A_07_P008838	ubiC	10036	cmr|chorismate lyase [b4039]	11.3601	0.610593	0.189645	0.997534	0.00155908	0.562135	0.805514	1.17145	0.436041	1.13258	0.296965	0.535651	0.278711
A_07_P008845	ubiA	8035	cmr|4-hydroxybenzoate-octaprenyltransferase [b4040]	8.16211	0.385006	0.198967	1.06688	0.0289982	0.310037	0.0997766	1.3804	0.210679	1.22644	0.348459	0.488377	0.398283
A_07_P008846	plsB	10635	cmr|glycerol-3-phosphate acyltransferase [b4041]	7.78185	-0.175286	-0.206289	-0.163234	-0.0386743	-0.0897668	-0.289807	-0.358719	-0.190647	-0.356345	0.0340021	-0.0685762	0.12694
A_07_P008852	dgkA	10296	cmr|diacylglycerol kinase [b4042]	8.39292	0.256398	-0.0511583	0.452923	0.0807525	0.193532	0.0590606	0.510591	0.0217345	0.495118	0.0782916	0.287272	0.190184
A_07_P008857	lexA	5993	cmr|regulator for SOS [b4043]	8.91943	0.0926534	0.104432	0.477754	0.222793	-0.0624002	0.544169	0.708455	-0.344176	1.10557	-0.559187	0.0190125	-0.46934
A_07_P008863	dinF	1209	cmr|DNA-damage-inducible protein F [b4044]	7.26707	0.0253551	0.0563451	0.260447	-0.117983	0.179309	-0.06209	-0.00499962	-0.0199111	0.0403245	0.0182598	-0.099914	0.0820778
A_07_P008870	yjbJ	4309	cmr|orf, hypothetical protein [b4045]	9.90145	-2.71085	-1.72823	-1.3179	0.642104	-1.77198	-0.653486	-1.03982	-1.35911	-3.3487	-1.7278	-2.19236	-2.42431
A_07_P008875	zur	1609	cmr|putative regulator [b4046]	9.23564	-0.422829	0.225887	-0.146531	-0.0273913	-0.807914	0.499003	-0.37358	-0.20981	-0.122039	-0.220832	-0.590873	-0.0192319
A_07_P008880	yjbL	6732	cmr|orf, hypothetical protein [b4047]	6.45702	0.0180356	0.0236443	-0.0420369	-0.00916667	0.0343213	0.0455123	0.0541455	0.025457	0.0357229	0.0623776	0.0314461	-0.00698862
A_07_P008885	yjbM	8093	cmr|orf, hypothetical protein [b4048]	6.62071	-0.0567769	-0.0021865	-0.0824921	-0.033939	-0.0528282	0.0450841	0.11215	0.0491664	-0.0542886	-0.10473	0.0379233	0.0487623
A_07_P008886	dusA	6292	cmr|orf, hypothetical protein [b4049]	8.89104	0.52482	0.0216736	0.568552	-0.190803	0.724328	0.0972827	0.872872	0.437246	0.674587	0.60797	0.644664	0.658012
A_07_P008897	qor	3082	cmr|quinone oxidoreductase [b4051]	7.97767	-1.18657	-0.410218	-0.697033	-0.157213	-1.34507	-0.152977	-1.26535	-0.839831	-1.39463	-1.51521	-1.25357	-1.2827
A_07_P008903	dnaB	2502	cmr|replicative DNA helicase; part of primosome [b4052]	8.40499	-0.182723	-0.108869	-0.575553	-0.333095	0.125329	-0.418799	-0.544007	0.102218	-0.350036	0.63436	-0.172215	0.429039
A_07_P008909	alr	7383	cmr|alanine racemase 1 [b4053]	8.57693	-0.287155	0.108235	-0.631542	-0.26709	-0.18737	-0.315086	-0.31763	0.0286535	-0.0727236	0.308095	-0.361951	0.655643
A_07_P008919	aphA	671	cmr|diadenosine tetraphosphatase [b4055]	8.46934	-0.542262	0.305146	-1.06446	-0.312017	-1.15578	0.290305	-1.54352	0.308518	-1.38993	0.204801	-1.12859	0.416732
A_07_P008923	yjbQ	2066	cmr|orf, hypothetical protein [b4056]	9.9236	-1.40069	-0.0999601	-1.19384	0.136169	-1.88255	-0.113485	-2.04292	-0.277509	-2.03604	-1.24241	-1.86787	-0.952385
A_07_P008926	yjbR	9202	cmr|orf, hypothetical protein [b4057]	9.47826	-1.33123	-0.292395	-1.03943	0.231556	-1.46845	-0.163949	-1.3479	-0.429398	-1.4929	-1.0607	-1.54836	-1.12188
A_07_P008933	uvrA	1528	cmr|excision nuclease subunit A [b4058]	8.22818	-0.452695	-0.288393	-0.242645	0.111007	-0.155507	-0.190955	-0.439025	-0.410936	-0.397878	-0.667093	-0.497058	-0.569594
A_07_P008942	yjcB	1151	cmr|orf, hypothetical protein [b4060]	7.36163	0.758859	0.120328	0.627138	0.0082675	0.672008	0.0839337	1.64233	0.0658654	1.63801	0.26995	0.704817	0.202387
A_07_P008949	yjcC	195	cmr|orf, hypothetical protein [b4061]	6.88269	-0.441391	0.0755512	-0.358349	0.0899863	-0.379776	0.102647	-0.109939	-0.10863	-0.452533	-0.47547	-0.195933	-0.392669
A_07_P008951	soxS	1651	cmr|regulation of superoxide response regulon [b4062]	13.7943	1.83403	0.409367	2.59891	-0.0819415	2.18015	0.0486642	3.20358	0.251729	2.20355	-0.106884	2.46188	-0.0940421
A_07_P008959	soxR	2791	cmr|redox-sensing activator of soxS [b4063]	7.23278	0.16768	0.0412344	0.444293	-0.0826246	0.284963	-0.0271843	1.18671	0.0435282	1.66706	-0.0237608	0.323271	0.123784
A_07_P008961	yjcD	2349	cmr|orf, hypothetical protein [b4064]	8.46389	0.667212	-0.00547335	0.751472	-0.12255	1.02587	-0.00821913	0.94705	0.195521	1.17462	1.14178	0.570518	0.917112
A_07_P009001	nrfC	1098	cmr|formate-dependent nitrite reductase; Fe-S centers [b4072]	6.94928	0.35907	0.0171325	0.376523	-0.0137376	0.436154	-0.0480703	0.428799	-0.0341597	0.628904	0.0697163	0.4583	0.0390613
A_07_P009010	nrfD	523	cmr|formate-dependent nitrate reductase complex; transmembrane protein [b4073]	7.36676	0.436761	-0.0201997	0.48462	-0.0104344	0.576606	-0.140938	0.559551	-0.111537	0.841033	-0.0200657	0.554644	-0.0351363
A_07_P009012	nrfE	5383	cmr|formate-dependent nitrite reductase; possible assembly function [b4074]	6.64065	0.0645595	0.0158824	0.189621	-0.0847831	0.180611	-0.00257799	0.155613	0.11255	0.25953	-0.0128713	0.175236	0.0465632
A_07_P009026	gltP	477	cmr|glutamate-aspartate symport protein [b4077]	9.78953	-0.16865	-0.294029	0.558254	0.173114	0.404611	-0.0968839	-0.181459	0.0686732	-0.107686	0.0834871	-0.281143	-0.238133
A_07_P009034	yjcO	3410	cmr|orf, hypothetical protein [b4078]	8.41628	0.200586	-0.161805	0.218673	0.0229807	0.391976	-0.106855	0.915412	-0.11285	0.961547	-0.365629	-0.341125	-0.275149
A_07_P009037	fdhF	2407	cmr|selenopolypeptide subunit of formate dehydrogenase H [b4079]	8.49954	0.64424	-0.300194	0.391993	0.00472804	0.495503	-0.203563	0.664175	-0.38185	0.911171	-0.549905	0.227841	-0.628947
A_07_P009042	paaA	10345	cmr|orf, hypothetical protein [b1388]	6.57121	-0.025617	-0.0273863	0.20635	-0.00276116	0.0558096	-0.0745231	-0.127046	0.0137274	-0.203287	0.00690068	0.00749076	-0.0459892
A_07_P009046	paaB	8868	cmr|orf, hypothetical protein [b1389]	6.58531	-0.0253892	0.00167392	0.171547	0.0403955	-0.0273281	-0.0281776	-0.108381	-0.0121484	-0.174638	-0.0876905	-0.0521509	-0.0455683
A_07_P009052	paaC	1592	cmr|orf, hypothetical protein [b1390]	6.61055	-0.0717176	0.0150762	0.259053	-0.00304526	-0.0122691	-0.0522902	-0.0973702	-0.0584132	-0.204559	0.012437	-0.0772547	-0.0228865
A_07_P009057	paaD	2085	cmr|orf, hypothetical protein [b1391]	6.58864	-0.0684079	0.00651166	0.177912	-0.0127241	-0.0277441	0.020009	-0.115496	-0.0401139	-0.199891	-0.0593208	-0.0511122	0.0140091
A_07_P009062	paaE	390	cmr|putative oxidoreductase [b1392]	6.87775	0.0164907	-0.0984891	0.119094	0.0884485	-0.155555	-0.0702396	-0.111241	-0.098912	-0.137235	0.0151818	-0.0599688	-0.182145
A_07_P009069	paaF	9795	cmr|putative enzyme [b1393]	6.57709	0.0165162	0.116935	0.00466208	-0.000967194	0.0801478	0.04232	-0.026596	0.0484256	-0.0344451	0.00560012	0.12839	0.0699684
A_07_P009075	paaG	3590	cmr|putative enzyme [b1394]	6.60463	-0.0534129	0.0946614	-0.0306206	-0.113766	0.00421057	0.0502358	-0.0229016	0.023724	-0.113263	-0.0273178	-0.0292159	0.1132
A_07_P009078	paaH	7034	cmr|putative enzyme [b1395]	6.55782	-0.146973	0.0297643	-0.117709	-0.0470314	-0.0335964	0.03222	-0.0466328	-0.0250627	-0.0913751	-0.139232	-0.0387978	-0.0499272
A_07_P009084	paaI	4788	cmr|orf, hypothetical protein [b1396]	6.59759	-0.0236232	0.0902353	0.0930282	-0.0398361	0.0203942	0.0481732	-0.0271087	0.0331962	0.0108883	0.0195549	-0.000649831	0.0282855
A_07_P009088	paaJ	6231	cmr|putative acyltransferase [b1397]	7.30481	0.668982	-0.0758209	0.715469	-0.0347499	0.729681	-0.00746329	0.361562	-0.0183199	0.311799	-0.0563175	0.668865	0.100024
A_07_P009092	paaK	9705	cmr|orf, hypothetical protein [b1398]	7.25163	0.259678	-0.0296584	0.567671	-0.0445804	0.400806	-0.0217632	0.080935	-0.030018	-0.107332	0.0892357	0.374419	0.190472
A_07_P009097	paaX	1493	cmr|orf, hypothetical protein [b1399]	8.85287	-0.380768	-0.196709	-0.1109	-0.0154192	-0.12816	-0.0293552	-0.132913	-0.446261	-0.146783	-0.865869	-0.26037	-1.00141
A_07_P009101	paaY	3434	cmr|putative transferase [b1400]	7.68006	-0.614861	0.0111441	-0.237565	0.175992	-0.490505	0.348269	-0.688537	-0.0308355	-1.16297	-0.405092	-0.559099	-0.513577
A_07_P009108	b1401	7642	cmr|split orf [b1401]	7.34451	0.439949	0.0378174	0.685287	-0.0545326	0.48844	0.1005	1.39445	0.102783	1.32172	-0.057267	0.58557	0.172131
A_07_P009118	b1405	10634	cmr|split orf [b1405]	8.00852	1.33682	0.18211	1.08096	0.0895727	1.98248	0.0734775	2.27332	0.254239	2.22236	0.671383	1.07941	0.549924
A_07_P009122	ydbC	8457	cmr|putative dehydrogenase [b1406]	7.75231	-1.50499	-0.288271	-1.56017	0.0581965	-1.75981	0.0203508	-2.05564	-0.760583	-2.10758	-1.56312	-1.81116	-1.28211
A_07_P009130	ydbD	5209	cmr|orf, hypothetical protein [b1407]	6.93296	0.30316	0.160368	0.317359	-0.0675108	0.497982	0.0751477	1.20438	0.210673	1.27207	0.401224	0.593455	0.338952
A_07_P009140	ynbB	1221	cmr|putative phosphatidate cytidiltransferase [b1409]	6.54359	0.0914219	0.0307359	0.0241192	0.0177815	0.138071	0.00181245	0.392403	-0.00316287	0.297498	0.029926	0.0765921	0.0258115
A_07_P009148	ynbD	1733	cmr|putative enzymes [b1411]	6.83774	0.225859	-0.000810916	0.0471941	-0.00865463	0.193119	-0.00738244	-0.0272418	-0.0266536	-0.0406118	-0.115139	0.138761	-0.0404699
A_07_P009153	azoR	4769	cmr|acyl carrier protein phosphodiesterase [b1412]	7.79138	-0.890129	0.109699	-0.493771	-0.0513108	-1.03959	0.0495215	-1.13234	-0.175628	-1.08136	-0.252594	-0.391383	-0.153709
A_07_P009158	hrpA	3132	cmr|helicase, ATP-dependent [b1413]	7.81849	0.081338	0.154912	-0.207837	0.445698	-0.0857301	0.189107	-0.421162	-0.126945	-0.239783	-0.288928	0.254893	-0.107548
A_07_P009162	ydcF	7809	cmr|orf, hypothetical protein [b1414]	8.57279	-0.438143	0.111284	-0.398119	0.135526	-0.727532	0.130006	-1.30515	0.142317	-1.55282	0.141726	-0.275064	0.130869
A_07_P009166	aldA	3951	cmr|aldehyde dehydrogenase, NAD-linked [b1415]	11.3402	0.0404199	-0.414372	0.934926	-0.267595	-0.197283	-0.348766	-0.396582	-0.222047	-2.10395	0.00123598	0.83733	0.214954
A_07_P009173	b1416	1471	cmr|glyceraldehyde-3-phosphate dehydrogenase [b1416]	8.92389	-0.129025	0.148736	0.0400727	-0.036742	0.325673	0.0987454	0.401336	0.0262736	0.134016	0.0142485	0.678556	0.231375
A_07_P009180	b1417	5873	cmr|glyceraldehyde 3-phosphate dehydrogenase C, interrupted [b1417]	8.97416	-1.33664	0.248082	-2.0036	-0.258059	-1.20035	0.356865	-0.864098	-0.023992	-1.2206	-0.327999	-0.923775	-0.114602
A_07_P009183	cybB	3670	cmr|cytochrome b [b1418]	10.408	-0.553509	0.530779	-0.740393	-0.447014	-0.74772	-0.4244	-1.44638	0.711213	-1.54413	0.952561	-0.663708	1.045
A_07_P009199	trg	910	cmr|methyl-accepting chemotaxis protein III, ribose sensor receptor [b1421]	6.77853	0.331727	0.0185534	0.273501	0.0132844	0.356762	0.0405904	0.639948	0.0119633	0.594163	0.171562	0.463538	0.115087
A_07_P009204	ydcI	5052	cmr|putative transcriptional regulator LYSR-type [b1422]	9.6954	1.03538	0.80286	0.623201	-0.323216	1.29877	-0.351838	1.16918	0.761782	0.874194	2.64008	1.54165	2.87445
A_07_P009209	ydcJ	512	cmr|orf, hypothetical protein [b1423]	7.94307	-1.45233	-0.713467	-0.428338	0.167812	-1.3038	-0.0923937	-1.05448	-0.497835	-1.74641	-1.32841	-0.942723	-1.5045
A_07_P009213	mdoD	6011	cmr|putative glycoprotein [b1424]	8.28145	-0.155541	-0.0408807	-0.132694	-0.283239	0.0298913	-0.457455	0.109184	0.544356	-0.216408	0.457071	0.589316	0.378362
A_07_P009216	b1425	6022	cmr|orf, hypothetical protein [b1425]	6.49978	-0.0299566	0.0389342	0.0174716	-0.0575702	0.0732562	0.0355669	0.0695897	0.057338	0.0131996	0.0384017	0.0147424	0.0768037
A_07_P009222	ydcH	5900	cmr|orf, hypothetical protein [b1426]	8.41561	-1.78638	-0.362325	-0.957178	0.159465	-1.61978	-0.0613405	-1.94348	-1.04271	-1.99032	-2.12845	-1.93972	-1.5971
A_07_P009230	rimL	5622	cmr|acetylation of N-terminal serine of 30S ribosomal subunit protein L7; acetyl transferase [b1427]	8.10528	-1.00512	-0.172626	-1.02531	-0.246709	-0.919242	0.223096	-0.732794	-0.583999	-0.726775	-0.857311	-0.781753	-0.71115
A_07_P009234	ydcK	1213	cmr|orf, hypothetical protein [b1428]	7.4843	-1.42407	-0.236261	-1.07964	0.155504	-1.37264	-0.16678	-1.15548	-0.631404	-1.4823	-1.33697	-1.32708	-1.23712
A_07_P009237	tehA	8348	cmr|tellurite resistance [b1429]	8.01572	-0.537364	0.00735622	-0.803521	-0.0473356	-0.382391	0.194181	-0.654351	-0.290861	-0.652379	-0.261195	-0.795483	-0.200832
A_07_P009242	tehB	6243	cmr|tellurite resistance [b1430]	7.33248	-0.480633	0.14632	-0.637038	0.105281	-0.457786	0.142339	-0.694551	-0.108631	-0.625581	-0.267716	-0.564672	-0.293492
A_07_P009250	ydcL	1451	cmr|orf, hypothetical protein [b1431]	8.40559	-0.174308	-0.281602	-0.171968	0.18281	-0.106546	0.228089	-0.284881	0.125529	-0.183754	-0.382381	-0.296677	-0.744391
A_07_P009252	ydcM	6687	cmr|putative virulence protein [b1432]	7.0457	-0.169594	-0.0690883	-0.262045	-0.0723934	-0.0550712	-0.065672	-0.0386324	-0.137329	0.0829684	-0.0252274	-0.221158	-0.0948222
A_07_P009256	ydcO	10609	cmr|putative membrane transport protein [b1433]	7.12128	0.0487072	-0.0576264	0.0537173	0.187725	-0.240159	-0.0942726	-0.232995	-0.158099	0.00857237	0.0479592	-0.0479625	-0.0180535
A_07_P009266	ydcP	1626	cmr|putative collagenase [b1435]	8.11364	0.893087	-0.0596788	0.68024	-0.0490112	1.16323	-0.0993008	1.42044	0.241211	1.01159	1.143	1.30645	0.851909
A_07_P009276	b1437	4783	cmr|orf, hypothetical protein [b1437]	8.58532	0.499429	0.228409	0.484923	0.377076	0.056775	0.0893655	0.845042	-0.0917014	1.24768	0.614577	0.373271	0.471889
A_07_P009282	ydcQ	8639	cmr|orf, hypothetical protein [b1438]	7.71763	0.106355	0.235307	-0.00464518	-0.0489978	-0.146084	0.0996195	0.236232	0.0859684	0.24784	0.356192	-0.161094	0.64716
A_07_P009286	ydcR	4242	cmr|multi modular; putative transcriptional regulator; also putative ATP-binding component of a transport system [b1439]	6.59721	-0.126175	0.0776619	-0.0635948	-0.106463	-0.101803	-0.0273863	-0.17716	0.118895	-0.123396	0.132091	-0.0605302	0.232698
A_07_P009296	ydcT	7590	cmr|putative ATP-binding component of a transport system [b1441]	7.64445	-1.60383	-0.737169	-1.0475	0.139947	-1.31437	0.108595	-1.40277	-0.611407	-1.85828	-1.63539	-1.37194	-1.56781
A_07_P009303	ydcU	7178	cmr|putative transport system permease protein [b1442]	7.57069	-1.10793	-0.580262	-0.865265	0.0498791	-0.778131	0.0273669	-0.848562	-0.44019	-1.14375	-1.22024	-0.980385	-1.0963
A_07_P009310	ydcV	5733	cmr|putative transport system permease protein [b1443]	7.32144	-1.18104	-0.47909	-0.939625	0.135336	-0.868456	0.218769	-1.08346	-0.451945	-1.29108	-1.18141	-1.04805	-1.07518
A_07_P009311	ydcW	3027	cmr|putative aldehyde dehydrogenase [b1444]	8.9718	-4.01572	-1.72539	-2.8781	0.0726488	-4.02361	-0.301511	-4.09773	-1.64801	-4.34428	-3.40199	-3.97129	-3.31564
A_07_P009317	ydcX	2827	cmr|orf, hypothetical protein [b1445]	7.4627	0.509288	0.0804575	0.469987	0.0508599	0.876602	0.0489821	0.862986	-0.0554042	1.15952	0.0277389	0.393403	0.252134
A_07_P009325	ydcY	3121	cmr|orf, hypothetical protein [b1446]	8.51002	0.43896	-0.0989742	0.655971	0.0292232	0.259814	-0.188945	0.421507	0.0845016	0.320467	0.201443	0.406165	-0.0193595
A_07_P009328	ydcZ	1189	cmr|orf, hypothetical protein [b1447]	7.28748	0.173767	0.117837	0.133137	-0.0831029	0.419579	0.145088	0.277482	-0.0720997	0.375017	-0.0793011	0.335755	-0.00198532
A_07_P009334	yncA	4646	cmr|putative resistance protein [b1448]	8.49537	-0.104134	-0.138844	0.358919	0.00534397	-0.099919	-0.0162307	-0.202528	-0.113794	-0.183873	-0.63529	0.0160112	-0.530407
A_07_P009340	yncB	3178	cmr|putative oxidoreductase [b1449]	7.71407	-1.09023	-0.108434	-0.605133	0.151863	-1.17056	0.255864	-1.20637	-0.23676	-1.62755	-0.99735	-1.0311	-0.901896
A_07_P009341	yncC	7435	cmr|orf, hypothetical protein [b1450]	6.91345	0.0598959	0.0865237	-0.146171	0.0203329	0.258815	0.211102	1.25498	0.306234	0.495934	0.0770729	0.181119	0.141971
A_07_P009346	yncD	8830	cmr|putative outer membrane receptor for iron transport [b1451]	7.15905	-0.308444	-0.0562914	-0.319183	-0.0110648	-0.0692302	-0.0854802	0.041652	0.136461	-0.324274	0.260506	-0.14538	0.181722
A_07_P009354	yncE	7916	cmr|putative receptor [b1452]	7.58954	0.459475	0.60904	1.05217	0.00141574	0.881902	0.060594	1.32671	0.190434	1.03928	1.35992	1.25015	1.05927
A_07_P009363	yncG	8611	cmr|putative transferase [b1454]	7.52004	-1.34086	0.103458	-0.896076	0.491554	-1.3066	0.879706	-1.33555	0.0373403	-1.52508	-0.722347	-1.26481	-0.729268
A_07_P009372	rhsE	3227	cmr|rhsE protein in rhs element [b1456]	6.62863	-0.101123	0.0303155	-0.0665747	-0.119756	-0.060352	0.0455147	-0.153827	0.0637254	-0.173262	0.378173	-0.0905944	0.228341
A_07_P009376	ydcD	2710	cmr|orf, hypothetical protein [b1457]	7.02102	-0.156294	0.215875	-0.408698	-0.0640385	-0.201721	0.343447	-0.318436	0.0784492	-0.295758	0.136794	-0.349829	0.356608
A_07_P009383	b1458	7391	cmr|orf, hypothetical protein [b1458]	6.55945	-0.11096	-0.00101792	-0.164606	-0.116509	-0.0721727	0.000791581	-0.0418539	0.00139477	-0.0245634	0.00714349	-0.14185	0.0347024
A_07_P009389	yncI	1645	cmr|orf, hypothetical protein [b1459]	6.51455	0.0782408	0.0435317	0.10555	0.0551741	0.0496879	0.0538832	0.223172	-0.0211094	0.153013	0.0427298	0.0276491	0.010376
A_07_P009391	ydcC	5230	cmr|putative receptor [b1460]	6.71254	0.146588	0.143419	0.206262	-0.0762581	0.106533	0.124061	0.380439	0.164268	0.360691	0.101434	0.277195	0.152191
A_07_P009396	pptA	6736	cmr|orf, hypothetical protein [b1461]	8.31439	-1.16966	0.195103	-1.06083	0.224664	-1.26895	-0.185113	-1.37979	-0.0252502	-1.58416	-1.04566	-0.782975	-0.654909
A_07_P009403	yddH	945	cmr|orf, hypothetical protein [b1462]	6.81282	-0.31472	-0.0102641	-0.357504	0.0637689	-0.404844	0.234274	-0.401869	-0.0461499	-0.547651	-0.404443	-0.391865	-0.226486
A_07_P009406	nhoA	1022	cmr|putative N-hydroxyarylamine O-acetyltransferase [b1463]	7.64606	-0.223001	-0.17423	-0.161421	0.0387353	0.0286722	-0.0646253	-0.500011	-0.284105	-0.548167	-0.684171	-0.273852	-0.439989
A_07_P009416	narV	51	cmr|cryptic nitrate reductase 2, gamma subunit [b1465]	6.68994	-0.0518054	-0.04888	-0.0521511	-0.0336029	-0.0263495	-0.00946094	-0.0798114	-0.140307	-0.0488474	-0.243233	-0.0770111	-0.201954
A_07_P009431	narZ	4065	cmr|cryptic nitrate reductase 2, alpha subunit [b1468]	6.58447	-0.199866	0.0149264	-0.265311	-0.0953107	-0.160768	-0.0551597	-0.183543	-0.139353	-0.203899	-0.212883	-0.152028	-0.116468
A_07_P009436	narU	218	cmr|nitrite extrusion protein 2 [b1469]	6.97474	-0.197765	-0.0149605	-0.400894	0.0743678	-0.327214	-0.0198424	-0.464379	-0.247059	-0.413547	-0.22551	-0.293842	-0.340582
A_07_P009441	yddJ	3192	cmr|orf, hypothetical protein [b1470]	6.4183	0.0149361	0.0392678	0.0167941	-0.00192459	0.0224225	0.0119657	-0.00382768	0.0703434	0.0119499	0.0238851	0.0197448	0.0409532
A_07_P009461	fdnG	2954	cmr|formate dehydrogenase-N, nitrate-inducible, alpha subunit [b1474]	7.30581	0.892149	-0.0402594	-0.493165	-0.273182	-0.183194	-0.180639	-0.382126	0.0676816	0.626221	-0.00239554	-0.534765	0.200854
A_07_P009468	fdnH	2934	cmr|formate dehydrogenase-N, nitrate-inducible, iron-sulfur beta subunit [b1475]	7.46411	0.951005	-0.048787	-0.369665	-0.178197	0.0731242	-0.0812119	-0.288835	0.138653	0.947595	0.0785621	-0.418907	0.222739
A_07_P009475	fdnI	865	cmr|formate dehydrogenase-N, nitrate-inducible, cytochrome B556 [b1476]	9.31039	1.62783	-0.22284	0.0500558	-0.14663	0.872206	-0.296788	0.144393	0.245132	1.32392	0.0706405	-0.0432297	-0.0222349
A_07_P009481	adhP	2784	cmr|alcohol dehydrogenase [b1478]	9.23375	-2.1291	0.0469184	-1.03221	0.350695	-1.24588	-0.205111	-1.80947	-0.801763	-2.18984	-1.6131	-2.03394	-1.51724
A_07_P009486	maeA	8630	cmr|NAD-linked malate dehydrogenase [b1479]	9.67576	-1.1108	0.400836	-1.95402	-0.210094	-0.975035	-0.540609	-2.15421	0.0491604	-2.25289	0.471958	-1.4167	0.733737
A_07_P009495	bdm	3169	cmr|orf, hypothetical protein [b1481]	6.63136	-0.16645	0.109414	-0.0753633	0.0069969	-0.117059	0.206859	-0.0803654	0.0911437	-0.176152	0.117785	-0.056409	0.0404998
A_07_P009499	osmC	7135	cmr|osmotically inducible protein [b1482]	10.2992	-2.54935	-0.571275	-1.80407	0.286496	-2.44742	-0.536443	-2.07362	-0.687578	-2.93926	-2.20126	-2.6088	-2.20611
A_07_P009501	ddpF	9015	cmr|putative ATP-binding component of a transport system [b1483]	6.73349	-0.412498	-0.00383751	-0.472663	0.027576	-0.310688	0.0701156	-0.414759	-0.152385	-0.432023	-0.344237	-0.345454	-0.151089
A_07_P009506	ddpD	1499	cmr|putative ATP-binding component of a transport system [b1484]	6.66707	-0.267553	-0.0839193	-0.277567	-0.0179729	-0.232955	0.0373105	-0.354039	-0.174284	-0.39561	-0.275071	-0.255024	-0.227079
A_07_P009514	ddpC	3046	cmr|putative transport protein [b1485]	6.89296	-0.137426	0.0129423	-0.206124	0.0567697	-0.149445	0.0728361	-0.330631	-0.128308	-0.309814	-0.110948	-0.0590292	0.00376717
A_07_P009517	ddpB	4350	cmr|putative transport system permease protein [b1486]	7.22974	-0.420104	-0.0673549	-0.26352	-0.0164368	-0.283592	0.0554415	-0.492321	-0.179083	-0.490691	-0.189575	-0.0910208	-0.193573
A_07_P009522	ddpA	1003	cmr|putative hemin-binding lipoprotein [b1487]	7.10859	-0.601656	-0.30541	-0.307142	0.0334129	-0.510755	-0.0428233	-0.361506	-0.294198	-0.794418	-0.531027	-0.0504598	-0.485525
A_07_P009526	ddpX	6180	cmr|orf, hypothetical protein [b1488]	6.72085	-0.0275627	-0.0184031	-0.00323088	-0.143712	0.118266	0.0559325	0.0410562	0.0719482	-0.182618	0.0611424	0.52075	0.0235479
A_07_P009534	dos	9923	cmr|putative enzyme [b1489]	6.68367	-0.231488	0.14576	-0.282885	-0.0162282	-0.139567	-0.0484958	-0.210262	-0.0310035	-0.153314	-0.17889	-0.0953006	-0.049827
A_07_P009536	yddV	9380	cmr|orf, hypothetical protein [b1490]	6.7867	-0.210214	0.193271	-0.250199	0.057448	-0.0606951	0.0594633	-0.141246	0.0468	-0.320101	0.051616	-0.149516	0.0276782
A_07_P009544	yddW	9750	cmr|orf, hypothetical protein [b1491]	7.41107	0.0836046	0.0857783	-0.400938	-0.175913	-0.0852406	-0.26059	-0.166773	0.103413	-0.582337	0.490999	0.714345	0.503785
A_07_P009546	gadC	6758	cmr|acid sensitivity protein, putative transporter [b1492]	9.15756	-2.88816	-1.24488	-2.44235	0.975764	-3.3099	-0.0935051	-3.02221	-1.95811	-2.72171	-2.10629	-3.2386	-2.59778
A_07_P009559	pqqL	8995	cmr|putative peptidase [b1494]	7.12079	0.348857	0.238003	0.0452827	0.109212	0.650264	0.0319073	0.70978	0.0760533	0.583607	0.0100356	0.23349	0.180445
A_07_P009562	yddB	933	cmr|orf, hypothetical protein [b1495]	6.49459	0.00404739	0.0289427	-0.0167426	-0.00961633	0.0328339	-0.00805172	0.0546157	0.0158105	0.0297602	-0.0327634	0.0178286	0.0111001
A_07_P009570	yddA	7911	cmr|putative ATP-binding component of a transport system [b1496]	6.45796	-0.00473887	-0.0477674	-0.0855051	-0.0409763	0.0416906	-0.045632	0.0238928	-0.0325318	-0.000197516	0.0256837	-0.0166607	-0.0229148
A_07_P009574	ydeM	3377	cmr|putative enzyme [b1497]	6.72673	0.410611	0.148744	0.163952	-0.0185377	0.483599	0.0296382	0.402261	0.155855	0.566065	0.140913	0.241581	0.179431
A_07_P009578	ydeN	7153	cmr|putative sulfatase [b1498]	7.02326	-0.930127	-0.40752	-0.776039	-0.0895117	-0.911897	-0.14103	-0.913221	-0.571597	-0.809009	-1.04954	-0.924789	-0.904259
A_07_P009584	ydeO	2176	cmr|putative ARAC-type regulatory protein [b1499]	6.47561	0.0512648	0.0526282	-0.0135036	0.00903107	0.0490077	0.0336233	0.118731	0.0346548	0.0526668	0.0600298	0.072053	0.0641008
A_07_P009593	ydeP	6722	cmr|putative oxidoreductase, major subunit [b1501]	7.7643	0.257201	0.747359	-0.0269484	0.0403969	0.372785	0.0295522	0.291717	0.452098	-0.0657682	0.47334	1.19105	0.467186
A_07_P009596	ydeQ	9647	cmr|putative adhesin; similar to FimH protein [b1502]	6.60264	0.115609	0.0651558	0.0510858	-0.00758755	0.265002	-0.0410784	0.185955	0.0933432	0.195515	0.117974	0.0878463	0.188254
A_07_P009604	ydeR	2396	cmr|putative fimbrial-like protein [b1503]	6.48976	0.0865767	0.0329231	0.0764851	-0.0199977	0.1838	0.00668181	0.106911	0.00462625	0.102965	0.133717	0.0126654	0.119755
A_07_P009609	ydeS	5056	cmr|putative fimbrial-like protein [b1504]	6.62523	0.0672775	0.0782536	0.0940588	0.0163232	0.351209	0.0584586	0.25705	0.0384825	0.259324	0.313305	0.154	0.177474
A_07_P009617	yneL	7747	cmr|orf, hypothetical protein [b1506]	6.47989	0.025403	0.0755128	0.0157928	0.0252655	0.0470753	0.0765349	0.181435	0.0564005	0.0588551	-0.0144401	0.0274517	0.06817
A_07_P009624	hipA	4162	cmr|persistence to inhibition of murein or DNA biosynthesis, DNA-binding regulator [b1507]	6.83975	-0.258698	0.107224	-0.178598	0.0241683	-0.238434	0.0283779	0.0373261	-0.0405033	-0.170122	-0.224033	-0.343014	-0.161664
A_07_P009626	hipB	5062	cmr|persistence to inhibition of murein or DNA biosynthesis; regulatory protein [b1508]	7.74528	-0.514827	0.115145	-0.217026	0.00937882	-0.50956	-0.312042	0.0653047	-0.156294	-0.191182	-0.632468	-0.801829	-0.338004
A_07_P009640	ydeK	8444	cmr|orf, hypothetical protein [b1510]	7.98773	0.427181	-0.10573	0.493938	0.0701468	0.169672	-0.0702954	0.452811	-0.00876336	0.61684	-0.273472	0.273753	-0.311407
A_07_P009641	citF	2175	cmr|citrate lyase alpha chain [b0615]	6.48375	0.0422821	0.00257313	0.0422802	0.00606111	0.0946209	-0.0239789	0.0118454	-0.00744663	0.01158	0.00823372	0.0497508	0.0126783
A_07_P009650	citE	6818	cmr|citrate lyase beta chain [b0616]	6.50382	-0.0151301	0.0123167	0.0458643	-0.042185	0.0742495	0.0356865	0.0396148	-0.00511747	0.0539239	-0.0735011	-0.000913497	-0.0225368
A_07_P009653	citD	8118	cmr|citrate lyase acyl carrier protein [b0617]	6.45072	0.0117251	-0.0156027	0.0430276	-0.0198907	0.0841893	0.0533039	0.0843405	0.056899	0.0988521	-0.021623	0.0828602	0.0575874
A_07_P009656	citC	5551	cmr|citrate lyase synthetase [b0618]	6.45906	-0.00225288	0.0498929	0.0908629	0.00461966	0.0746605	0.0272023	0.0405114	0.0787487	0.0940946	0.0486668	0.0428958	0.0873985
A_07_P009663	dpiB	6102	cmr|putative sensor-type protein [b0619]	7.53938	0.389669	0.0441802	0.60681	-0.104498	0.75836	0.261291	1.48972	0.173295	1.36858	0.417038	1.23287	0.23324
A_07_P009666	dpiA	4344	cmr|sequence similarity to Shigella regulator [b0620]	8.06325	0.637259	0.171969	0.768541	0.0641892	1.06973	0.277236	1.86041	0.445937	1.63461	0.832002	1.73718	0.439582
A_07_P009671	dcuC	8593	cmr|transport of dicarboxylates [b0621]	8.36843	-0.988318	0.603476	-1.72328	0.0377054	-1.48043	0.312673	-1.23306	-0.674194	-1.02283	-1.61255	-1.81101	-1.04553
A_07_P009676	pagP	6251	cmr|orf, hypothetical protein [b0622]	6.77582	-0.300591	-0.0681244	-0.340213	0.0353051	-0.348858	0.245085	-0.346493	-0.176124	-0.326194	-0.157112	-0.377437	-0.0476628
A_07_P009690	crcB	251	cmr|orf, hypothetical protein [b0624]	8.68442	0.534857	-0.142897	0.475039	0.0546627	0.575451	-0.0467557	0.631881	-0.155889	0.883502	0.0147964	0.163978	-0.0316759
A_07_P009694	b0625	6690	cmr|orf, hypothetical protein [b0625]	8.44954	-0.101948	-0.0940668	-0.0497501	-0.00801751	0.133736	0.430153	0.138264	-0.0770441	-0.00544412	-0.767893	-0.000728771	-0.677041
A_07_P009697	ybeM	2983	cmr|putative amidase [b0626]	8.94185	0.00206498	-0.183333	0.0597731	0.0346258	0.466903	0.18015	0.476388	0.0627748	0.234325	-0.549023	0.09993	-0.762997
A_07_P009703	tatE	1130	cmr|orf, hypothetical protein [b0627]	9.28629	1.374	-0.240525	0.406085	0.19852	1.29964	0.397789	0.879875	0.416217	0.962658	0.845446	0.882289	0.584097
A_07_P009709	lipA	9619	cmr|lipoate synthesis, sulfur insertion? [b0628]	10.9989	0.272844	0.108548	0.235978	-0.282111	0.667638	-0.0946805	-0.215345	0.438992	-0.586798	0.904654	-0.368242	0.968448
A_07_P009714	ybeF	3585	cmr|putative transcriptional regulator LYSR-type [b0629]	7.18231	0.305786	0.101887	0.369781	0.0671804	0.28286	0.197252	0.850737	0.0709531	0.856327	0.315154	0.401725	0.422295
A_07_P009718	lipB	4214	cmr|protein of lipoate biosynthesis [b0630]	7.84736	1.05983	0.26856	0.185672	-0.0195947	0.474095	0.415308	0.620552	0.465551	0.434664	0.906738	1.67419	0.795651
A_07_P009724	ybeD	689	cmr|orf, hypothetical protein [b0631]	12.1375	3.98451	0.820844	4.2112	0.123074	2.82792	0.637821	4.27422	-0.0694164	4.63296	-0.149438	5.51387	0.0428767
A_07_P009726	dacA	1618	cmr|D-alanyl-D-alanine carboxypeptidase, fraction A; penicillin-binding protein 5 [b0632]	10.6506	0.0862775	0.214603	-0.264383	-0.473979	0.786303	-0.314754	-0.1928	0.435347	-0.0946736	0.662758	0.73546	0.57988
A_07_P009735	rlpA	9069	cmr|a minor lipoprotein [b0633]	10.3406	0.224683	0.193924	-0.425522	-0.156333	0.876687	-0.0187312	-0.354741	0.447143	-0.42327	1.33572	0.377304	1.24536
A_07_P009737	mrdB	1717	cmr|rod shape-determining membrane protein; sensitivity to radiation and drugs [b0634]	9.54791	0.254703	-0.158685	-0.777269	-0.131672	1.06904	-0.242578	-0.300677	0.198209	-0.632701	0.839421	-0.00589687	0.597432
A_07_P009743	mrdA	4457	cmr|cell elongation, e phase; peptidoglycan synthetase; penicillin-binding protein 2 [b0635]	9.19216	0.960186	0.0398047	0.108663	-0.177278	2.21592	-0.325115	0.740625	0.241621	0.92047	1.03342	1.25465	1.06461
A_07_P009747	ybeA	9286	cmr|orf, hypothetical protein [b0636]	11.6388	0.902654	0.373608	0.293369	-0.0359436	1.31893	0.190879	0.588193	0.662026	0.648117	1.76611	0.87189	1.63353
A_07_P009752	ybeB	3025	cmr|orf, hypothetical protein [b0637]	11.997	0.758514	0.530532	0.0814305	-0.249815	1.11311	0.300645	0.3512	0.68525	0.364899	1.52797	0.744103	1.68143
A_07_P009759	cobC	2203	cmr|homolog of Salmonella cobC, a phosphohistidine protein [b0638]	8.03205	-0.0887923	0.194934	-0.395915	-0.171535	0.450125	0.129019	0.102694	0.784935	-0.0791536	1.32122	0.268511	1.32368
A_07_P009762	nadD	5241	cmr|orf, hypothetical protein [b0639]	8.90875	-0.0258098	0.143791	-0.127446	-0.0476489	0.888654	0.0467479	0.67597	0.810108	0.502161	0.991957	0.4922	1.41193
A_07_P009769	holA	2230	cmr|DNA polymerase III, delta subunit [b0640]	9.20002	0.114705	0.147702	-0.249233	0.0322344	0.606689	0.484485	0.0168806	0.313695	0.0165942	0.679886	0.49395	0.773149
A_07_P009777	leuS	8381	cmr|leucine tRNA synthetase [b0642]	10.7725	-0.323623	-0.0816397	-0.359909	0.0806174	0.0105463	-0.343657	-0.580483	-0.0579143	-0.442743	-0.100612	-0.481696	0.225042
A_07_P009784	ybeL	6714	cmr|putative alpha helical protein [b0643]	11.7453	-1.46535	-0.0958095	-0.570695	0.233005	-1.08983	0.324506	-0.000667026	-0.459147	-1.10742	-1.94697	-1.06834	-1.83627
A_07_P009787	ybeQ	5151	cmr|orf, hypothetical protein [b0644]	8.03138	-0.305162	0.0268629	-0.0943005	0.193753	-0.313971	0.278074	0.69176	-0.318191	0.206703	-0.585323	-0.115547	-0.514309
A_07_P009794	ybeR	4904	cmr|orf, hypothetical protein [b0645]	10.8591	0.677475	-2.4871	3.06012	1.12156	1.64834	-0.277106	2.28072	2.84205	-0.559867	0.345825	-2.216	-1.86851
A_07_P009800	djlB	10417	cmr|putative enzyme of polynucleotide modification [b0646]	10.9754	0.420657	-0.780381	0.28347	0.622	-0.27485	-0.466044	0.36889	-0.38559	0.526169	0.646978	-0.00344827	-0.772225
A_07_P009802	ybeT	9023	cmr|orf, hypothetical protein [b0647]	6.50499	0.0196884	0.0147751	-0.0713661	0.0466504	0.101739	0.0341819	0.00316752	0.10426	0.0246806	0.146038	0.0322758	0.178958
A_07_P009808	ybeU	9333	cmr|putative tRNA ligase [b0648]	6.88908	0.103226	0.113196	0.0837578	0.0113133	0.155379	-0.00456728	0.516005	0.172811	0.337296	0.163786	0.129339	0.201275
A_07_P009811	djlC	4050	cmr|orf, hypothetical protein [b0649]	6.95626	0.413502	0.131618	0.384019	0.0156499	0.513362	0.0415353	0.647202	0.066467	0.789421	0.0525438	0.545318	0.159024
A_07_P009817	hscC	7575	cmr|putative dnaK protein [b0650]	7.52744	1.32069	0.0772314	0.97212	-0.0628961	1.29362	0.0848013	1.53253	0.0840909	1.55539	0.106967	1.1337	0.113847
A_07_P009825	rihA	3538	cmr|putative tRNA synthetase [b0651]	9.89973	-1.51813	0.143866	-2.29776	-0.478687	-2.13461	-0.39904	-3.30705	0.10043	-3.51907	-0.367164	-2.22427	0.0545842
A_07_P009830	gltL	7608	cmr|ATP-binding protein of glutamate/aspartate transport system [b0652]	9.59857	-1.57801	0.141637	-1.602	-0.136645	-1.59845	-0.0763316	-2.47497	0.541534	-2.38186	0.0833476	-2.12539	0.127258
A_07_P009831	gltK	10398	cmr|glutamate/aspartate transport system permease [b0653]	10.4409	-1.34605	-0.102671	-1.59361	-0.320511	-1.07682	-0.233862	-2.27222	0.488852	-2.02962	0.2687	-1.95642	0.0664422
A_07_P009836	gltJ	5456	cmr|glutamate/aspartate transport system permease [b0654]	9.43379	-1.1556	0.127844	-1.35358	-0.486063	-0.802682	-0.161213	-1.55551	0.489759	-1.36532	0.297471	-1.37787	0.418897
A_07_P009841	gltI	1742	cmr|putative periplasmic binding transport protein [b0655]	11.4637	-2.69536	-0.275895	-2.29314	-0.205684	-3.13607	0.0650112	-3.47888	-0.438471	-3.14809	-1.51362	-2.63841	-1.30308
A_07_P009848	lnt	6852	cmr|apolipoprotein N-acyltransferase, copper homeostasis protein, inner membrane [b0657]	9.22757	0.87132	0.114672	0.085194	-0.0373995	0.968263	-0.06872	0.508807	0.457993	0.539852	1.32717	1.12759	1.09055
A_07_P009852	ybeX	6327	cmr|putative transport protein [b0658]	9.95851	0.742885	0.102815	-0.0953549	0.336885	0.426368	0.998055	0.978411	0.183461	0.898838	0.726493	1.68103	-0.0983779
A_07_P009856	ybeY	3285	cmr|orf, hypothetical protein [b0659]	11.1624	0.771957	0.137115	-0.173029	-0.095529	-0.487734	0.296114	0.100782	-0.64931	-0.119575	-1.03782	1.38343	-0.675258
A_07_P009865	ybeZ	5758	cmr|putative ATP-binding protein in pho regulon [b0660]	10.6539	1.13352	0.320332	0.588263	0.278478	0.0190221	0.269511	0.872595	-0.243091	0.537504	-0.461259	2.19249	-0.43696
A_07_P009866	miaB	9926	cmr|orf, hypothetical protein [b0661]	8.51453	0.775492	0.222185	0.0353167	-0.137601	1.17788	-0.180656	-0.0500149	0.0497986	0.174498	0.602877	0.532734	0.544641
A_07_P009874	ubiF	4799	cmr|orf, hypothetical protein [b0662]	9.50682	-0.905855	-0.0320981	-0.57825	0.0382498	-1.05036	-0.0502347	-0.251135	-0.724676	-0.298448	-1.2202	-0.993185	-0.961123
A_07_P009880	b0663	5830	cmr|putative RNA [b0663]	7.419	1.33126	-0.0713691	0.583994	0.0843327	1.68745	-0.000729649	0.580399	0.206448	0.604395	0.513002	0.606868	0.109394
A_07_P009885	b0671	6165	cmr|putative RNA [b0671]	9.58217	1.1011	-0.284396	1.18773	0.738344	0.82874	0.561428	0.907936	-0.154666	1.40092	0.114653	1.08841	-0.413049
A_07_P009895	nagD	6790	cmr|N-acetylglucosamine metabolism [b0675]	8.3365	0.595376	0.0384137	0.2593	-0.159573	0.807939	0.290593	0.378255	0.451814	0.182473	0.57824	0.729545	0.46983
A_07_P009896	nagC	8310	cmr|transcriptional repressor of nag [b0676]	7.89293	-0.479377	0.0638118	-0.641198	-0.0406789	-0.612618	0.0450287	-0.844382	-0.103307	-1.23244	-0.251861	-0.297078	0.132207
A_07_P009903	nagA	1559	cmr|N-acetylglucosamine-6-phosphate deacetylase [b0677]	8.37548	-0.0702664	0.0925246	0.163716	-0.0252998	-0.225187	0.0779179	-0.0804481	-0.153419	0.0751609	-0.225707	-0.0825086	-0.146863
A_07_P009910	nagB	8137	cmr|glucosamine-6-phosphate deaminase [b0678]	7.6438	-0.675197	-0.188793	-0.404151	-0.0972262	-0.749968	0.0759895	-0.713942	-0.521855	-0.853916	-0.788652	-0.616567	-0.558087
A_07_P009911	nagE	2564	cmr|PTS system, N-acetylglucosamine-specific enzyme IIABC [b0679]	9.10835	-0.40648	7.39931e-05	-0.146231	0.024011	-0.488962	-0.0260981	-0.602038	-0.29854	-0.620799	-1.052	-0.946965	-0.92845
A_07_P009919	glnS	687	cmr|glutamine tRNA synthetase [b0680]	9.363	0.798171	-0.0261522	0.725732	-0.243584	0.206754	-0.223638	0.151023	0.331239	-0.0849664	0.791541	1.13756	0.897975
A_07_P009924	ybfM	5531	cmr|orf, hypothetical protein [b0681]	6.65175	0.0791813	0.0172478	0.192816	-0.0155393	0.202477	0.117041	0.019144	0.0355339	0.166496	-0.0570814	0.0557331	0.0119322
A_07_P009926	ybfN	4670	cmr|orf, hypothetical protein [b0682]	7.24531	0.792211	0.0356657	0.923542	-0.02644	0.77071	0.216032	0.81486	-0.0257746	1.26879	-0.0630604	0.808452	-0.0936861
A_07_P009932	fur	3101	cmr|negative regulator [b0683]	11.1826	1.52688	0.173866	1.21372	-0.0106773	1.99566	0.326443	1.66751	0.830714	1.81404	1.36081	1.63443	0.962471
A_07_P009938	fldA	7676	cmr|flavodoxin 1 [b0684]	10.1209	0.312863	0.0737395	0.08476	-0.0628431	0.621808	0.815343	0.285244	0.640774	0.124085	0.97337	0.214167	0.525989
A_07_P009941	ybfE	9449	cmr|orf, hypothetical protein [b0685]	7.88175	0.771088	0.0544131	0.539247	-0.018732	1.3349	0.250387	1.0935	0.493578	0.831863	0.98058	1.33833	0.623719
A_07_P009949	ybfF	7803	cmr|orf, hypothetical protein [b0686]	8.13005	-0.270237	-0.102542	0.0587144	0.0207797	0.0108813	0.0472946	-0.21625	-0.283345	-0.114884	-0.390927	-0.0765617	-0.224097
A_07_P009955	seqA	4391	cmr|negative modulator of initiation of replication [b0687]	9.09819	0.386356	-0.0180308	0.054757	0.0361761	0.273372	-0.00700802	-0.0381273	0.297536	0.130088	0.723589	0.422861	0.667428
A_07_P009956	pgm	4392	cmr|phosphoglucomutase [b0688]	9.83912	-1.1128	0.160311	-0.930871	-0.226593	-0.71997	-0.657508	-1.49468	0.0341146	-1.62733	-0.416546	-1.47022	-0.425485
A_07_P009965	ybfP	4974	cmr|putative pectinase [b0689]	6.65506	0.203824	0.0800532	0.199937	-0.076508	0.25179	-0.0151415	0.369224	0.174585	0.2145	0.128374	0.156315	0.172724
A_07_P009971	ybfG	1157	cmr|orf, hypothetical protein [b0691]	6.69243	0.45879	0.0242155	0.1959	-0.0520678	0.159412	0.0277606	0.208157	0.0675639	0.211936	0.398026	0.11964	0.205148
A_07_P009978	potE	9463	cmr|putrescine transport protein [b0692]	8.96186	0.877223	0.207347	0.797124	0.449104	1.50103	0.220086	0.932768	-0.157882	1.22755	-0.30232	0.567195	-0.218915
A_07_P009981	speF	3322	cmr|ornithine decarboxylase isozyme, inducible [b0693]	6.8784	-0.0436252	-0.00472696	0.0349189	-0.0080017	0.256528	0.00993737	0.059554	-0.0146906	0.19536	-0.140487	-0.0850774	-0.107187
A_07_P009994	kdpD	5081	cmr|sensor for high-affinity potassium transport system [b0695]	8.0594	-0.650053	-0.101982	-0.247072	0.26404	-0.584203	0.234363	-0.274133	-0.231459	-0.448092	-0.768563	-0.390596	-0.624731
A_07_P009996	kdpC	4530	cmr|high-affinity potassium transport system [b0696]	6.61265	0.0294299	-0.0142185	-0.0239339	-0.0148954	-0.0143649	-0.0877651	-0.122657	-0.0585528	-0.00700598	-0.0626826	0.0520154	-0.0637056
A_07_P010003	kdpB	7245	cmr|ATPase of high-affinity potassium transport system, B chain [b0697]	6.76489	0.047849	-0.0549368	0.00655514	0.00352897	0.153634	-0.0141925	0.103988	-0.0871696	0.114233	-0.0951102	-0.0283219	0.0259239
A_07_P010006	kdpA	4083	cmr|ATPase of high-affinity potassium transport system, A chain [b0698]	6.6	0.0914025	0.0294166	0.0544864	-0.0598986	0.193183	-0.00415559	-0.0171393	0.0356503	0.0358947	0.219603	0.113843	0.208007
A_07_P010014	ybfA	5238	cmr|orf, hypothetical protein [b0699]	11.833	-0.292926	0.279934	0.0578121	0.388968	-0.454913	-0.829671	0.185326	-1.61611	0.87549	-2.1942	-1.72511	-0.423596
A_07_P010017	rhsC	5717	cmr|rhsC protein in rhs element [b0700]	6.9283	-0.474208	-0.0572021	-0.353882	-0.0309594	-0.361825	0.0280044	-0.0192692	0.123902	-0.312159	-0.22342	-0.370495	-0.168188
A_07_P010022	b0701	9271	cmr|protein in rhs element [b0701]	7.71647	-0.43203	-0.105382	-0.349366	0.111838	-0.373631	0.132613	0.198909	0.14998	-0.251713	0.0926877	-0.492556	-0.176753
A_07_P010028	ybfB	3872	cmr|orf, hypothetical protein [b0702]	6.45861	-0.0552069	0.0888422	-0.0550688	0.00169982	0.0162794	0.0658402	0.0144333	0.0394065	0.0184429	0.0194449	-0.00235106	-0.00759204
A_07_P010033	ybfO	10084	cmr|orf, hypothetical protein [b0703]	6.75478	-0.178047	-0.0732466	-0.0421233	-0.0810186	-0.19971	-0.00362605	-0.0791784	0.0582913	-0.137413	-0.0496483	-0.146003	-0.0472908
A_07_P010040	ybfC	53	cmr|orf, hypothetical protein [b0704]	8.00868	-0.124264	-0.413895	0.0837079	0.565943	-0.561038	-0.209872	-0.151112	-0.182647	0.0116385	0.206603	-0.0874816	-0.52889
A_07_P010041	ybfL	5778	cmr|putative receptor protein [b0705]	6.99424	0.0222973	0.12802	0.235038	-0.0303583	0.0663982	0.0692661	0.459241	0.157865	0.424528	-0.00592273	0.369701	0.0672558
A_07_P010047	ybfD	8720	cmr|putative DNA ligase [b0706]	6.78703	0.0274221	0.0100655	0.0437931	0.0269442	-0.0742815	0.00470725	0.255351	0.0363387	0.250472	-0.118769	0.0610556	-0.0455261
A_07_P010056	phr	5232	cmr|deoxyribodipyrimidine photolyase [b0708]	7.65769	-0.642858	0.0487858	-0.545165	0.0248097	-0.592402	0.196307	-0.580455	-0.251925	-0.74622	-0.909511	-0.725948	-0.762162
A_07_P010061	ybgH	5080	cmr|putative transport protein [b0709]	6.55777	0.0936143	0.072344	0.128414	-0.0787786	0.235117	0.0418196	0.0785612	0.0750609	0.13213	0.0410445	0.166574	0.129194
A_07_P010066	ybgI	7031	cmr|orf, hypothetical protein [b0710]	9.47438	-0.544657	-0.372344	-0.375987	-0.0592303	-0.763269	-0.288645	-1.06814	-0.301094	-0.949893	-1.05433	-0.766062	-1.01249
A_07_P010075	ybgJ	3350	cmr|putative carboxylase [b0711]	9.8493	-0.520271	-0.296579	-0.53	-0.0738152	-0.377607	-0.0522467	-0.883979	-0.227186	-0.791715	-1.02843	-0.734329	-0.896443
A_07_P010083	ybgL	10018	cmr|putative lactam utilization protein [b0713]	8.34174	0.0893923	-0.0382789	-0.12861	0.106507	-0.152312	0.263447	-0.172656	-0.260655	0.0538132	-0.617375	-0.0655387	-0.420683
A_07_P010088	nei	9243	cmr|endonuclease VIII and DNA N-glycosylase with an AP lyase activity [b0714]	7.05135	-0.13344	0.28612	-0.403948	-0.112176	0.0303751	0.067553	-0.160342	0.173734	-0.120661	0.515347	-0.0933453	0.651546
A_07_P010091	abrB	2566	cmr|putative transport protein [b0715]	7.45929	-0.650681	0.128021	-0.972762	-0.0198814	-0.876072	0.0931233	-1.20018	-0.535819	-0.894922	-0.739631	-1.14352	-0.401006
A_07_P010101	ybgP	9103	cmr|putative chaperone [b0717]	6.44917	0.0341525	0.0226979	0.0334596	0.048168	0.0865648	0.0468686	0.0606308	0.0501257	0.115415	0.0462107	0.074264	0.0872014
A_07_P010122	sdhC	3719	cmr|succinate dehydrogenase, cytochrome b556 [b0721]	11.6335	0.274878	0.158134	-0.403153	-0.540615	0.0899646	0.0149817	-1.42228	0.70379	-1.92763	2.10079	0.19602	1.73699
A_07_P010127	sdhD	5701	cmr|succinate dehydrogenase, hydrophobic subunit [b0722]	11.4434	0.425715	0.176388	-0.497618	-0.625891	0.35777	-0.340395	-1.48997	0.429752	-1.8682	1.63165	-0.0800538	1.44975
A_07_P010135	sdhA	1506	cmr|succinate dehydrogenase, flavoprotein subunit [b0723]	11.576	0.367353	-0.121306	-0.460001	-0.27817	0.46497	-0.123118	-1.55692	-0.566661	-1.36838	0.0355245	-0.44669	-0.13899
A_07_P010139	sdhB	4584	cmr|succinate dehydrogenase, iron sulfur protein [b0724]	11.5779	-0.00502114	-0.0743272	-0.824033	-0.227983	0.0341143	-0.06332	-1.64981	-0.730029	-1.56771	-0.479618	-0.669752	-0.514917
A_07_P010142	b0725	6810	cmr|orf, hypothetical protein [b0725]	8.49493	-0.434155	0.311777	-0.469144	0.115943	-0.876818	-0.0240449	-1.62246	-0.533046	-1.88217	-0.0288671	-0.715077	-0.0564748
A_07_P010149	sucA	1745	cmr|2-oxoglutarate dehydrogenase [b0726]	11.648	-0.995331	0.174374	-1.45644	-0.532349	-1.61418	-0.287697	-3.15748	-0.80524	-2.81641	-0.553082	-1.56836	-0.149556
A_07_P010151	sucB	8342	cmr|2-oxoglutarate dehydrogenase [b0727]	11.2957	-0.51854	0.575641	-1.01804	-0.345596	-1.2302	0.0349375	-2.34886	-0.588522	-2.06561	-0.209077	-1.34552	0.201434
A_07_P010159	sucC	10322	cmr|succinyl-CoA synthetase, beta subunit [b0728]	11.617	-0.931696	0.523255	-1.16697	-0.279687	-1.53418	-0.0503122	-2.45027	-0.539474	-2.50121	-0.150481	-1.67815	0.0440875
A_07_P010165	sucD	4199	cmr|succinyl-CoA synthetase, alpha subunit [b0729]	11.1083	-1.06333	0.493882	-1.01541	-0.19019	-1.79973	-0.226427	-2.36424	-0.307554	-2.48098	-0.601314	-1.57399	-0.34082
A_07_P010170	mngR	7820	cmr|transcriptional regulator of succinylCoA synthetase operon [b0730]	8.04376	0.882051	0.131022	0.890746	0.0727672	0.780892	0.238732	1.58147	0.273688	1.73801	0.548501	1.32542	0.703884
A_07_P010171	mngA	995	cmr|protein modification enzyme, induction of ompC [b0731]	6.83705	0.128073	-0.130457	0.0265043	0.111369	-0.107439	-0.139757	-0.11466	-0.137182	0.0830804	0.0921001	0.0241987	-0.119345
A_07_P010176	mngB	8261	cmr|putative sugar hydrolase [b0732]	6.94859	-0.143069	0.0216258	-0.176905	-0.102792	-0.0999925	0.0394718	0.247769	-0.0460063	0.132005	-0.118103	-0.0880578	0.0544424
A_07_P010185	cydA	2928	cmr|cytochrome d terminal oxidase, polypeptide subunit I [b0733]	11.4635	-2.01318	-0.513296	-3.4034	-0.385189	-2.72712	-0.0814313	-3.65417	-0.44762	-2.968	-2.31086	-3.77803	-1.6346
A_07_P010187	cydB	4165	cmr|cytochrome d terminal oxidase polypeptide subunit II [b0734]	10.8212	-1.7437	-0.669863	-2.65219	-0.224736	-2.19873	0.162598	-2.98388	-0.449119	-2.3274	-2.33888	-3.07026	-1.75626
A_07_P010194	ybgE	5805	cmr|orf, hypothetical protein [b0735]	9.18045	-1.64883	-0.625701	-2.71936	-0.280556	-2.12626	-0.0609608	-2.95423	-0.386661	-2.42951	-1.88263	-2.45307	-1.56309
A_07_P010198	ybgC	6963	cmr|orf, hypothetical protein [b0736]	8.48882	0.511171	-0.0229056	0.290204	0.0924203	0.818842	0.3762	0.387374	0.540263	0.630571	1.58309	0.711991	1.0705
A_07_P010209	tolR	838	cmr|putative inner membrane protein, involved in the tonB-independent uptake of group A colicins [b0738]	8.79334	0.449342	0.0291535	-0.0931977	-0.189013	0.936052	-0.504676	0.285481	0.307263	0.761448	0.949147	0.402697	0.939237
A_07_P010215	tolA	10447	cmr|membrane spanning protein, required for outer membrane integrity [b0739]	8.46862	0.841566	0.225092	0.253571	0.116645	1.1901	0.169313	0.5255	0.182358	1.14652	0.764229	0.640895	0.64002
A_07_P010216	tolB	10103	cmr|periplasmic protein involved in the tonb-independent uptake of group A colicins [b0740]	13.78	-1.05312	-0.0811561	-1.09261	0.0524481	-0.46781	-0.0086052	-0.759296	0.042277	-0.757613	-0.346227	-1.47807	-0.400667
A_07_P010223	pal	3221	cmr|peptidoglycan-associated lipoprotein [b0741]	13.4967	-1.4196	0.0337008	-1.60533	0.164237	-1.05562	0.165545	-2.11909	0.10971	-1.89513	-0.484771	-1.76256	-0.289407
A_07_P010230	ybgF	7474	cmr|orf, hypothetical protein [b0742]	9.96039	0.319386	0.247013	-0.51873	0.0206115	0.854427	0.23579	-0.443454	0.446824	-0.100618	0.893511	-0.0924116	0.873396
A_07_P010236	pnuC	7262	cmr|required for NMN transport [b0751]	7.48974	0.226358	0.06307	0.00473568	0.0541332	0.385861	0.0757429	0.0326019	-0.0709032	0.180994	-0.393598	0.0169523	-0.313365
A_07_P010243	zitB	1455	cmr|putative transport system permease protein [b0752]	7.51056	-0.273358	0.0670535	-0.235357	0.141754	-0.306786	0.396046	-0.425744	-0.143571	-0.3572	-0.391793	-0.167063	-0.238925
A_07_P010246	ybgS	7613	cmr|putative homeobox protein [b0753]	8.53613	-2.10857	-0.304462	-0.451862	0.701718	-1.73415	0.0413797	-1.27469	-0.521093	-2.32286	-1.05997	-1.71069	-1.26122
A_07_P010251	aroG	7301	cmr|3-deoxy-D-arabinoheptulosonate-7-phosphate synthase [b0754]	9.26939	-0.882334	0.197391	-1.1543	0.0517182	-1.05902	0.195309	-1.13246	0.122006	-1.60067	0.226599	-1.06046	0.095596
A_07_P010256	mokC	8	cmr|Gef protein interferes with membrane function when in excess [b0018]	8.67531	1.36681	0.346294	1.35524	0.0261635	0.997548	0.187792	1.65959	0.104126	1.85053	0.138253	0.814364	0.592496
A_07_P010275	yaeP	4227	asap|conserved protein [b4406]	10.9247	0.669297	-0.150899	1.14407	0.0390735	0.790458	0.393784	1.28892	0.245457	1.34481	-0.301695	0.799711	-0.332253
A_07_P010278	ykfH	7167	asap|predicted protein [b4504]	7.13187	0.274643	-0.0880662	0.146739	0.122543	0.237878	-0.0108667	0.389711	-0.157828	0.577938	-0.0023408	0.222415	-0.0249307
A_07_P010281	insX	10607	asap|predicted IS protein [b4505]	8.82735	-0.468981	-0.266259	-0.0789852	0.0229812	-0.615528	-0.481061	0.0247712	-0.417499	0.192461	-0.162724	-0.61312	0.00498368
A_07_P010294	yaiZ	1941	cmr|orf, hypothetical protein [b0380]	9.9249	0.388396	0.181601	0.373317	0.168722	0.220393	0.326252	-0.0764475	0.312351	0.147997	0.507392	0.140718	0.502146
A_07_P010300	ABE-0285028	5709	asap|predicted protein, N-ter fragment (pseudogene) [b4507]	6.71996	0.038462	-0.000800214	0.128781	-0.017235	0.0104709	0.0374785	0.00568194	0.0355876	0.055377	0.00453844	-0.0220769	-0.00177942
A_07_P010301	rzpD	5077	cmr|bacteriophage lambda endopeptidase homolog [b0556]	7.57394	0.256565	0.12633	0.164231	-0.0363368	0.451647	0.0256316	0.344184	0.623019	0.243058	1.3536	0.144212	0.988339
A_07_P010306	hokE	4996	asap|toxic polypeptide, small [b4415]	7.10635	0.482576	0.0568431	0.335144	-0.0453516	0.494233	-0.00805804	0.475738	0.169273	0.817052	0.240365	0.433369	0.142767
A_07_P010314	ybdZ	5564	asap|conserved protein [b4511]	6.52579	0.0171657	0.100946	0.301032	-0.0402601	0.126569	-0.00190393	0.336678	0.0416522	0.196399	0.0402727	0.179221	0.115874
A_07_P010317	ybdD	9265	asap|conserved protein [b4512]	12.2495	-0.299573	0.11595	-0.058429	0.0264688	-0.499274	0.503961	-1.22477	-0.049303	-1.4029	-0.951685	-0.43304	-0.774143
A_07_P010326	ybfQ	3972	asap|predicted transposase [b4514]	6.84516	-0.0152617	0.0551796	-0.0203085	0.0202099	-0.0385521	-0.0328965	0.100912	0.0296609	0.318269	0.101213	0.107606	-0.037992
A_07_P010343	gnsA	8332	asap|predicted regulator of phosphatidylethanolamine synthesis [b4517]	9.4575	1.24016	1.07191	0.758719	-0.148069	0.742242	0.239645	1.37661	1.54995	0.82387	1.72141	0.9657	1.78204
A_07_P010350	ymdF	5172	asap|conserved protein [b4518]	7.88821	-0.399273	-0.507509	-0.393883	0.213473	-0.378156	-0.218708	-0.644638	-0.609136	-0.444498	-1.09233	-0.605769	-1.01469
A_07_P010355	ymfT	5992	cmr|orf, hypothetical protein [b1146]	6.80537	0.0753814	-0.161678	0.0378749	0.178755	-0.196415	-0.163472	-0.0943007	-0.155483	0.00914653	-0.013656	-0.0675401	-0.158467
A_07_P010359	ymgF	5060	asap|predicted protein [b4520]	6.56784	-0.0196132	0.0266561	0.03662	-0.0688679	0.0536208	0.112528	0.234738	0.160007	0.0510876	0.568043	0.0107379	0.293188
A_07_P010364	ymgI	5761	asap|hypothetical protein [b4593]	6.41575	0.00941567	0.0611779	0.0614977	-0.0275219	0.0641081	0.0353083	-0.00853576	0.0520592	0.0233364	0.069622	0.00476576	0.0572473
A_07_P010370	ymgJ	3107	asap|hypothetical protein [b4594]	6.47761	0.0586294	0.00297606	0.0991006	-0.0549149	0.0690492	-0.0328525	0.0610813	-0.0199974	0.0400969	0.0209942	0.0576773	0.0540359
A_07_P010383	yciX	5848	asap|predicted protein [b4523]	8.00152	-0.27576	0.377089	-0.750271	-0.0111682	-0.353696	0.926095	-0.283662	0.457385	-0.649371	0.498817	-0.83716	0.840313
A_07_P010386	ydaE	4743	asap|Rac prophage; conserved protein [b4526]	6.4761	-0.00436669	0.0117443	0.0657103	-0.069166	0.0564015	-0.0360011	-0.0187888	0.0221653	0.022202	-0.020861	0.0257785	-0.000619211
A_07_P010395	ydaF	7653	asap|Rac prophage; predicted protein [b4527]	7.42093	0.337903	-0.204491	0.174431	-0.121361	0.16137	-0.0132289	0.616964	-0.0604583	0.507495	-0.0134231	0.154834	0.0121941
A_07_P010403	b1371	681	cmr|orf, hypothetical protein [b1371]	8.21551	-0.137068	0.0246045	-0.263249	0.0146601	-0.0918457	-0.0154759	-0.330197	0.209398	-0.309334	0.252508	-0.226763	0.292344
A_07_P010409	ydbJ	3926	asap|predicted protein [b4529]	9.84277	-0.337727	0.0221214	-1.17217	-0.25527	-0.479965	0.0869551	-1.37253	0.235231	-1.35672	0.0821603	-0.370972	0.445958
A_07_P010413	mokB	5435	cmr|orf, hypothetical protein [b1420]	11.4881	0.277837	-0.510398	-0.290291	0.132795	-0.464831	-0.162557	-0.357319	-0.387003	0.0494207	-0.625441	0.0863219	-0.605331
A_07_P010420	ABE-0285051	4793	asap|predicted transposase, C-ter fragment (pseudogene) [b4530]	6.62577	0.0394005	0.0432699	0.081167	-0.0643128	0.176701	-0.0124464	0.134449	0.0410033	0.235493	-0.0156264	0.134675	-0.0174703
A_07_P010421	ABE-0285052	2790	asap|predicted transposase, N-ter fragment (pseudogene) [b4531]	6.50325	0.130575	0.0335518	0.03163	-0.0302389	0.252365	-0.00613616	0.175052	-0.021812	0.232928	0.0708723	0.142673	0.0960288
A_07_P010429	yncN	905	asap|predicted protein [b4532]	8.37423	0.664891	0.294708	0.638628	-0.081033	0.36231	0.126129	0.985564	0.155978	1.28711	0.408101	0.589226	0.71666
A_07_P010438	yddM	2857	cmr|orf, hypothetical protein [b1477]	8.61269	0.457775	-0.334178	0.600731	-0.101828	0.474958	-0.26754	0.77827	-0.434969	1.32559	-0.333033	0.587886	-0.193416
A_07_P010448	ynfO	1344	asap|Qin prophage; predicted protein [b4533]	6.67023	-0.389141	0.0322122	-0.406967	-0.119011	-0.440411	-0.0211325	-0.4899	0.0120408	-0.505551	-0.129783	-0.511527	-0.103926
A_07_P010464	yobH	2603	asap|predicted protein [b4536]	7.61301	0.945769	0.156888	0.458578	0.676153	0.942886	0.46981	0.878991	0.190575	0.822277	0.392716	0.97595	0.261124
A_07_P010469	proQ	987	asap|predicted structural transport element [b1831]	9.72585	1.33388	0.118036	0.427325	-0.146216	1.81238	0.106789	1.16169	1.04742	0.967301	2.34077	1.37621	2.11268
A_07_P010475	yebW	4587	cmr|orf, hypothetical protein [b1837]	9.99988	0.477136	0.287042	0.408254	0.0610124	0.41538	0.738998	1.50464	0.259338	1.39818	-0.254042	1.01272	0.137016
A_07_P010476	yecJ	6461	asap|predicted protein [b4537]	7.75853	1.01824	0.0722592	0.129022	-0.045237	0.838366	0.136416	0.454151	0.465771	0.553719	1.41943	1.111	1.44013
A_07_P010484	yoeB	4289	asap|toxin of the YoeB-YefM toxin-antitoxin system [b4539]	10.6861	1.37425	-0.0243505	2.00026	-0.102828	0.859373	-0.540962	2.23387	-0.464155	2.69069	0.125272	1.85268	0.579793
A_07_P010486	ABE-0285061	5117	asap|lipopolysaccharide biosynthesis protein, C-ter fragment (pseudogene) [b4540]	9.71115	0.30741	0.452959	-0.261921	0.0184266	0.0260506	0.146316	0.416761	-0.202974	1.07583	0.316688	1.11065	0.47493
A_07_P010497	yehK	8491	asap|predicted protein [b4541]	6.46975	0.0171878	-0.00821852	-0.0402872	0.0189077	0.0327479	0.0560821	0.031816	0.060251	0.0519265	-0.00466798	0.0350221	0.0248344
A_07_P010506	yeiW	2513	asap|conserved protein [b4502]	6.61133	0.128162	0.0552276	0.0915666	-0.0476233	0.234098	0.0754825	0.116682	0.0680983	0.0578809	0.165514	0.19328	0.166554
A_07_P010525	torI	1904	asap|response regulator inhibitor for tor operon [b4501]	10.174	1.37216	-0.259023	1.02932	0.0710322	1.48394	0.126548	1.46945	0.0817239	1.74333	-0.428995	1.12453	-0.220002
A_07_P010530	ypeB	7330	asap|predicted protein [b4546]	7.50155	-0.216497	-0.165545	-0.31914	-0.0536937	0.307694	-0.188334	-0.145245	-0.0379546	-0.21007	-0.0202437	-0.315572	0.0958524
A_07_P010535	ypfN	8473	asap|predicted protein [b4547]	9.22763	0.475751	-0.0801342	0.264882	0.0735633	0.444216	0.237716	1.20764	-0.0817413	1.07281	0.0253464	0.414347	-0.0696674
A_07_P010538	ypjK	5012	cmr|orf, hypothetical protein [b2635]	8.09965	0.149479	0.121972	0.451916	-0.0421904	0.111873	0.103389	-0.0102137	0.236183	0.331797	0.124757	0.412111	0.169897
A_07_P010545	yfjV	2215	cmr|orf, hypothetical protein [b2641]	7.18258	0.346402	-0.0249679	0.342008	0.200044	0.186442	0.006512	0.365722	-0.0604116	0.674299	0.184381	0.278588	0.0548678
A_07_P010547	ypjJ	5063	asap|predicted protein [b4548]	6.56491	0.0307408	0.0432356	0.113905	-0.0621562	0.165625	0.0484578	0.132945	0.0161041	0.170758	-0.00780936	0.0699033	0.0606755
A_07_P010552	glcF	7297	cmr|glycolate oxidase iron-sulfur subunit [b2978]	8.86367	-0.33456	0.143817	0.786006	0.112505	-0.231613	0.0733949	-0.0431053	-0.315548	-0.26714	0.16339	-0.00711013	0.4647
A_07_P010556	tdcR	2150	cmr|threonine dehydratase operon activator protein [b3119]	6.44766	-0.0138545	-0.0156617	-0.00533917	-0.0111734	0.00979006	0.0505183	-0.000668466	0.0212896	-0.00998427	0.0323369	-0.0124617	0.0156881
A_07_P010568	ABE-0285070	4877	asap|predicted protein, C-ter fragment (pseudogene) [b4549]	6.59635	-0.0074257	0.0312737	0.0634397	-0.0913724	0.0585907	0.012056	0.0369452	0.115692	0.125606	-0.0513116	0.0989313	-0.000192781
A_07_P010572	aaeX	4720	cmr|orf, hypothetical protein [b3242]	7.83819	0.483421	-0.0981874	0.60117	0.314281	0.131254	0.0452496	1.3272	-0.0363197	1.26492	0.381395	0.505985	0.138303
A_07_P010578	yhdL	5638	asap|conserved protein [b4550]	7.36798	-0.0092052	0.241103	0.228654	-0.0307641	-0.217407	0.176213	0.0218568	0.42364	-0.107238	1.79127	0.123513	1.64557
A_07_P010582	yheV	5370	asap|predicted protein [b4551]	8.26178	-0.563548	0.0364217	-0.316787	0.121734	-0.706336	0.297989	-0.402419	-0.219892	-0.437559	-0.502065	-0.690097	-0.50119
A_07_P010587	hokA	7767	asap|toxic polypeptide, small [b4455]	6.79484	0.141815	0.0124219	0.158001	-0.00592495	0.00932966	-0.00687037	0.217779	0.0307805	0.139161	0.0578923	0.100301	0.0761552
A_07_P010595	ysaB	10397	asap|predicted protein [b4553]	7.23604	0.106035	-0.0590123	0.156676	0.12116	0.0873995	0.111999	0.413484	0.0989431	0.699282	-0.08992	0.367503	-0.042974
A_07_P010599	yibT	6877	asap|predicted protein [b4554]	12.5414	-1.04861	-0.0360446	0.438872	0.0984453	-0.431352	0.171551	0.257008	-0.972129	-0.0866828	-2.09663	-0.827458	-1.76795
A_07_P010602	yicS	4662	asap|predicted protein [b4555]	6.74333	-0.0621825	0.159617	-0.0204396	-0.0362226	-0.0063869	0.280709	0.208393	0.216874	0.0033189	0.0316482	0.0827693	0.0864018
A_07_P010615	dgoA	3874	cmr|2-oxo-3-deoxygalactonate 6-phosphate aldolase and galactonate dehydratase [b3692]	7.05674	-0.212379	0.159078	0.166716	-0.00939683	-0.224558	0.118918	-0.195033	-0.175439	-0.23486	-0.273783	0.0525074	-0.148795
A_07_P010617	ABE-0012311	4562	asap|acetolactate synthase II, large subunit, C-ter fragment (pseudogene) [b3768]	9.90201	0.0591298	0.265231	0.0195445	-0.175029	-0.168598	0.0220632	0.0534886	0.536605	0.646748	1.41483	0.596086	1.25447
A_07_P010621	yifL	9811	asap|predicted lipoprotein [b4558]	9.58094	-0.70844	-0.195458	-0.409078	0.0853016	-1.30721	-0.102259	-0.982778	-0.370321	-0.544897	-0.46407	-0.837937	-0.28302
A_07_P010628	thiG	369	cmr|thiamin biosynthesis, thiazole moiety [b3991]	7.15237	0.405479	-0.0137767	0.121046	-0.0924252	0.784128	-0.0999042	-0.0244568	-0.150128	0.118977	-0.165003	0.459991	-0.109166
A_07_P010640	pspG	1881	cmr|orf, hypothetical protein [b4050]	10.2352	3.56285	-0.0455436	4.12432	-0.128957	3.50716	0.296967	3.97594	-0.0916445	5.12364	0.0404078	4.15037	-0.135768
A_07_P010641	yjdP	2335	asap|conserved protein [b4487]	8.43652	0.133164	0.12302	0.856713	0.0259524	0.300371	0.0728894	0.784557	0.169278	0.607685	0.148547	0.899279	0.16191
A_07_P010650	yjdO	9378	asap|predicted protein [b4559]	6.95923	0.163696	-0.11115	-0.15507	0.0860107	-0.256084	-0.0314071	-0.283011	-0.0795468	-0.0414532	0.0115348	-0.0526042	-0.104351
A_07_P010661	ABE-0285081	8191	asap|KpLE2 phage-like element; predicted protein, C-ter fragment (pseudogene) [b4560]	7.16018	0.379038	0.0511683	0.56215	-0.0622862	0.384334	0.0414102	1.78022	0.0114007	1.67558	0.0589085	0.315622	0.188124
A_07_P010669	ABE-0285083	5157	asap|KpLE2 phage-like element; predicted transposase fragment (pseudogene) [b4562]	6.79998	0.111287	0.048923	0.33371	-0.0225644	0.324055	0.0199952	0.389562	0.0433807	0.55596	-0.0518483	0.140375	0.0505631
A_07_P010678	ABE-0285085	758	asap|IS1 transposase InsAB', C-ter fragment (pseudogene) [b4564]	10.065	1.07356	0.0321777	0.795142	-0.165154	1.40559	-0.00113985	1.49274	0.220008	1.56839	0.773855	1.59054	0.44907
A_07_P010684	sgcB	8122	asap|predicted enzyme IIB component of PTS [b4565]	6.98623	-0.643501	-0.202625	-0.57724	0.044734	-0.658298	0.0582667	-0.751353	-0.424695	-0.833902	-0.680333	-0.681737	-0.448644
A_07_P010688	yjhX	9238	asap|conserved protein [b4566]	7.66974	0.687466	0.0467322	0.112286	-0.081114	0.577147	0.0944823	-0.146334	-0.00467513	0.235733	0.449345	0.290282	0.508376
A_07_P010691	yjjZ	7099	asap|predicted protein [b4567]	8.96187	1.0069	0.320019	2.33699	0.37119	1.51436	0.205075	2.53226	0.0835365	2.78035	0.251157	1.98413	0.306628
A_07_P010696	ytjA	487	asap|predicted protein [b4568]	12.3746	-3.11106	-0.0325289	-2.3012	0.430163	-2.29251	0.169295	-2.02388	-0.00481953	-3.44877	-1.55007	-3.18351	-1.99778
A_07_P010704	thrA	9865	cmr|aspartokinase I, homoserine dehydrogenase I [b0002]	8.36916	-0.816214	-0.675907	0.233314	-0.465068	-0.154149	-0.683358	-0.559201	-0.876211	-0.607122	-0.764674	-0.213311	-0.751096
A_07_P010710	thrB	8952	cmr|homoserine kinase [b0003]	9.59824	-0.204088	-0.342184	0.333075	-0.170449	0.182944	0.0411454	0.116357	-0.538203	-0.0938308	-0.859645	0.247161	-0.980251
A_07_P010719	yaaX	3911	cmr|orf, hypothetical protein [b0005]	7.34154	0.35479	0.144723	0.780169	0.0418286	0.458191	0.0544529	0.915892	-0.00307738	1.3068	0.0920066	0.466168	0.0778993
A_07_P010722	yaaA	3392	cmr|orf, hypothetical protein [b0006]	7.77696	0.350631	0.231824	0.365752	-0.114323	0.0434682	0.0597442	0.410716	-0.0159845	0.407591	0.234306	0.54467	0.455713
A_07_P010729	yaaJ	652	cmr|inner membrane transport protein [b0007]	7.27195	-0.363484	0.237361	-0.536243	-0.0746176	-0.376774	-0.127449	-0.275165	-0.0457303	-0.26962	-0.108382	-0.494011	-0.0614576
A_07_P010731	talB	7966	cmr|transaldolase B [b0008]	11.2614	-1.03852	-0.293909	-0.62571	-0.173721	-1.0295	-0.110193	-0.956151	-0.660664	-1.06265	-0.280749	-0.190171	-0.293833
A_07_P010739	mog	5666	cmr|required for the efficient incorporation of molybdate into molybdoproteins [b0009]	9.87639	-0.334619	-0.116873	0.123451	-0.0490946	-0.214962	-0.0346061	-0.435577	-0.117552	-0.216925	0.281406	-0.202024	0.0668489
A_07_P010741	yaaH	3451	cmr|orf, hypothetical protein [b0010]	8.71026	1.43244	0.0862952	0.878257	-0.00779752	1.66967	0.0960677	1.40758	0.189562	1.52912	0.876412	1.14059	0.426067
A_07_P010746	yaaW	10519	cmr|putative oxidoreductase [b0011]	6.66059	0.0806947	-0.0472346	0.0159225	0.0904795	0.0538766	0.0375788	0.188919	-0.0328985	0.0742234	-0.132442	0.094446	-0.0765587
A_07_P010755	b0012	6245	cmr|positive regulator for sigma 32 heat shock promoters [b0012]	6.635	0.013534	-0.000680497	-0.00725466	-0.00467645	-0.00797209	0.00973568	0.0377514	-0.0276924	0.181233	-0.0605423	0.124618	-0.010064
A_07_P010763	dnaK	571	cmr|chaperone Hsp70; DNA biosynthesis; autoregulated heat shock proteins [b0014]	13.393	4.04495	0.912701	4.23914	0.142559	2.75903	0.137578	4.017	-0.0841739	4.18165	-1.07373	4.80579	-0.425598
A_07_P010766	dnaJ	1669	cmr|chaperone with DnaK; heat shock protein [b0015]	10.0242	4.3173	0.587533	4.33008	0.104184	2.75459	0.502913	4.28943	-0.153006	4.7522	-0.517335	5.21533	-0.362923
A_07_P010774	b0017	9603	cmr|IS186 and IS421 hypothetical protein [b0017]	8.82988	1.78608	0.260701	1.45105	0.0943197	1.10959	0.227014	2.90295	0.449117	2.88789	0.947252	2.5571	1.06996
A_07_P010784	nhaA	9042	cmr|Na+/H antiporter, pH dependent [b0019]	11.3171	1.633	0.38889	1.87121	-0.032535	1.66856	0.484782	1.6877	-0.0195696	1.77343	-0.400807	1.49455	0.0267502
A_07_P010803	rpsT	8292	cmr|30S ribosomal subunit protein S20 [b0023]	8.40248	1.89164	0.353646	0.568667	0.25571	1.88273	0.422189	0.670957	1.06095	0.596107	2.64561	1.45992	1.44519
A_07_P010806	yaaY	10738	cmr|orf, hypothetical protein [b0024]	7.4069	0.286634	0.1155	0.471516	0.108474	0.478831	0.294875	0.880307	0.0445126	0.90907	0.0460622	0.389948	0.137929
A_07_P010811	ribF	578	cmr|putative regulator [b0025]	11.0909	1.10984	-0.0569013	0.629475	-0.212705	1.27071	0.0436457	0.649177	0.541641	0.72703	0.686125	1.08823	0.620652
A_07_P010817	ileS	679	cmr|isoleucine tRNA synthetase [b0026]	9.71905	0.528909	-0.141397	0.599378	-0.0978268	0.406527	-0.118689	0.217795	-0.212916	0.391331	-0.0786445	1.07339	-0.060956
A_07_P010823	lspA	10348	cmr|prolipoprotein signal peptidase [b0027]	12.2578	1.37406	0.257064	0.937188	-0.0564921	1.62393	0.523778	1.19183	0.276495	1.29281	0.475589	1.78891	0.505548
A_07_P010829	fkpB	8170	cmr|probable FKBX-type 16KD peptidyl-prolyl cis-trans isomerase [b0028]	8.77384	0.62725	-0.0536321	0.546189	-0.0917696	0.81839	0.242187	0.852707	0.236482	0.939259	0.535206	1.25567	0.249313
A_07_P010831	ispH	9927	cmr|control of stringent response; involved in penicillin tolerance [b0029]	9.11238	0.229969	0.0792091	0.323422	-0.0181437	0.242621	-0.0350299	0.100902	-0.0497075	0.374039	-0.0685596	1.11395	0.166147
A_07_P010837	rihC	1862	cmr|orf, hypothetical protein [b0030]	9.93614	0.0315662	-0.458595	-0.244377	0.0796929	-0.479673	0.112989	-1.16282	0.175767	-0.911343	0.0835021	-0.593676	-0.120114
A_07_P010842	dapB	10476	cmr|dihydrodipicolinate reductase [b0031]	8.18216	-0.252172	-0.0179853	-0.237123	-0.0840949	-0.624104	-0.0528395	-0.429423	0.0767654	-0.409202	-0.195388	-0.451782	-0.11569
A_07_P010846	carA	961	cmr|carbamoyl-phosphate synthetase, glutamine [b0032]	7.42113	0.302824	-0.0191841	0.374981	-0.0329341	0.235551	0.00526683	0.0380039	0.665676	0.196913	0.883262	0.314806	1.04575
A_07_P010855	carB	8089	cmr|carbamoyl-phosphate synthase large subunit [b0033]	8.09264	-0.317923	-0.130669	-0.31437	-0.0174969	-0.148883	-0.0486431	-0.395907	0.951816	-0.344824	0.421771	-0.5124	1.17014
A_07_P010863	caiE	978	cmr|possible synthesis of cofactor for carnitine racemase and dehydratase [b0035]	7.63772	0.29852	-0.0297116	0.52468	0.0426488	0.171633	-0.138948	0.465021	-0.119948	0.622488	-0.372106	0.182895	-0.242592
A_07_P010867	caiD	4911	cmr|carnitine racemase [b0036]	6.79537	0.145667	0.060035	0.299081	0.016785	0.0725556	0.0123582	0.278269	-0.000548995	0.352211	-0.0228591	0.233226	0.062932
A_07_P010873	caiC	3131	cmr|probable crotonobetaine/carnitine-CoA ligase [b0037]	6.75787	-0.189832	0.172638	-0.152718	-0.028634	-0.141449	0.060651	-0.189813	0.120556	-0.176368	0.199578	-0.169563	0.26843
A_07_P010876	caiB	9609	cmr|l-carnitine dehydratase [b0038]	6.86708	-0.0133546	0.0457335	0.0999146	-0.036137	0.0407685	0.03816	0.639672	-0.0214626	0.782743	-0.136812	-0.0330515	0.101717
A_07_P010884	caiA	6803	cmr|probable carnitine operon oxidoreductase [b0039]	7.4761	0.715473	0.0388325	0.907943	-0.104604	0.553507	0.121647	1.70788	0.0252353	2.08826	-0.0241611	0.593296	0.178977
A_07_P010887	caiT	4424	cmr|probable carnitine transporter [b0040]	7.46884	0.278705	-0.276778	0.350805	0.211194	-0.00330538	-0.245891	0.303799	-0.206989	0.536522	0.0379607	-0.0792185	-0.323903
A_07_P010892	fixA	298	cmr|probable flavoprotein subunit, carnitine metabolism [b0041]	6.50294	-0.000206669	0.0171445	-0.0165584	-0.0271523	0.0415453	-0.0010743	0.00502348	0.00723078	0.0066481	0.081308	0.00599683	0.00642557
A_07_P010900	fixB	10526	cmr|probable flavoprotein subunit, carnitine metabolism [b0042]	6.98238	0.0736068	-0.171154	0.17601	0.249815	-0.165168	-0.110288	-0.00183336	-0.12834	0.148762	0.0554892	-0.0636589	-0.149507
A_07_P010905	fixC	3990	cmr|flavoprotein; electron transport [b0043]	6.59612	-0.113592	-0.0355835	-0.0992637	-0.103212	0.0353779	-0.106931	-0.0586844	-0.0472144	-0.0337	-0.136504	-0.07164	-0.0851661
A_07_P010908	fixX	5523	cmr|putative ferredoxin [b0044]	6.53283	-0.0656936	0.0498946	0.0927715	-0.0924417	0.037896	-0.00366683	-0.0381565	0.00951812	-0.0154434	-0.089782	0.0222699	0.01268
A_07_P010912	yaaU	6446	cmr|putative transport protein [b0045]	6.6988	0.0633663	0.0183786	0.0450863	-0.0146218	0.033744	-0.0333353	0.118856	-0.0528451	0.115702	-0.140909	0.0076962	-0.016478
A_07_P010917	kefF	4773	cmr|putative NAD [b0046]	7.35571	-0.11105	-0.0605296	-0.0557382	-0.0811157	-0.0764783	0.155111	0.0570891	0.10098	0.117772	0.0675304	0.0538383	0.0803787
A_07_P010924	kefC	1956	cmr|K+ efflux antiporter, glutathione-regulated [b0047]	7.26355	-0.858705	-0.476982	-0.657707	-0.234935	-0.78296	-0.481091	-0.892905	-0.268659	-0.880308	-0.88454	-0.936913	-0.784821
A_07_P010929	folA	3404	cmr|dihydrofolate reductase type I; trimethoprim resistance [b0048]	8.59962	-0.161491	-0.126355	-0.191826	0.198506	-0.237792	0.0630121	-0.22802	-0.176912	-0.361894	0.0771881	-0.11297	-0.126688
A_07_P010939	apaG	128	cmr|orf, hypothetical protein [b0050]	9.12439	-0.107401	-0.0405674	-0.0869843	-0.00228506	0.41924	0.174833	0.434749	0.315279	-0.0628996	0.0903108	0.00275859	-0.000804401
A_07_P010944	ksgA	5833	cmr|S-adenosylmethionine-6-N,N-adenosyl [b0051]	9.71952	-0.113293	0.183081	-0.347517	-0.0752535	0.243315	0.303861	0.127716	0.329014	0.116896	0.600255	-0.0765713	0.730288
A_07_P010947	pdxA	7018	cmr|pyridoxine biosynthesis [b0052]	10.1839	0.116251	-0.102435	-0.0166206	-0.0840108	0.295953	0.2186	0.719918	0.216395	0.53811	0.399689	-0.0152365	0.267891
A_07_P010951	surA	5295	cmr|survival protein [b0053]	11.1198	-0.181589	-0.101734	-0.385753	-0.0224302	0.0204062	-0.358891	-0.424567	-0.129179	-0.0869064	0.0833076	0.12111	0.202681
A_07_P010957	imp	2969	cmr|organic solvent tolerance [b0054]	11.7235	-0.0669989	-0.303255	-0.466058	-0.100882	-0.0854093	-0.0103691	-0.579606	-0.287714	-0.229414	-0.00950928	0.245638	-0.0826373
A_07_P010964	djlA	10431	cmr|putative DNA binding protein [b0055]	8.21256	1.03013	0.27371	0.979636	-0.110715	0.83505	0.174245	1.92598	0.349494	1.60624	0.774832	1.40358	1.06438
A_07_P010968	yabP	3654	cmr|orf, hypothetical protein [b0056]	9.06757	0.49764	0.301004	0.436231	0.262807	0.373115	0.321017	0.972203	1.18785	0.71968	0.772592	0.36427	0.331978
A_07_P010974	b0057	5938	cmr|orf, hypothetical protein [b0057]	7.34813	0.0055654	0.132828	0.144213	0.221208	-0.197994	0.0398505	0.0793689	0.484356	-0.0557338	0.422806	-0.107301	0.16976
A_07_P010976	rluA	7093	cmr|orf, hypothetical protein [b0058]	7.74532	0.680863	-0.0261409	0.578127	0.0950214	0.712346	0.104379	0.767175	-0.0550952	0.922307	-0.138611	0.810573	-0.142816
A_07_P010981	hepA	58	cmr|probable ATP-dependent RNA helicase [b0059]	6.59997	0.0457767	-0.045834	-0.0115972	-0.0366622	0.041906	-0.0276663	0.0170012	-0.0429286	0.00024696	-0.0840933	-0.0217942	-0.086524
A_07_P011020	thiQ	1182	cmr|putative ATP-binding component of a transport system [b0066]	6.40457	-0.0223281	0.00589238	-0.0162134	-0.0294235	-0.0297734	-0.0358046	-0.040922	-0.0447094	-0.0208016	0.021534	-0.0210745	-0.0331783
A_07_P011029	tbpA	10286	cmr|thiamin-binding periplasmic protein [b0068]	7.68252	0.246072	-0.401762	0.164557	0.635747	-0.496177	-0.357311	-0.187075	-0.397543	0.327978	0.31664	0.0980273	-0.448965
A_07_P011046	leuC	514	cmr|3-isopropylmalate isomerase [b0072]	7.84996	-0.469844	-0.827619	-0.306068	0.268081	-0.555567	-0.602236	-0.592822	-0.430652	-0.492472	-0.131214	-0.604607	-1.05834
A_07_P011058	leuA	222	cmr|2-isopropylmalate synthase [b0074]	6.4909	-0.0364589	-0.079373	0.00394718	-0.0317667	-0.0358521	-0.0752139	-0.0453701	-0.0685237	-0.0566003	-0.0590621	-0.0467947	-0.0818937
A_07_P011063	leuO	5895	cmr|probable transcriptional activator for leuABCD operon [b0076]	6.44917	0.0145921	0.0173986	0.139452	-0.0439151	-0.00418514	-0.00553631	-0.0219179	0.00418527	0.0888748	-0.03065	-0.00822284	-0.00181314
A_07_P011076	fruR	5225	cmr|transcriptional repressor of fru operon and others [b0080]	6.83326	0.220694	0.0881209	0.431702	0.0461978	0.287007	0.103429	0.304289	0.0458632	0.646012	0.0381184	0.290987	0.0692994
A_07_P011082	mraZ	2378	cmr|orf, hypothetical protein [b0081]	10.576	1.18451	0.183535	0.858771	0.105672	1.00898	0.586078	1.13911	0.29868	0.987022	0.5381	1.27398	0.621895
A_07_P011086	mraW	3641	cmr|putative apolipoprotein [b0082]	9.26475	0.343235	-0.274732	0.0345859	0.0837515	0.617365	-0.428824	0.190951	0.119147	-0.134319	0.379927	0.0335361	0.133772
A_07_P011094	ftsL	757	cmr|cell division protein; ingrowth of wall at septum [b0083]	10.5572	0.362575	-0.353767	-0.259199	0.0988636	0.954116	0.0638585	-0.0636782	0.132509	-0.434304	0.685214	0.127141	0.426757
A_07_P011100	ftsI	7242	cmr|septum formation; penicillin-binding protein 3; peptidoglycan synthetase [b0084]	8.46914	0.325919	-0.0510494	-0.16839	-0.179583	0.906228	-0.418212	0.217072	-0.190659	-0.0400376	0.384983	0.485134	0.500457
A_07_P011101	murE	8627	cmr|meso-diaminopimelate-adding enzyme [b0085]	7.99545	-0.245642	-0.0873925	-0.608146	0.10699	-0.0485953	0.068262	-0.904225	-0.238884	-0.971441	0.0951363	-0.552356	-0.0541608
A_07_P011107	murF	5527	cmr|D-alanine:D-alanine-adding enzyme [b0086]	8.63177	-1.11803	-0.0719077	-1.39117	0.0839747	-0.49771	-0.173439	-1.82695	-0.272266	-1.77149	-0.406862	-1.25597	-0.396261
A_07_P011111	mraY	1317	cmr|phospho-N-acetylmuramoyl-pentapeptide transferase? [b0087]	8.50476	-0.19372	0.0130717	-0.842101	0.055974	0.199756	-0.0185882	-0.988036	-0.3865	-0.805907	0.0245708	-0.66891	0.040765
A_07_P011122	ftsW	10068	cmr|cell division; membrane protein involved in shape determination [b0089]	9.11612	0.139544	-0.170821	-0.340918	-0.0118444	0.528252	0.017372	-0.205454	-0.139033	0.00131381	-0.326772	-0.0661438	-0.427786
A_07_P011126	murG	5513	cmr|UDP-N-acetylglucosamine:N-acetylmuramyl- [b0090]	9.50108	0.242226	-0.126858	-0.375856	-0.074673	0.845123	-0.0278119	0.199877	-0.138334	0.0482355	-0.363467	-0.12224	-0.420406
A_07_P011133	murC	864	cmr|L-alanine adding enzyme, UDP-N-acetyl-muramate:alanine ligase [b0091]	8.89671	-0.183102	-0.316111	-0.545284	0.0755925	0.0391534	-0.19164	-0.429906	-0.123591	-0.401201	-0.00234382	-0.537144	-0.33804
A_07_P011139	mdtP	6317	cmr|putative enzyme [b4080]	6.51855	-0.0760688	-0.000930489	-0.0297837	-0.0974054	0.0323191	-0.062263	0.0137761	-0.0526647	0.0268137	-0.0843046	-0.0145917	-0.0484697
A_07_P011144	mdtO	4054	cmr|putative enzyme [b4081]	6.62138	0.114029	0.0362658	0.0719901	-0.00281572	0.0406313	-0.00580204	0.0354185	-0.0357918	0.110097	0.0288499	0.0935067	0.0368639
A_07_P011148	mdtN	2684	cmr|putative membrane protein [b4082]	6.48428	0.0653524	0.0602408	0.0585122	-0.0134291	0.099097	0.0159195	0.0560263	0.0225437	0.0867117	0.0123658	0.0704079	0.0890104
A_07_P011158	alsK	3997	cmr|putative NAGC-like transcriptional regulator [b4084]	7.4943	-0.482541	-0.0860243	-0.217945	-0.0561375	-0.287204	0.158972	-0.0246427	0.0305091	0.161819	-0.329763	-0.234753	-0.335072
A_07_P011164	alsE	3408	cmr|putative epimerase [b4085]	6.91678	-0.207283	0.0860389	-0.20912	-0.182844	-0.199815	0.180414	-0.185727	-0.0440845	-0.155951	-0.268625	-0.237254	-0.139519
A_07_P011170	alsC	9478	cmr|putative transport system permease protein [b4086]	6.89121	-0.575757	0.0402592	-0.560959	-0.106645	-0.596391	0.0578579	-0.582303	-0.0301253	-0.573707	-0.367417	-0.464789	-0.229999
A_07_P011171	alsA	989	cmr|putative ATP-binding component of a transport system [b4087]	6.62477	-0.234765	-0.0771383	-0.169905	-0.115747	-0.252696	-0.0677902	-0.264874	-0.0232968	-0.21561	-0.202581	-0.218022	-0.159369
A_07_P011177	alsB	8568	cmr|putative LACI-type transcriptional regulator [b4088]	7.45991	-1.34755	-0.0782967	-0.95163	-0.358714	-1.31584	0.0619053	-1.32624	-0.258987	-1.30608	-0.767037	-1.1303	-0.447423
A_07_P011184	rpiR	8517	cmr|transcriptional repressor of rpiB expression [b4089]	8.76945	-1.34936	0.020524	-0.79596	0.0434009	-1.17031	0.128233	-1.39841	-0.208519	-1.48958	-0.532117	-1.00166	-0.423552
A_07_P011188	rpiB	6331	cmr|ribose 5-phosphate isomerase B [b4090]	7.61082	-0.132444	0.0808017	0.873715	-0.0889664	0.0242602	0.0972449	0.443994	0.31762	0.23654	0.336748	0.467594	0.356865
A_07_P011193	b4091	9347	cmr|orf, hypothetical protein [b4091]	6.68637	-0.00292551	-0.00396182	0.180729	0.0575424	0.0822989	-0.0285989	0.1707	0.108713	0.122742	0.0852517	0.063257	0.0812289
A_07_P011197	phnP	1546	cmr|phosphonate metabolism [b4092]	6.91296	-0.132644	-0.103587	-0.0134456	0.0421234	0.0136342	-0.0718789	-0.0244479	-0.0455085	-0.0906922	-0.269759	-0.106488	-0.154495
A_07_P011208	phnN	9899	cmr|ATP-binding component of phosphonate transport [b4094]	6.93144	-0.0784335	-0.0170617	-0.0169741	-0.023556	-0.106626	0.00377851	-0.0319119	-0.107935	-0.0355685	-0.127803	-0.045336	-0.196298
A_07_P011215	phnM	1219	cmr|phosphonate metabolism [b4095]	6.49183	0.0494496	0.0283478	0.0520538	0.014747	0.0542592	0.00893816	0.0253938	0.00399978	0.0283859	-0.0164336	0.037521	0.0155133
A_07_P011220	phnL	8004	cmr|ATP-binding component of phosphonate transport [b4096]	6.90847	0.216711	-0.0467163	0.364585	-0.0416045	0.21086	-0.0208314	0.437578	-0.0557377	0.541244	-0.215862	0.0956879	-0.11227
A_07_P011223	phnK	913	cmr|ATP-binding component of phosphonate transport [b4097]	6.47974	-0.0292023	-0.0293012	-0.0731531	-0.0122666	-0.0339068	-0.0531023	-0.0140857	-0.0354927	-0.021581	-0.0602273	-0.00635118	-0.0359493
A_07_P011230	phnJ	2220	cmr|phosphonate metabolism [b4098]	6.8835	0.14648	-0.0590828	0.149804	0.127259	-0.0309364	-0.0453071	0.0855344	-0.0808221	0.184013	-0.01931	0.0326279	-0.062167
A_07_P011231	phnI	5991	cmr|phosphonate metabolism [b4099]	6.47552	-0.0310598	-0.00538581	-0.0266189	-0.0907735	0.010167	-0.00808724	-0.00121201	-0.00716615	0.0319758	-0.0578814	-0.0100479	-0.0304628
A_07_P011248	phnF	6619	cmr|putative transcriptional regulator [b4102]	6.44794	-0.012952	-0.0321515	-0.0274551	-0.063078	0.0185444	-0.0317956	0.00505304	-0.010154	0.0320187	-0.0494646	0.0275648	-0.0606145
A_07_P011255	b4103	6200	cmr|orf, hypothetical protein [b4103]	7.06398	0.0102242	-0.230364	0.264888	0.185525	-0.0462279	-0.0964424	0.0858934	-0.158851	0.206747	0.149979	-0.14619	-0.216652
A_07_P011257	phnE	6484	cmr|membrane channel protein component of Pn transporter [b4104]	6.4695	-0.0267601	0.0132476	0.0217057	-0.0459096	0.0342274	0.0306082	0.0512939	0.00130073	0.0502441	-0.0690963	-0.0186126	-0.0123471
A_07_P011266	phnC	2065	cmr|ATP-binding component of phosphonate transport [b4106]	6.41802	-0.0060289	0.0141151	0.0644495	-0.0147866	0.0777066	0.0152798	0.0229794	-0.0135575	0.0487666	0.0289354	0.0551775	-0.0316667
A_07_P011271	yjdN	4170	cmr|orf, hypothetical protein [b4107]	8.33586	-1.8381	-0.793793	-0.974594	-0.199491	-1.36515	0.0410833	-1.33618	-0.538376	-1.47168	-1.5368	-1.24145	-1.58837
A_07_P011276	yjdM	3419	cmr|orf, hypothetical protein [b4108]	8.91686	-0.0949663	-0.330609	-0.3374	0.00621376	0.0444448	-0.304759	-0.757913	0.452862	-0.583558	0.464931	-0.00174941	0.538514
A_07_P011282	yjdA	8581	cmr|putative vimentin [b4109]	7.12065	-0.0851908	0.175283	-0.223304	-0.0383813	-0.0938257	-0.0350145	-0.134496	-0.023305	-0.0908267	-0.0764552	-0.0817497	0.189326
A_07_P011290	yjcZ	2357	cmr|orf, hypothetical protein [b4110]	6.69335	0.0352012	0.10903	-0.111596	-0.00725961	0.0436549	0.0993704	0.00714353	0.0841956	-0.00865496	-0.0442653	-0.0743626	0.131448
A_07_P011292	proP	931	cmr|low-affinity transport system; proline permease II [b4111]	11.3928	0.706439	0.721657	0.0781251	-0.114988	0.847792	0.117275	0.502027	0.261146	0.756064	0.391916	0.319975	0.306901
A_07_P011296	basS	4888	cmr|sensor protein for basR [b4112]	7.94314	-0.449187	0.0476696	-0.145161	-0.0268939	-0.305075	0.0297478	0.125775	-0.0298327	-0.0017569	-0.280593	-0.10405	-0.299066
A_07_P011307	eptA	4751	cmr|orf, hypothetical protein [b4114]	7.27131	-0.376247	-0.271284	0.201594	-0.0582125	-0.133673	0.00143118	0.366997	-0.117876	-0.105691	-0.622656	-0.192936	-0.615757
A_07_P011315	adiC	9122	cmr|putative amino acid/amine transport protein, cryptic [b4115]	6.91196	0.100426	-0.0127789	0.0607909	0.0581421	0.109919	0.0670271	0.184852	-0.100983	0.500473	-0.052715	0.261672	0.0136182
A_07_P011318	adiY	7959	cmr|putative ARAC-type regulatory protein [b4116]	6.51185	-0.0826855	-0.0101105	-0.137385	0.0270143	-0.0956069	0.0556565	-0.0850379	-0.0130708	-0.0660828	-0.0952994	-0.103094	-0.0436007
A_07_P011328	melR	2480	cmr|regulator of melibiose operon [b4118]	8.87609	-2.17734	-0.195057	-2.2682	-0.22511	-2.57423	-0.17469	-2.22308	-1.35076	-1.77144	-1.55048	-2.71271	-0.85535
A_07_P011333	melA	3513	cmr|alpha-galactosidase [b4119]	8.12709	-2.02968	-0.710587	-1.39895	-0.0358176	-2.20817	-0.444428	-2.14385	-0.931057	-2.11203	-1.77143	-2.03649	-1.90387
A_07_P011336	melB	9439	cmr|melibiose permease II [b4120]	8.00113	-1.03422	-0.60722	-0.907402	0.269273	-1.11879	0.00941322	-0.686354	-0.834199	-0.642429	-1.24911	-1.16184	-1.22967
A_07_P011342	yjdF	876	cmr|orf, hypothetical protein [b4121]	6.84364	0.0616139	-0.00669201	0.077495	-0.0377125	-0.0514041	0.159676	-0.140503	0.032128	-0.0454331	0.0329472	0.0115853	0.125138
A_07_P011354	dcuB	6074	cmr|anaerobic dicarboxylate transport [b4123]	7.66039	-0.00783413	-0.0849147	-0.391985	-0.325819	-0.287198	-0.474654	-0.224648	1.05628	0.118357	-0.368064	-0.209613	-0.475384
A_07_P011357	dcuR	1028	cmr|putative 2-component transcriptional regulator [b4124]	8.84831	0.0275037	0.423402	-0.389473	-0.197644	-0.210776	0.128674	-0.444482	0.450633	-0.518601	0.666427	0.0488235	0.877655
A_07_P011361	dcuS	8743	cmr|putative 2-component sensor protein [b4125]	8.32676	0.297999	0.00960495	-0.0367915	-0.200934	0.409365	0.158716	-0.13168	0.129659	-0.0888232	0.387176	0.214569	0.224235
A_07_P011370	yjdI	362	cmr|orf, hypothetical protein [b4126]	8.18453	-2.04395	-0.028415	-2.11674	-0.149228	-2.11023	-0.119221	-1.70701	-0.0625415	-2.56476	-1.39994	-2.12158	-1.36169
A_07_P011380	yjdK	5691	cmr|orf, hypothetical protein [b4128]	6.82543	-0.299554	0.211548	-0.257237	-0.0564023	-0.370772	0.198444	-0.521897	0.102713	-0.40203	-0.176808	-0.501367	-0.0324217
A_07_P011381	lysU	4574	cmr|lysine tRNA synthetase, inducible; heat shock protein [b4129]	9.94641	-0.666973	-0.358443	-0.725284	0.063683	-1.13411	0.0417734	-2.07127	-0.609574	-1.65227	-1.17612	-0.393474	-1.23831
A_07_P011390	yjdL	5274	cmr|putative peptide transporter [b4130]	7.15168	0.347457	0.131614	0.0874837	-0.0514561	0.413631	-0.00700644	0.250947	0.151432	0.46647	0.259777	0.332197	0.354013
A_07_P011393	cadA	4770	cmr|lysine decarboxylase 1 [b4131]	9.18576	1.24304	0.266718	1.40936	0.165494	1.61019	0.348348	1.75179	0.227835	1.97373	0.13486	1.44498	0.157768
A_07_P011404	cadC	4079	cmr|transcriptional activator of cad operon [b4133]	6.62822	-0.239279	-0.014364	-0.182078	-0.0894527	-0.133047	-0.0724486	-0.214737	0.0376484	-0.23869	-0.115471	-0.113479	-0.102027
A_07_P011409	yjdC	6665	cmr|orf, hypothetical protein [b4135]	9.33603	-0.932225	-0.267473	-0.629896	0.0137668	-0.733888	0.0697431	-0.137172	0.110021	-1.20307	-0.886203	-0.602515	-0.981398
A_07_P011411	dipZ	7902	cmr|thiol:disulfide interchange protein; copper tolerance [b4136]	7.55213	-0.297103	-0.0398664	-0.177264	0.0874393	-0.46862	0.154313	-0.918173	0.0715366	-0.85696	-0.114468	-0.453858	-0.140601
A_07_P011417	cutA	1633	cmr|divalent cation tolerance protein; cytochrome c biogenesis [b4137]	9.27607	-0.84804	0.00339936	-0.676777	-0.0698273	-0.933671	0.289964	-1.3783	-0.00599507	-1.12848	0.0532118	-0.460378	0.0247097
A_07_P011423	dcuA	2458	cmr|anaerobic dicarboxylate transport [b4138]	11.6908	-0.525157	0.957491	-1.09277	-0.0489566	-0.57179	0.470619	-1.50927	0.316013	-1.13454	-0.225123	-1.43297	-0.00454204
A_07_P011426	aspA	6179	cmr|aspartate ammonia-lyase [b4139]	13.3598	-1.07811	0.477171	-1.53419	-0.0490354	-0.944565	0.442841	-1.97064	-0.25669	-1.23915	-0.621073	-1.37671	-0.0791688
A_07_P011431	fxsA	3485	cmr|orf, hypothetical protein [b4140]	11.4127	3.40467	1.1324	3.28235	-0.118756	2.52859	1.20837	4.50651	0.870716	4.24284	0.826125	4.65474	1.50862
A_07_P011439	yjeH	4715	cmr|putative transport [b4141]	6.78095	0.114146	-0.0380019	-0.00411969	-0.094613	0.0362901	-0.00239355	0.158108	-0.0564119	0.126063	-0.113383	0.137176	-0.0634182
A_07_P011443	groS	7807	cmr|GroES, 10 Kd chaperone binds to Hsp60 in pres. Mg-ATP, suppressing its ATPase activity [b4142]	13.3586	2.52425	0.629235	2.74812	-0.134463	1.13777	0.796177	2.45087	0.288326	1.75876	-0.161364	3.86767	0.0949488
A_07_P011446	groL	746	cmr|GroEL, chaperone Hsp60, peptide-dependent ATPase, heat shock protein [b4143]	14.9543	2.40625	-0.24925	2.87582	0.301862	1.29507	0.162803	2.08499	-0.115069	1.56654	-1.11976	2.90215	-1.09163
A_07_P011455	yjeI	9273	cmr|orf, hypothetical protein [b4144]	10.9476	-0.44231	0.0583024	-0.553751	-0.195315	-0.679221	-0.0506119	-0.646209	0.486518	-0.60862	0.210987	-0.40477	0.182744
A_07_P011456	yjeJ	2563	cmr|orf, hypothetical protein [b4145]	7.13489	0.722996	0.264735	0.361927	-0.00842212	0.230251	0.0207636	0.837256	0.43896	0.379973	0.836952	0.870541	0.709093
A_07_P011461	yjeK	2947	cmr|orf, hypothetical protein [b4146]	7.60392	-0.414429	-0.101418	-0.44954	0.0113023	-0.279302	-0.0618411	-0.375489	-0.076552	-0.613978	0.153672	-0.344032	0.321412
A_07_P011467	efp	4692	cmr|elongation factor P [b4147]	10.5584	0.370695	0.0418921	0.493108	-0.00392723	0.629142	0.252789	0.494073	0.756624	0.334324	0.953309	0.874523	0.572735
A_07_P011480	blc	5085	cmr|outer membrane lipoprotein [b4149]	10.2894	-2.99087	-0.346204	-2.20317	-0.0550818	-2.50117	-0.173188	-1.68721	-0.872023	-2.92947	-2.74728	-2.57835	-2.18637
A_07_P011481	ampC	1287	cmr|beta-lactamase; penicillin resistance [b4150]	7.23521	0.104203	0.0912879	0.0524904	-0.0746551	-0.065345	-0.0164319	0.212653	0.0708928	0.0845011	0.0214134	0.295493	0.124789
A_07_P011487	frdD	8879	cmr|fumarate reductase, anaerobic, membrane anchor polypeptide [b4151]	9.37749	-0.937203	-0.271999	-1.49865	-0.262676	-1.48124	-0.266429	-1.6344	0.111601	-1.57122	-1.55834	-1.46545	-1.3681
A_07_P011491	frdC	851	cmr|fumarate reductase, anaerobic, membrane anchor polypeptide [b4152]	8.9462	-1.33282	-0.6306	-1.70539	-0.349617	-1.85991	-0.650633	-2.31785	0.0529393	-1.94786	-1.87652	-2.04372	-1.86277
A_07_P011497	frdB	5479	cmr|fumarate reductase, anaerobic, iron-sulfur protein subunit [b4153]	9.47113	-0.898895	-0.0246584	-1.76139	-0.472374	-1.90608	-0.366381	-2.33888	-0.0917561	-1.4968	-1.77017	-1.83542	-1.16603
A_07_P011501	frdA	7903	cmr|fumarate reductase, anaerobic, flavoprotein subunit [b4154]	9.94933	-0.615632	0.145601	-1.66224	-0.573834	-1.49968	-0.323651	-2.06102	-0.120771	-0.84117	-1.58839	-1.85631	-0.881527
A_07_P011508	poxA	1142	cmr|putative lysyl-tRNA synthetase [b4155]	7.59551	0.435219	0.00792136	0.144692	-0.0289654	0.636933	0.0286748	0.500639	0.0831688	0.361546	0.667804	0.147546	0.209799
A_07_P011513	yjeM	1005	cmr|putative transport [b4156]	7.16062	0.319223	0.0422127	0.202835	-0.0118468	0.312907	-0.0324774	0.406373	0.0814056	0.518517	0.344886	0.226561	0.312052
A_07_P011519	yjeN	2514	cmr|orf, hypothetical protein [b4157]	7.50645	0.49897	-0.0247356	0.500544	-0.126381	0.804938	-0.0804224	0.668624	0.0998449	0.782364	0.330733	0.42925	0.199577
A_07_P011524	yjeO	1047	cmr|orf, hypothetical protein [b4158]	7.94424	0.856379	0.0860885	0.535422	-0.0389026	0.973646	0.0290868	0.6561	0.0948761	0.898926	0.315263	0.726483	0.311556
A_07_P011531	psd	6728	cmr|phosphatidylserine decarboxylase; phospholipid synthesis [b4160]	9.39097	0.16538	-0.0238969	0.780492	-0.107829	0.637956	0.211917	0.610065	0.347487	0.843134	0.463093	0.973436	0.194825
A_07_P011538	rsgA	70	cmr|orf, hypothetical protein [b4161]	11.2033	0.744202	0.108071	0.572136	-0.169726	0.955295	0.178379	0.382149	0.237649	0.958009	0.443556	1.07788	0.479654
A_07_P011542	orn	6685	cmr|orf, hypothetical protein [b4162]	10.5578	0.16411	0.0214338	-0.298864	-0.18875	-0.220497	0.16507	-0.432736	0.329595	-0.716743	-0.0650831	0.0138005	0.0982015
A_07_P011550	yjeS	8468	cmr|orf, hypothetical protein [b4166]	6.86149	-0.11716	0.110632	-0.0767327	-0.0768772	-0.128469	0.455114	0.326053	0.105812	0.24465	-0.0630551	-0.103382	0.159491
A_07_P011551	yjeF	1454	cmr|orf, hypothetical protein [b4167]	8.79585	-0.18616	-0.300077	-0.0822655	0.0238328	-0.159282	-0.107068	-0.259443	-0.0490156	-0.262481	-0.396502	-0.176881	-0.517346
A_07_P011556	yjeE	5562	cmr|orf, hypothetical protein [b4168]	9.63663	-0.185925	-0.391172	0.0190347	0.405467	-0.170864	-0.181258	0.0569672	-0.241543	0.110738	-0.0124498	-0.100205	-0.654129
A_07_P011563	amiB	6228	cmr|N-acetylmuramoyl-l-alanine amidase II; a murein hydrolase [b4169]	8.48113	-0.149472	-0.130831	0.0684724	0.0489646	0.394916	-0.185579	0.247356	-0.158683	0.351938	-0.242391	0.0158766	-0.0813115
A_07_P011566	mutL	3009	cmr|enzyme in methyl-directed mismatch repair [b4170]	8.35756	-0.557269	-0.205828	-0.575865	-0.0469835	-0.436927	-0.185221	-0.158957	-0.332405	-0.232248	-0.432795	-0.32493	-0.310838
A_07_P011571	miaA	2103	cmr|delta [b4171]	15.0496	0.508684	-0.233065	0.793636	-0.167893	0.288469	0.108512	1.06964	0.0745849	0.745889	-0.852409	1.21221	-0.790857
A_07_P011578	hfq	5664	cmr|host factor I for bacteriophage Q beta replication, a growth-related protein [b4172]	13.8567	0.589169	0.293228	0.741373	-0.138785	0.336164	0.366065	1.06735	0.223486	1.17704	-0.132752	1.55641	-0.0974872
A_07_P011585	hflX	6333	cmr|GTP - binding subunit of protease specific for phage lambda cII repressor [b4173]	11.9589	0.890574	-0.0342204	1.15252	-0.0412186	1.00975	-0.0636441	1.50683	0.218902	1.56177	0.370048	1.67777	0.103546
A_07_P011588	hflK	6914	cmr|protease specific for phage lambda cII repressor [b4174]	11.0962	0.805254	-0.0103872	0.776603	-0.224073	0.794499	-0.344182	1.08962	0.132609	1.15249	0.148474	1.08494	0.299117
A_07_P011591	hflC	4215	cmr|protease specific for phage lambda cII repressor [b4175]	12.234	0.319803	0.0135853	0.389449	-0.163177	0.543132	-0.372717	0.77062	0.0894263	0.803925	0.141658	0.782073	0.334916
A_07_P011598	yjeT	1828	cmr|orf, hypothetical protein [b4176]	7.60714	0.560736	-0.00578036	0.396833	-0.046588	0.630172	0.102366	0.556401	0.111676	0.670133	0.589526	0.623346	0.233598
A_07_P011601	purA	5055	cmr|adenylosuccinate synthetase [b4177]	11.6658	-0.691688	0.150401	-1.42616	-0.277835	-0.993899	-0.881347	-1.60762	-0.696326	-1.42655	-0.280428	-1.39366	0.246976
A_07_P011609	nsrR	6831	cmr|orf, hypothetical protein [b4178]	10.9395	-0.0447863	0.207232	-0.217629	-0.205033	0.10913	0.0731498	0.0930423	-0.0595041	-0.039088	-0.111503	-0.281834	0.17491
A_07_P011613	rnr	3050	cmr|putative enzyme [b4179]	10.5022	-0.223853	0.564213	-0.2809	0.116867	0.233547	0.170966	-0.57896	-0.0125484	-0.716447	0.00607736	-0.724561	0.162823
A_07_P011619	rlmB	8562	cmr|orf, hypothetical protein [b4180]	8.21944	0.693448	0.265816	0.30369	-0.128594	0.792092	0.178215	0.432692	0.25934	0.448244	1.12341	0.448153	0.827559
A_07_P011623	yjfI	6368	cmr|orf, hypothetical protein [b4181]	6.579	-0.0202485	0.117777	-0.000728976	-0.0967435	0.0169518	-0.0245262	-0.0275489	0.108822	-0.0431948	0.223139	-0.0191662	0.29986
A_07_P011630	yjfJ	8974	cmr|putative alpha helical protein [b4182]	6.56741	0.0610456	0.109818	0.0229612	-0.0200781	0.0102314	-0.0473813	0.0387962	0.0709081	0.00492251	0.079082	0.0192512	0.182824
A_07_P011635	yjfK	1170	cmr|orf, hypothetical protein [b4183]	6.57712	0.0102302	0.0182932	0.07798	-0.0691838	0.0369877	-0.00960086	0.0902761	0.0261487	0.0778166	0.00658776	0.0602344	0.0316364
A_07_P011636	yjfL	6648	cmr|orf, hypothetical protein [b4184]	6.96123	0.194603	0.0210371	0.345099	-0.0842274	0.263415	0.00119209	0.48648	0.0747867	0.528966	0.106502	0.269947	0.00837152
A_07_P011641	yjfM	2265	cmr|orf, hypothetical protein [b4185]	6.72213	0.156742	0.0537803	0.142515	-0.0425329	0.173647	-0.0589762	0.271725	0.0414107	0.265815	0.069464	0.0941099	0.0605678
A_07_P011655	aidB	7364	cmr|putative acyl coenzyme A dehydrogenase [b4187]	8.07679	-2.04688	-0.359877	-1.78765	0.471859	-1.97516	-0.0481031	-1.89469	-0.928737	-2.10099	-1.77788	-2.16682	-1.79292
A_07_P011660	yjfN	9198	cmr|orf, hypothetical protein [b4188]	11.7848	-1.22576	-0.636634	0.247816	-0.205744	-0.661154	-0.197277	-0.0758391	-1.45209	-0.000389647	-2.45775	0.0337757	-1.76609
A_07_P011670	yjfP	889	cmr|orf, hypothetical protein [b4190]	7.12312	-0.318475	-0.126961	-0.041272	-0.00775016	-0.414581	0.0199644	-0.293065	-0.19704	-0.343222	-0.35965	-0.248719	-0.339898
A_07_P011672	ulaR	9792	cmr|putative DEOR-type transcriptional regulator [b4191]	7.79274	-0.0277623	0.0718509	0.184422	-0.0464925	-0.275994	-0.0642784	0.205958	-0.0334417	0.0829434	0.0213366	-0.0429647	0.2662
A_07_P011680	ulaG	4714	cmr|orf, hypothetical protein [b4192]	7.49185	0.173876	-0.028058	0.287585	0.0502036	0.0492898	0.233308	0.125654	-0.0760799	0.256183	-0.113112	0.00998052	-0.061455
A_07_P011689	ulaB	1576	cmr|orf, hypothetical protein [b4194]	6.74363	-0.274426	-0.0304282	-0.208183	-0.0525646	-0.274322	0.0673223	-0.338303	-0.0958639	-0.335388	-0.325355	-0.32132	-0.181794
A_07_P011693	ulaC	8411	cmr|putative PTS system enzyme II A component [b4195]	7.03162	-0.328487	-0.0165869	-0.136799	-0.0960162	-0.370932	0.0245304	-0.418896	-0.160949	-0.37889	-0.446314	-0.352542	-0.284379
A_07_P011698	ulaD	10289	cmr|probable hexulose-6-phosphate synthase [b4196]	7.24029	-0.14253	-0.0311182	0.134971	0.0286908	-0.205702	0.0316391	-0.22376	-0.131083	-0.0326371	-0.313036	-0.171132	-0.225335
A_07_P011705	ulaE	9649	cmr|putative hexulose-6-phosphate isomerase [b4197]	7.09534	0.039391	-0.091799	0.185374	-0.0287768	0.120078	-0.115112	0.199055	-0.101542	0.398098	-0.26404	-0.00260904	-0.135087
A_07_P011710	ulaF	10717	cmr|putative epimerase/aldolase [b4198]	7.5959	0.14177	-0.0419063	0.304959	0.0736446	0.361318	0.00934726	0.320788	-0.120333	0.561951	-0.0164571	0.181325	-0.17356
A_07_P011720	rpsF	6101	cmr|30S ribosomal subunit protein S6 [b4200]	14.4537	-0.356139	0.194489	-0.830291	-0.233802	0.0912648	0.106438	-0.586393	0.390223	-0.663901	1.16904	-0.225411	0.305617
A_07_P011721	priB	8471	cmr|primosomal replication protein N [b4201]	14.4182	-0.44249	0.387643	-1.51209	-0.578747	-0.299574	-0.0541408	-1.12308	0.22727	-1.17638	0.951681	-0.553293	0.632144
A_07_P011729	rpsR	1105	cmr|30S ribosomal subunit protein S18 [b4202]	14.1938	-0.25826	0.434925	-1.39246	-0.279999	-0.0884347	-0.0482677	-1.13132	0.311811	-1.07389	1.24789	-0.469948	0.733389
A_07_P011735	rplI	246	cmr|50S ribosomal subunit protein L9 [b4203]	14.0268	-0.0472004	0.555852	-0.840049	-0.583007	-0.144026	-0.186243	-0.815978	0.337861	-0.961418	0.671557	-0.49804	0.686016
A_07_P011739	yjfZ	1617	cmr|orf, hypothetical protein [b4204]	7.89443	0.801601	0.0311676	0.778905	0.00353166	0.973085	-0.00510959	1.23875	0.223948	1.01534	0.607726	0.546086	0.512041
A_07_P011745	ytfA	8181	cmr|orf, hypothetical protein [b4205]	7.17655	0.0596128	-0.0234399	0.109273	0.232895	-0.275453	-0.167819	-0.0823917	-0.156816	-0.000546754	-0.145979	0.0069004	-0.103781
A_07_P011748	ytfB	7673	cmr|orf, hypothetical protein [b4206]	10.3796	-0.225633	0.10904	-0.105102	-0.211737	-0.313119	0.0680326	-0.334262	-0.0354771	-0.424694	-0.500994	-0.341876	-0.0047563
A_07_P011753	fklB	10450	cmr|FKBP-type 22KD peptidyl-prolyl cis-trans isomerase [b4207]	8.55406	-0.471871	-0.844737	-0.425472	-0.204244	-0.487572	-0.396152	-0.716947	-0.412499	-0.534438	-0.124366	-0.450003	-0.478673
A_07_P011759	yggE	9553	cmr|putative actin [b2922]	9.60748	-1.42818	-0.515911	1.98848	-0.297374	-1.41502	-0.44585	-0.898666	-0.112057	-1.6241	-0.908344	-1.10219	-1.03567
A_07_P011764	argO	8022	cmr|orf, hypothetical protein [b2923]	7.28764	0.359903	0.116012	0.143574	-0.0802496	0.407672	0.0339173	0.545671	0.181428	0.454516	0.271024	0.355546	0.289742
A_07_P011767	mscS	79	cmr|putative transport protein [b2924]	8.84401	-0.647124	0.178261	-0.868214	0.1822	-0.66837	-0.055589	-0.783811	-0.123971	-0.936952	-0.402474	-0.867609	-0.516297
A_07_P011772	fbaA	484	cmr|fructose-bisphosphate aldolase, class II [b2925]	12.0319	-2.34596	-0.585337	-1.93845	-0.359031	-2.48798	-0.525277	-3.55375	-1.45888	-3.40811	-1.82944	-2.56024	-1.33853
A_07_P011776	pgk	6738	cmr|phosphoglycerate kinase [b2926]	15.1355	-1.71596	-0.480012	-1.46374	-0.368244	-1.27306	-0.213312	-1.9083	-0.653102	-1.6311	-1.22843	-1.14259	-1.16724
A_07_P011783	epd	801	cmr|D-erythrose 4-phosphate dehydrogenase [b2927]	12.3865	1.04042	0.115843	0.533208	-0.187244	1.36817	0.496594	0.912972	-0.0275243	1.47628	0.28719	1.30259	0.419022
A_07_P011788	yggC	9890	cmr|putative kinase [b2928]	9.23801	0.23461	0.0283235	0.307455	-0.0548566	0.480728	-0.00501741	1.47655	-0.792883	1.2415	-0.145097	0.130878	0.312881
A_07_P011793	yggD	1092	cmr|putative transcriptional regulator [b2929]	8.8305	0.23267	0.0370857	0.422282	-0.0142393	0.38158	-0.0398029	1.26644	-0.0961479	1.17213	-0.0718458	0.189258	0.149503
A_07_P011800	yggF	8656	cmr|orf, hypothetical protein [b2930]	6.77224	0.0967658	-0.106798	0.0389801	-0.0395437	0.14363	-0.0225613	0.256107	-0.0248656	0.246454	-0.10945	0.031205	-0.0323414
A_07_P011801	b2931	3039	cmr|putative oxidoreductase [b2931]	6.70333	0.16768	0.0364904	0.0507161	-0.0360436	0.204874	0.00380736	0.183713	0.032944	0.270944	0.0177332	0.203354	0.0710758
A_07_P011806	yggP	7798	cmr|orf, hypothetical protein [b2932]	6.48179	0.00270398	-0.0326696	-0.0184983	-0.0453348	0.0159802	-0.00395718	0.0531436	-0.00387088	0.0316738	0.0522277	-0.0357538	0.0225659
A_07_P011811	cmtA	1659	cmr|PTS system, mannitol-specific enzyme II component, cryptic [b2933]	8.14822	0.429905	-0.486137	0.335615	0.283838	-0.345347	-0.457826	0.10416	-0.486817	0.32129	0.00674569	0.0230585	-0.724711
A_07_P011820	cmtB	7309	cmr|PTS system, mannitol-specific enzyme II component, cryptic [b2934]	6.83279	-0.123143	0.124442	-0.08105	-0.0980345	-0.241517	0.178994	-0.276614	0.219866	-0.279405	0.0930019	-0.160975	0.102819
A_07_P011829	yggG	3895	cmr|orf, hypothetical protein [b2936]	8.23852	-0.539482	-0.166982	-0.277415	0.00603246	-0.612816	-0.0295923	-0.164649	-0.42233	-0.192485	-0.874878	-0.264954	-0.644736
A_07_P011831	speB	5481	cmr|agmatinase [b2937]	9.01135	-0.774581	0.128579	-0.521816	0.115734	-0.851399	0.0401648	-1.00544	-0.208669	-0.913825	-0.326501	-0.76535	-0.138269
A_07_P011845	yqgC	140	cmr|orf, hypothetical protein [b2940]	8.41713	0.299156	-0.015234	0.224408	-0.0545824	0.822722	0.0323212	0.109443	0.454123	0.152067	0.958778	-0.0403468	0.535367
A_07_P011850	yqgD	4830	cmr|orf, hypothetical protein [b2941]	6.53785	-0.0511597	-0.0148339	-0.00137076	0.029026	-0.0358955	-0.069941	-0.02855	-0.0592301	-0.0281777	0.130535	-0.0106681	-0.0468432
A_07_P011854	metK	8976	cmr|methionine adenosyltransferase 1 [b2942]	11.5975	-0.381392	0.268884	-0.334233	-0.252597	0.417866	0.161013	0.305895	-0.438971	0.0392267	0.0346149	-0.339784	0.5119
A_07_P011864	yggI	984	cmr|orf, hypothetical protein [b2944]	7.19258	0.095392	0.144641	0.18455	-0.123312	0.222155	-0.0923513	0.0733301	0.154782	0.131415	0.655242	0.196067	0.202776
A_07_P011868	endA	7433	cmr|DNA-specific endonuclease I [b2945]	7.07269	0.102313	-0.0464524	0.0340568	-0.115979	0.0958086	-0.0895294	0.173804	0.0614482	0.161515	0.0719831	0.0969345	0.0767816
A_07_P011872	rsmE	4278	cmr|orf, hypothetical protein [b2946]	8.67063	0.485197	0.139421	0.445555	-0.0313407	0.454345	0.233474	0.264236	0.469173	0.467988	0.807287	0.523154	0.747795
A_07_P011876	gshB	8283	cmr|glutathione synthetase [b2947]	9.34116	0.22102	0.0944938	0.448256	-0.00640821	0.332429	-0.0383566	0.342649	0.270761	0.444885	0.51819	0.508886	0.572847
A_07_P011885	yqgE	4787	cmr|orf, hypothetical protein [b2948]	8.49052	0.272347	0.266995	0.0494363	-0.0806861	0.43832	0.125355	-0.139162	0.531405	-0.0257017	0.867313	0.569829	1.01877
A_07_P011895	yggR	3918	cmr|putative protein transport [b2950]	6.74553	0.0553253	-0.0162487	0.0209153	-0.0617907	0.0953783	-0.0290294	0.144887	-0.0410567	0.139284	-0.137726	0.0659579	-0.0640848
A_07_P011899	yggS	9119	cmr|orf, hypothetical protein [b2951]	8.40737	0.297141	0.220154	0.207255	-0.0908733	-0.000751786	0.1843	0.338361	0.306868	0.410615	0.718884	0.00771505	0.640185
A_07_P011901	yggT	4756	cmr|putative resistance protein [b2952]	8.80781	0.18537	0.059837	-0.0650238	-0.178085	0.17807	-0.155112	0.0856493	0.363067	0.207376	0.933758	0.374906	0.635947
A_07_P011910	yggU	3816	cmr|orf, hypothetical protein [b2953]	8.85528	0.475796	0.0352922	0.383167	-0.184372	0.755587	0.15643	0.544544	0.489752	0.602076	1.53687	0.858657	1.15314
A_07_P011915	rdgB	3284	cmr|putative ribosomal protein [b2954]	7.99347	0.587424	0.140796	1.01681	-0.300987	0.512453	-0.0253647	0.877496	0.313719	0.717865	0.916282	1.29548	0.9037
A_07_P011919	yggW	3445	cmr|putative oxidase [b2955]	7.57491	0.0769954	-0.0608185	0.490852	-0.181687	0.217984	-0.183202	0.517808	0.203766	0.219064	0.33938	0.80917	0.244313
A_07_P011925	yggM	730	cmr|putative alpha helix chain [b2956]	6.66633	0.0579695	0.00025093	0.0133984	-0.0335236	-0.03803	-0.131437	0.220061	-0.00189367	0.0287692	-0.0221776	0.166917	0.0513562
A_07_P011926	ansB	5224	cmr|periplasmic L-asparaginase II [b2957]	10.3219	-0.803806	0.33638	-2.7375	-0.310563	-2.6638	0.0186798	-3.40608	0.66283	-1.97725	-1.35413	-2.95122	-0.895137
A_07_P011931	yggN	6258	cmr|orf, hypothetical protein [b2958]	8.66056	0.652658	-0.0681248	0.513548	-0.103845	0.748584	-0.258522	0.731454	0.0417821	1.12707	0.212536	0.870304	0.229499
A_07_P011938	yggL	9066	cmr|orf, hypothetical protein [b2959]	10.2725	-0.308507	-0.0335098	-0.743989	-0.0840439	-0.146466	-0.120249	-0.527295	0.164202	-0.724699	0.0569303	-0.3968	-0.0316239
A_07_P011943	trmI	6193	cmr|orf, hypothetical protein [b2960]	10.5742	0.23395	-0.00314078	-0.0710816	0.0385955	0.819721	0.115355	0.134192	0.501931	0.0110688	0.790528	0.459271	0.551951
A_07_P011954	yggX	3567	cmr|orf, hypothetical protein [b2962]	10.1935	-1.205	-0.169498	-1.01929	0.335958	-1.47813	-0.0794154	-1.98746	-0.0977447	-2.43027	-0.214732	-1.88823	-0.450591
A_07_P011964	nupG	6026	cmr|transport of nucleosides, permease protein [b2964]	8.49231	1.60211	0.0956288	1.44136	0.00310136	2.21224	0.128263	2.22053	0.0794525	2.37675	0.22614	1.2843	0.265141
A_07_P011968	speC	10067	cmr|ornithine decarboxylase isozyme [b2965]	8.16263	-0.585809	-0.157256	-0.527153	-0.122454	-0.490906	-0.151028	-0.383533	0.215183	-0.485783	0.401978	-0.669825	0.22712
A_07_P011975	yqgA	1571	cmr|putative transport protein [b2966]	6.94139	-0.387309	0.117513	-0.42842	-0.0474101	-0.459571	-0.00197421	-0.404849	-0.314778	0.175298	-0.530387	-0.54112	-0.277692
A_07_P011983	yghE	2852	cmr|putative general secretion pathway for protein export [b2969]	8.61758	0.486867	-0.0782461	0.206247	0.134905	0.730946	-0.417398	0.302975	0.0648408	0.382503	0.541306	0.184873	0.246376
A_07_P011987	yghF	454	cmr|putative general secretion pathway for protein export [b2970]	6.54145	0.076118	-0.0203641	0.016892	-0.0829061	0.0539012	-0.029088	0.0390461	-0.0477436	0.0422518	-0.0708895	0.0533767	-0.0257212
A_07_P012000	pppA	9414	cmr|putative peptidase [b2972]	6.7723	0.147309	-0.0117108	0.168011	-0.056347	0.153039	0.0120687	0.244127	0.0988145	0.140685	0.133674	0.233081	0.125249
A_07_P012003	b2973	366	cmr|orf, hypothetical protein [b2973]	7.91848	-0.275929	-0.309737	-0.0968045	0.0637736	-0.0326079	-0.0552008	0.0536281	-0.306396	0.217991	-0.497182	-0.34978	-0.736502
A_07_P012006	b2974	6129	cmr|putative endoglucanase [b2974]	8.30589	0.0671018	-0.0496788	0.207047	-0.125926	0.371988	-0.0289699	0.649681	0.000539378	0.758242	-0.347427	0.137493	-0.219971
A_07_P012011	glcA	2267	cmr|putative permease [b2975]	6.76296	0.0539199	0.0176695	0.058432	-0.0574155	0.100659	-0.0557217	0.180659	-0.00163235	0.113029	-0.0839443	0.039726	0.0568171
A_07_P012016	glcB	9078	cmr|malate synthase G [b2976]	8.36325	-0.820236	0.109862	-0.150671	0.0218572	-0.863924	-0.0926845	-0.468362	-0.620421	-0.474673	-0.746044	-0.724592	-0.335665
A_07_P012024	glcG	8162	cmr|orf, hypothetical protein [b2977]	7.94675	-0.521433	0.0601111	0.149463	-0.0235455	-0.534406	0.0153475	-0.0621699	-0.342309	-0.31476	-0.348446	-0.410798	-0.0453572
A_07_P012031	glcD	8111	cmr|glycolate oxidase subunit D [b2979]	6.91842	-0.097286	0.0478867	0.947787	0.0778466	-0.105758	0.00640252	-0.221841	-0.182495	-0.199358	0.0923911	-0.0543896	0.236356
A_07_P012038	glcC	9361	cmr|transcriptional activator for glc operon [b2980]	11.6115	1.44835	0.262944	1.56552	-0.087737	1.24344	0.246211	1.23288	-0.0556004	1.43266	0.512391	1.45821	0.835705
A_07_P012042	yghO	7115	cmr|orf, hypothetical protein [b2981]	6.62752	0.111318	0.0227455	0.130067	0.000266932	0.196525	0.0423368	0.289166	0.0403085	0.226106	-0.0387026	0.162728	0.0836099
A_07_P012046	yghQ	5215	cmr|orf, hypothetical protein [b2983]	6.78522	0.0960088	0.0727637	0.210967	-0.0490956	0.0962305	0.00528338	0.275392	0.0505949	0.473958	0.0929896	0.165416	0.0974925
[truncated: 4,249 more rows]
