# Supplementary material for: Effects of the Expression of Random Sequence Clones on Growth and Transcriptome Regulation in Escherichia coli
Source: Genes (Basel). 2021 Dec 24;13(1):53. doi: 10.3390/genes13010053 (PMC8775113; doi:10.3390/genes13010053)
Supplement: Supplementary file 1 [file genes-13-00053-s001.zip › supplTableS3.xlsx]

## Sheet: POS_Pep results
ProbeName	GeneName	ProbeUID	Description	AveExpr	logFC POS_Pep1	logFC POS_Pep2	logFC POS_Pep3	logFC POS_Pep4b	logFC POS_Pep6	logFC POS_Pep7
A_07_P000003	ygiF	1319	cmr|orf, hypothetical protein [b3054]	7.57823	-0.0951566	-0.0211533	-0.0273656	0.0141499	-0.0260114	-0.0141518
A_07_P000008	htrG	10687	cmr|orf, hypothetical protein [b3055]	8.08474	0.379331	0.0167979	0.0868449	0.119811	-0.0351526	-0.00740203
A_07_P000016	bacA	3391	cmr|bacitracin resistance; possibly phosphorylates undecaprenol [b3057]	8.87641	-0.129875	-0.0185667	0.0225179	-0.00289193	-0.021183	0.105923
A_07_P000021	folB	2794	cmr|putative kinase [b3058]	7.53738	0.0569069	0.155017	0.0308326	0.0173997	-0.0670274	-0.0612658
A_07_P000026	ygiH	5084	cmr|orf, hypothetical protein [b3059]	7.76405	0.0548329	0.156673	0.0687102	-0.268484	-0.120736	-0.106497
A_07_P000033	ttdR	10725	cmr|putative transcriptional regulator LYSR-type [b3060]	7.34661	-0.263291	-0.165199	-0.157271	-0.15924	-0.109017	-0.0759015
A_07_P000036	ttdA	3928	cmr|L-tartrate dehydratase, subunit A [b3061]	6.70974	0.0488933	0.0329658	0.012591	0.0236442	0.0117791	0.0231983
A_07_P000043	ttdB	2242	cmr|L-tartrate dehydratase, subunit B [b3062]	6.97277	0.103351	0.028549	0.0455759	0.0192219	0.0147145	-0.0288166
A_07_P000047	ttdT	5130	cmr|orf, hypothetical protein [b3063]	6.70287	0.0169912	0.0147249	0.0212111	-0.000662958	0.0156105	0.00644769
A_07_P000051	ygjD	4133	cmr|putative O-sialoglycoprotein endopeptidase [b3064]	7.67627	0.0219148	0.0376609	0.0498603	-0.00842526	-0.00477151	-0.00316025
A_07_P000059	rpsU	5534	cmr|30S ribosomal subunit protein S21 [b3065]	11.3845	0.176234	0.304594	0.479074	0.0705254	0.0210407	-0.0119858
A_07_P000065	dnaG	8378	cmr|DNA biosynthesis; DNA primase [b3066]	10.2708	-0.243452	-0.212547	-0.393461	0.0810056	0.0352803	0.0981339
A_07_P000070	rpoD	10491	cmr|RNA polymerase, sigma [b3067]	11.7946	0.0668391	0.295823	0.168662	0.370687	0.242107	0.132554
A_07_P000074	mug	10204	cmr|orf, hypothetical protein [b3068]	10.4103	0.0630575	-0.0427324	-0.312097	-0.0416519	-0.0278989	-0.0582161
A_07_P000079	yqjH	4679	cmr|orf, hypothetical protein [b3070]	8.05594	-0.0535936	0.0270462	-0.205413	-0.161736	-0.325641	-0.389001
A_07_P000083	yqjI	8647	cmr|orf, hypothetical protein [b3071]	9.94072	-0.0147818	-0.302244	0.110059	0.229742	0.0954493	0.252829
A_07_P000086	aer	4206	cmr|aerotaxis sensor receptor, flavoprotein [b3072]	7.9979	0.184214	0.148116	0.102295	-0.235398	-0.0937752	-0.0768393
A_07_P000096	ygjH	2426	cmr|putative tRNA synthetase [b3074]	7.83661	0.0168802	-0.100272	-0.0827946	-0.0477485	-0.0554452	-0.183151
A_07_P000106	ebgA	10547	cmr|evolved beta-D-galactosidase, alpha subunit; cryptic gene [b3076]	6.98994	-0.0831456	-0.0868831	-0.0451308	0.0301186	0.00383082	-0.0666024
A_07_P000114	ebgC	6298	cmr|evolved beta-D-galactosidase, beta subunit; cryptic gene [b3077]	6.91359	-0.0266109	0.00234587	0.0588383	0.101717	0.0390745	0.0264762
A_07_P000117	ygjI	1855	cmr|putative oxidoreductase [b3078]	6.95813	0.0786557	0.0405948	-0.00958747	0.153675	0.0941087	0.0553846
A_07_P000124	ygjJ	7348	cmr|orf, hypothetical protein [b3079]	6.85498	-0.08931	-0.0625179	0.058439	0.0198053	0.000732041	-0.0110112
A_07_P000131	fadH	2257	cmr|putative NADPH dehydrogenase [b3081]	9.1371	-0.016633	-0.00280465	0.19944	0.00832051	0.0483429	-0.0233039
A_07_P000138	ygjM	9820	cmr|orf, hypothetical protein [b3082]	8.30369	-0.0352343	0.0970051	-0.0684848	-0.0788633	-0.0545881	-0.0873837
A_07_P000142	ygjN	2489	cmr|orf, hypothetical protein [b3083]	8.42564	0.112197	0.37539	0.183082	0.00809339	-0.0536672	-0.0633809
A_07_P000149	rlmG	1636	cmr|putative enzyme [b3084]	7.34571	-0.106328	0.0396981	-0.0736582	-0.0255753	-0.0574822	-0.0934757
A_07_P000154	ygjP	2395	cmr|orf, hypothetical protein [b3085]	7.48347	-0.286276	-0.175455	-0.0357101	-0.0842378	-0.0725597	-0.0670938
A_07_P000165	ygjR	10026	cmr|orf, hypothetical protein [b3087]	10.2348	-0.308159	-0.617328	-0.0441449	-0.0368688	0.150362	0.0355113
A_07_P000170	alx	1581	cmr|putative transport protein [b3088]	9.09758	-0.219617	0.190468	-0.231073	-0.146899	-0.167817	-0.087676
A_07_P000173	sstT	2604	cmr|putative transport protein [b3089]	9.71752	-0.828828	-0.34624	-0.466086	-0.350634	-0.232005	-0.172786
A_07_P000185	uxaA	1223	cmr|altronate hydrolase [b3091]	7.42978	0.15232	-0.00565687	0.169356	-0.710387	-0.225555	-0.315674
A_07_P000188	uxaC	8851	cmr|uronate isomerase [b3092]	7.70171	0.068539	-0.215255	0.0490653	-0.479603	-0.181466	-0.261954
A_07_P000192	exuT	778	cmr|transport of hexuronates [b3093]	9.08092	0.292014	0.0572754	0.0794755	-0.385335	-0.0761841	-0.360338
A_07_P000199	exuR	6212	cmr|negative regulator of exu regulon, exuT, uxaAC, and uxuB [b3094]	10.6456	-0.279043	-0.255853	0.349882	-0.104748	-0.133186	-0.0573673
A_07_P000202	yqjA	8646	cmr|orf, hypothetical protein [b3095]	10.1695	-0.287406	-0.203852	-0.159986	-0.10523	-0.129179	0.0799644
A_07_P000206	yqjB	9679	cmr|orf, hypothetical protein [b3096]	8.76625	-0.448981	-0.16845	-0.139345	-0.0433882	-0.0372491	0.0171664
A_07_P000212	yqjC	5632	cmr|orf, hypothetical protein [b3097]	11.6223	0.284146	0.094668	0.426513	0.290463	0.404123	0.46935
A_07_P000219	yqjD	3987	cmr|orf, hypothetical protein [b3098]	12.2263	0.272275	0.278647	0.0495147	0.163292	0.434021	0.400079
A_07_P000224	yqjE	5220	cmr|orf, hypothetical protein [b3099]	13.2409	0.568319	0.414663	0.798219	0.38509	0.513778	0.474339
A_07_P000240	yqjG	3471	cmr|putative transferase [b3102]	7.94209	0.329547	0.347393	0.434708	0.200142	0.178592	0.249122
A_07_P000243	yhaH	4808	cmr|putative cytochrome [b3103]	10.2406	0.366916	0.193034	0.388518	0.374529	0.331169	0.411095
A_07_P000250	yhaI	2172	cmr|putative cytochrome [b3104]	7.16338	0.113706	0.0858461	0.0639	0.068835	-0.010773	0.102085
A_07_P000254	yhaJ	4937	cmr|putative transcriptional regulator LYSR-type [b3105]	9.78219	-0.188315	0.0709397	-0.184412	-0.0130087	-0.164678	-0.0223108
A_07_P000257	yhaK	6115	cmr|orf, hypothetical protein [b3106]	7.18702	-0.126671	-0.0863162	-0.0295697	0.0829713	0.101001	-0.0289233
A_07_P000264	yhaL	4101	cmr|orf, hypothetical protein [b3107]	9.76643	0.0999316	0.187904	-0.0115676	-0.0723227	0.0206121	-0.040982
A_07_P000269	yhaM	3042	cmr|orf, hypothetical protein [b3108]	7.72788	0.00724398	-0.0027493	0.0974712	-1.5697	-0.488189	0.155063
A_07_P000272	b3109	8190	cmr|orf, hypothetical protein [b3109]	7.05328	-0.0801927	-0.117573	0.128137	-1.09537	-0.258517	0.290352
A_07_P000276	yhaO	1238	cmr|putative transport system permease protein [b3110]	7.65132	-0.164941	-0.2992	0.276599	-0.956011	-0.141495	0.241508
A_07_P000282	b3111	5124	cmr|putative L-serine dehydratase [b3111]	7.27528	0.0465783	0.00816413	0.422092	0.400164	0.235088	0.186329
A_07_P000290	b3112	1655	cmr|putative L-serine dehydratase [b3112]	7.33148	0.0413461	0.0514458	0.469099	0.565699	0.378838	0.271994
A_07_P000294	tdcF	377	cmr|orf, hypothetical protein [b3113]	7.54138	0.0554891	-0.0814661	0.552735	0.582576	0.487384	0.316511
A_07_P000305	tdcD	2754	cmr|putative kinase [b3115]	6.92616	0.0115363	-0.0372711	0.547851	0.0636303	0.10392	0.0937369
A_07_P000306	tdcC	9800	cmr|anaerobically inducible L-threonine, L-serine permease [b3116]	7.63472	-0.0300639	-0.161745	0.734106	0.175585	0.298081	0.203673
A_07_P000312	tdcB	6264	cmr|threonine dehydratase, catabolic [b3117]	7.3836	-0.121387	-0.282254	0.90294	-0.158514	0.229068	0.0657787
A_07_P000316	tdcA	10225	cmr|transcriptional activator of tdc operon [b3118]	6.99588	-0.120269	-0.209136	0.291207	-0.158836	0.166618	0.00268969
A_07_P000330	yhaB	9329	cmr|orf, hypothetical protein [b3120]	6.74774	-0.0379912	-0.0437734	-0.00484605	-0.00696532	0.00391324	-0.0061723
A_07_P000331	yhaC	6078	cmr|orf, hypothetical protein [b3121]	6.72881	0.056905	0.0605173	0.0660178	0.037561	0.0996552	0.0265378
A_07_P000340	b3122	3218	cmr|orf, hypothetical protein [b3122]	7.33277	-0.134841	-0.149282	-0.10374	-0.296733	-0.0851954	0.0273874
A_07_P000343	garK	7304	cmr|orf, hypothetical protein [b3124]	7.95342	0.12097	0.0615616	0.0932039	-1.65233	-0.71668	-0.0770358
A_07_P000346	garR	8465	cmr|putative dehydrogenase [b3125]	7.27975	0.0390268	-0.0441385	-0.0293407	-1.46006	-0.522638	-0.0954155
A_07_P000355	garL	8966	cmr|orf, hypothetical protein [b3126]	7.11354	0.0192117	-0.0825628	0.00172278	-1.08094	-0.293982	0.136555
A_07_P000357	garP	5667	cmr|putative transport protein [b3127]	7.58384	-0.043245	-0.170027	-0.0271512	-0.469869	-0.194129	0.00888246
A_07_P000361	garD	8901	cmr|putative hydrolase [b3128]	7.92788	0.114016	0.0755351	-0.0560243	-1.15385	-0.458869	-0.248787
A_07_P000370	sohA	3378	cmr|putative protease; htrA suppressor protein [b3129]	9.94248	0.23434	-0.178126	0.0119457	-0.187251	-0.025627	0.0380971
A_07_P000381	kbaZ	6421	cmr|putative tagatose 6-phosphate kinase 2 [b3132]	7.52447	0.0734039	0.105756	0.379775	-0.161138	-0.148354	-0.221935
A_07_P000390	agaV	2517	cmr|PTS system, cytoplasmic, N-acetylgalactosamine-specific IIB component 2 [b3133]	7.34506	0.141614	-0.0363765	0.118554	-0.0233439	0.0480552	-0.0475413
A_07_P000391	agaW	9990	cmr|PTS system N-acetylgalactosameine-specific IIC component 2 [b3134]	7.81993	0.206636	-0.0257396	0.186956	0.0928404	0.0750513	0.0128267
A_07_P000396	agaA	7136	cmr|putative N-acetylgalactosamine-6-phosphate deacetylase [b3135]	8.58603	0.209708	0.00238942	0.248423	0.210614	0.104908	0.0216699
A_07_P000407	kbaY	6238	cmr|tagatose-bisphosphate aldolase 2 [b3137]	6.89877	-0.0223687	-0.0508223	0.0789914	0.00859486	0.00602994	-0.0501365
A_07_P000415	agaB	5403	cmr|PTS system, cytoplasmic, N-acetylgalactosamine-specific IIB component 1 [b3138]	6.85412	0.0572785	0.0301794	0.0907068	0.0171832	0.0139836	0.0436337
A_07_P000420	agaC	9475	cmr|PTS system N-acetylgalactosamine-specific IIC component 1 [b3139]	6.66747	-0.030138	-0.0423776	-0.0203847	0.0188439	0.00423738	0.00893699
A_07_P000422	agaD	6901	cmr|PTS system, N-acetylglucosamine enzyme IID component 1 [b3140]	6.94602	0.0360809	0.0466356	0.103986	0.032417	0.00109727	-0.0344404
A_07_P000426	agaI	9882	cmr|putative galactosamine-6-phosphate isomerase [b3141]	6.67674	0.00537536	0.0126501	0.00283873	0.0170345	-0.00270276	-0.0114828
A_07_P000434	yraH	613	cmr|putative fimbrial-like protein [b3142]	6.91697	-0.053498	0.0114843	-0.0250876	0.00784501	0.0148817	-0.00534015
A_07_P000439	yraI	4115	cmr|putative chaperone [b3143]	6.67064	0.0377722	0.0604784	0.059707	0.00641815	-0.000887099	0.00563452
A_07_P000449	yraK	2914	cmr|putative fimbrial protein [b3145]	7.13659	-0.00932131	0.0325836	-0.0262479	0.000331463	0.0401322	-0.0184763
A_07_P000455	yraL	9608	cmr|orf, hypothetical protein [b3146]	7.83502	0.0432251	0.097213	0.0629069	0.100731	0.115578	0.138596
A_07_P000458	yraM	2774	cmr|putative glycosylase [b3147]	8.81646	-0.303927	-0.0171099	-0.306957	-0.119485	-0.0609813	-0.0985666
A_07_P000461	yraN	2716	cmr|orf, hypothetical protein [b3148]	9.39595	-0.0373226	-0.0613056	-0.299292	-0.00987436	-0.032791	0.0495119
A_07_P000466	diaA	5255	cmr|orf, hypothetical protein [b3149]	8.92424	-0.143967	0.000783072	-0.138811	-0.0415457	-0.122241	0.051171
A_07_P000475	yraP	4207	cmr|putative periplasmic protein [b3150]	8.62734	0.103165	-0.133592	-0.359351	-0.0814715	0.00147366	-0.133734
A_07_P000479	yraQ	9810	cmr|orf, hypothetical protein [b3151]	8.3904	0.141543	-0.0410126	-0.127381	-0.0215356	-0.0707585	0.0576178
A_07_P000486	yhbO	7119	cmr|orf, hypothetical protein [b3153]	7.88573	0.56855	0.255741	0.343346	0.10516	0.196864	0.140426
A_07_P000491	yhbP	8256	cmr|orf, hypothetical protein [b3154]	7.86716	-0.0705671	0.0186705	0.0458162	-0.346895	-0.208032	-0.0772545
A_07_P000496	yhbQ	1719	cmr|orf, hypothetical protein [b3155]	8.00142	0.0535006	0.111296	-0.0245716	-0.172247	-0.10724	-0.029088
A_07_P000501	yhbS	169	cmr|orf, hypothetical protein [b3156]	11.1765	-0.380019	-0.372051	-0.0631799	-0.16594	-0.0633217	-0.105235
A_07_P000510	yhbT	1386	cmr|orf, hypothetical protein [b3157]	12.0423	-0.680494	-0.627583	-0.366014	-0.0897549	-0.00236325	-0.138572
A_07_P000511	yhbU	10727	cmr|putative collagenase [b3158]	7.28339	0.017501	0.0493907	0.122896	-0.301931	-0.221854	-0.147116
A_07_P000516	yhbV	10164	cmr|orf, hypothetical protein [b3159]	7.29302	0.0178816	0.115382	0.128315	-0.358031	-0.251873	-0.287212
A_07_P000526	mtr	3035	cmr|tryptophan-specific transport protein [b3161]	11.909	-1.60929	-1.092	-0.92591	-0.141413	-0.160401	-0.00958304
A_07_P000534	deaD	6570	cmr|inducible ATP-independent RNA helicase [b3162]	10.0706	0.058161	0.268407	0.241782	-0.116382	-0.111572	-0.0163585
A_07_P000538	nlpI	7591	cmr|putative control proteins [b3163]	12.5802	-0.366258	-0.462434	0.159642	-0.266839	-0.129675	0.00257242
A_07_P000545	pnp	2162	cmr|polynucleotide phosphorylase; cytidylate kinase activity [b3164]	11.1691	-0.28395	-0.0503857	-0.403392	0.107115	0.0163634	-0.011661
A_07_P000550	rpsO	7693	cmr|30S ribosomal subunit protein S15 [b3165]	12.5972	0.0247012	0.246688	-0.0797609	-0.137902	0.093718	0.100416
A_07_P000559	rbfA	4524	cmr|ribosome-binding factor A [b3167]	9.85664	-0.20859	-0.174028	-0.205675	-0.188723	0.0116896	-0.0541432
A_07_P000561	infB	7230	cmr|protein chain initiation factor IF-2 [b3168]	11.7322	-0.38518	-0.284629	-0.124635	0.324081	0.168735	0.141499
A_07_P000566	nusA	8177	cmr|transcription pausing; L factor [b3169]	10.4488	-0.0204761	0.254134	-0.00461134	0.114432	0.011564	0.100185
A_07_P000572	yhbC	260	cmr|orf, hypothetical protein [b3170]	11.432	0.255442	0.367999	0.117475	0.215878	0.0220165	0.158876
A_07_P000576	argG	1468	cmr|argininosuccinate synthetase [b3172]	9.03172	-0.0082888	0.360829	-0.117599	0.103904	0.0305062	-0.0852663
A_07_P000583	yhbX	1802	cmr|putative alkaline phosphatase I [b3173]	7.24168	0.0700419	0.0394511	-0.0114512	0.0489447	0.0136389	0.0712039
A_07_P000590	secG	10568	cmr|protein export - membrane protein [b3175]	11.7829	0.124129	0.350434	0.0538599	0.108866	0.0826464	0.09057
A_07_P000591	glmM	9610	cmr|similar to phosphoglucomutases and phosphomannomutases [b3176]	10.1794	-0.0780547	0.00899225	-0.227798	-0.0240824	-0.0135665	-0.0129423
A_07_P000598	folP	9695	cmr|7,8-dihydropteroate synthase [b3177]	11.5539	2.17719	1.77799	-0.805013	-1.26604	-1.69596	-1.57904
A_07_P000601	hflB	158	cmr|degrades sigma32, integral membrane peptidase, cell division protein [b3178]	12.1988	0.0270396	0.274515	0.0289398	0.0336834	0.101842	-0.0485035
A_07_P000609	rrmJ	6872	cmr|cell division protein [b3179]	11.9553	0.0543326	-0.0245555	0.209145	0.0263702	0.00213927	0.00236125
A_07_P000614	yhbY	2943	cmr|orf, hypothetical protein [b3180]	10.0317	0.365072	0.230179	0.383071	-0.00594978	0.0207998	-0.0228894
A_07_P000616	greA	4125	cmr|transcription elongation factor: cleaves 3 nucleotide of paused mRNA [b3181]	9.71305	0.03662	0.299513	0.0267279	0.135778	0.0123624	0.0663268
A_07_P000621	dacB	252	cmr|D-alanyl-D-alanine carboxypeptidase, fraction B; penicillin-binding protein 4 [b3182]	8.48101	-0.21914	0.114642	-0.10895	-0.00392103	-0.0436535	-0.0471972
A_07_P000634	fruA	5541	cmr|PTS system, fructose-specific transport protein [b2167]	13.5556	0.099477	0.100701	0.207967	0.01231	0.0627772	-0.00744029
A_07_P000638	fruK	7518	cmr|fructose-1-phosphate kinase [b2168]	13.7483	0.0917461	-0.0203744	0.233354	0.0659394	0.088434	0.134026
A_07_P000645	fruB	10454	cmr|PTS system, fructose-specific IIA/fpr component [b2169]	13.0749	0.199468	-0.222776	0.316926	-0.124496	-0.0822979	-0.0241289
A_07_P000646	setB	7413	cmr|putative transport [b2170]	6.75308	-0.0628944	-0.0858714	-0.0201034	0.0122759	0.018404	0.032466
A_07_P000651	yeiP	8354	cmr|putative elongation factor [b2171]	8.04082	-0.116141	0.0478787	-0.313236	0.237386	0.090487	-0.123544
A_07_P000660	yeiQ	5768	cmr|putative oxidoreductase [b2172]	7.78102	-0.119865	-0.227833	0.0365307	-0.181771	-0.223477	-0.306334
A_07_P000661	yeiR	3890	cmr|orf, hypothetical protein [b2173]	7.26211	0.0141525	0.0497818	0.00204576	0.0174539	0.0202046	-0.0679246
A_07_P000669	lpxT	9749	cmr|orf, hypothetical protein [b2174]	8.16132	-0.389141	0.045212	-0.249344	0.13936	-0.0244032	0.111996
A_07_P000674	spr	1057	cmr|putative lipoprotein [b2175]	9.41721	-0.533888	0.125697	-0.468783	0.0245262	-0.0883738	-0.0924384
A_07_P000680	rtn	8900	cmr|orf, hypothetical protein [b2176]	7.12725	-0.0386275	0.0499209	-0.0633232	-0.154336	-0.099894	-0.108144
A_07_P000681	yejA	9043	cmr|orf, hypothetical protein [b2177]	8.03444	-0.251467	-0.291932	-0.080104	-0.0754357	-0.0819364	-0.0313703
A_07_P000687	yejB	4212	cmr|putative transport system permease protein [b2178]	7.37282	0.0921224	0.0135076	0.0643614	-0.0609538	-0.0372958	0.0232383
A_07_P000699	yejF	4269	cmr|putative ATP-binding component of a transport system [b2180]	7.7831	-0.0406	-0.0345065	0.0161731	-0.0100555	-0.0463244	-0.0401072
A_07_P000703	yejG	8426	cmr|orf, hypothetical protein [b2181]	9.92902	-0.51898	-0.555659	-0.312414	-0.44917	-0.488689	-0.351398
A_07_P000715	rsuA	10325	cmr|16S pseudouridylate 516 synthase [b2183]	8.94017	-0.191944	0.113144	0.252589	-0.0565265	-0.0109872	1.32719
A_07_P000717	yejH	403	cmr|putative ATP-dependent helicase [b2184]	7.21306	-0.053574	-0.12607	0.000473746	0.0544832	0.0136112	-0.0540528
A_07_P000722	rplY	909	cmr|50S ribosomal subunit protein L25 [b2185]	12.1952	0.414298	0.0986468	0.734931	0.320342	0.18473	-0.0120683
A_07_P000729	yejK	582	cmr|orf, hypothetical protein [b2186]	8.26272	-0.072781	0.10502	-0.00911218	0.0983631	0.074493	-0.0572285
A_07_P000733	yejL	2567	cmr|orf, hypothetical protein [b2187]	8.77346	-0.293926	-0.305062	-0.148976	-0.117076	-0.0990316	-0.0985698
A_07_P000736	yejM	688	cmr|putative sulfatase [b2188]	7.75616	-0.0636001	0.0226174	-0.104676	-0.0959716	-0.0417762	-0.105201
A_07_P000743	yejO	7183	cmr|putative ATP-binding component of a transport system [b2190]	8.16174	0.236975	0.0898542	0.0470018	0.0665227	0.0490931	0.0710127
A_07_P000748	insH	1111	cmr|IS5 transposase [b2192]	12.7981	-0.830734	-0.470654	-0.255646	0.162367	0.12044	0.04763
A_07_P000752	narP	952	cmr|nitrate/nitrite response regulator [b2193]	9.82777	-0.224613	-0.216016	-0.43485	0.290664	0.155477	-0.0869916
A_07_P000756	ccmH	1630	cmr|possible subunit of heme lyase [b2194]	7.46214	-0.0962594	-0.108056	-0.0604051	0.267246	0.262823	0.0281632
A_07_P000765	ccmG	3489	cmr|disulfide oxidoreductase [b2195]	7.86276	0.0115854	-0.0126151	0.0530069	0.272036	0.247512	0.114535
A_07_P000767	ccmF	9356	cmr|cytochrome c-type biogenesis protein [b2196]	7.21166	-0.00411359	0.0333097	-0.0451629	0.0883584	0.204556	0.00527799
A_07_P000772	ccmE	50	cmr|cytochrome c biogenesis, possible subunit of a heme lyase [b2197]	7.24412	-0.108578	-0.0690576	-0.145343	-0.0603315	0.0627998	-0.017417
A_07_P000776	ccmD	7255	cmr|heme exporter protein C [b2198]	7.36242	-0.295316	-0.198292	-0.344471	-0.0985841	0.0753804	0.00543897
A_07_P000784	ccmC	2631	cmr|heme exporter protein C [b2199]	8.19295	-0.281496	-0.153183	-0.342525	-0.19551	0.0656528	0.0253369
A_07_P000787	ccmB	5163	cmr|heme exporter protein B, cytochrome c-type biogenesis protein [b2200]	7.39933	0.0261952	0.00706397	0.080451	-0.242986	0.00525708	0.0525853
A_07_P000792	ccmA	8958	cmr|ATP binding protein of heme exporter A [b2201]	9.40258	-0.076654	-0.251121	0.104297	-0.003867	0.118019	0.0499739
A_07_P000799	napC	456	cmr|cytochrome c-type protein [b2202]	8.87112	-0.0783372	-0.220377	0.133592	-0.188642	0.0629366	-0.0326368
A_07_P000804	napB	1500	cmr|cytochrome c-type protein [b2203]	7.69683	-0.246958	-0.177927	-0.222721	-0.337475	0.145438	-0.0185448
A_07_P000808	napH	8121	cmr|ferredoxin-type protein: electron transfer [b2204]	7.60054	-0.0535733	-0.076226	-0.121981	-0.189145	0.150564	0.173722
A_07_P000815	napG	5875	cmr|ferredoxin-type protein: electron transfer [b2205]	7.74688	-0.0857778	-0.117859	-0.0969163	-0.300569	0.0653788	-0.0987772
A_07_P000822	napD	170	cmr|orf, hypothetical protein [b2207]	7.13009	-0.121348	-0.076223	-0.0699578	0.121669	-0.166594	-0.342187
A_07_P000827	napF	1103	cmr|ferredoxin-type protein: electron transfer [b2208]	7.52014	0.0736074	0.0749065	0.0197799	-0.0467289	-0.182236	-0.267818
A_07_P000831	eco	3982	cmr|ecotin, a serine protease inhibitor [b2209]	11.5933	0.00581979	0.0469313	-0.0760969	0.281231	0.245342	0.288391
A_07_P000836	mqo	7885	cmr|orf, hypothetical protein [b2210]	7.23579	-0.13751	-0.0634311	-0.025966	-0.279357	-0.310176	-0.306619
A_07_P000842	yojI	4154	cmr|putative ATP-binding component of a transport system [b2211]	7.64999	-0.222827	-0.102766	0.0194603	-0.0251539	-0.0600419	-0.0106633
A_07_P000856	apbE	520	cmr|orf, hypothetical protein [b2214]	7.30161	0.0295696	0.0395488	-0.0327171	0.00356762	-0.00673399	-0.045361
A_07_P000870	rcsD	7471	cmr|putative 2-component sensor protein [b2216]	7.84158	-0.16352	-0.219604	-0.325041	-0.150759	-0.0378061	-0.037228
A_07_P000879	rcsC	6131	cmr|sensor for ctr capsule biosynthesis, probable histidine kinase acting on RcsB [b2218]	7.99586	0.242541	0.0231407	0.0860499	0.0686351	-0.00038576	0.00749022
A_07_P000883	atoS	9579	cmr|sensor protein AtoS for response regulator AtoC [b2219]	8.17995	-0.504623	-0.832613	-0.262063	-0.019632	-0.000915691	-0.149441
A_07_P000888	atoC	6734	cmr|response regulator of ato, ornithine decarboxylase antizyme [b2220]	7.27921	0.0384039	-0.0516852	0.0497248	-0.145046	0.0789763	-0.0178259
A_07_P000894	atoD	6868	cmr|acetyl-CoA:acetoacetyl-CoA transferase alpha subunit [b2221]	6.71665	-0.00507803	-0.0798768	-0.0247015	-0.0104138	-0.0146228	-0.0259036
A_07_P000897	atoA	8710	cmr|acetyl-CoA:acetoacetyl-CoA transferase beta subunit [b2222]	6.6675	-0.0156981	-0.0759395	-0.0450295	0.00910002	0.00724749	0.0103094
A_07_P000905	atoE	1932	cmr|short chain fatty acid transporter [b2223]	6.82366	-0.0412809	0.0168458	-0.0165304	0.0302124	0.0306491	0.0367394
A_07_P000906	atoB	6581	cmr|acetyl-CoA acetyltransferase [b2224]	6.87865	0.0117174	-0.0219864	0.000924655	-0.0171657	-0.0193001	-0.0195417
A_07_P000913	yfaP	4397	cmr|orf, hypothetical protein [b2225]	6.80385	-0.00204993	0.0554606	0.0265	-0.0489151	-0.0277034	-0.0403907
A_07_P000918	yfaQ	4124	cmr|orf, hypothetical protein [b2226]	7.01473	-0.015117	-0.0543295	-0.0392696	-0.0457294	-0.034902	-0.00631882
A_07_P000922	b2227	8506	cmr|orf, hypothetical protein [b2227]	6.98387	0.0193781	-0.0416831	-0.0111775	0.0247696	0.0192843	-0.0246953
A_07_P000926	b2228	7933	cmr|putative membrane protein [b2228]	6.82695	0.00277823	-0.060659	-0.0262529	-0.00402396	0.0112047	-0.0438513
A_07_P000934	yfaT	7961	cmr|orf, hypothetical protein [b2229]	6.67347	0.0472713	-0.0267082	0.025206	0.0121928	0.032427	0.0241505
A_07_P000938	yfaA	10457	cmr|orf, hypothetical protein [b2230]	6.67686	-0.0034208	0.0270848	0.0185241	0.0312391	0.0058593	0.0187186
A_07_P000942	gyrA	2533	cmr|DNA gyrase, subunit A, type II topoisomerase [b2231]	9.87568	-0.332363	0.193873	-0.442085	0.00615889	-0.120081	-0.220403
A_07_P000949	ubiG	3337	cmr|3-demethylubiquinone-9 3-methyltransferase and 2-octaprenyl-6-hydroxy phenol methylase [b2232]	7.54883	-0.0219447	0.0289004	0.0571482	-0.0622992	-0.0598984	-0.0914924
A_07_P000955	yfaL	9850	cmr|putative ATP-binding component of a transport system [b2233]	7.79658	-0.0570857	-0.066493	-0.0363885	-0.00854416	-0.0299875	-0.0326894
A_07_P000956	nrdA	3365	cmr|ribonucleoside diphosphate reductase 1, alpha subunit, B1 [b2234]	9.53956	-0.175385	0.365989	-0.106325	0.629107	0.224476	-0.0150915
A_07_P000962	nrdB	9076	cmr|ribonucleoside-diphosphate reductase 1, beta subunit, B2 [b2235]	9.36963	-0.151833	0.27697	-0.157743	0.598201	0.31976	0.134197
A_07_P000966	yfaE	4641	cmr|orf, hypothetical protein [b2236]	8.11824	0.0183956	0.122808	-0.237334	0.339468	0.298875	0.187943
A_07_P000971	inaA	5044	cmr|pH-inducible protein involved in stress response [b2237]	8.66833	0.13644	-0.063477	0.187962	0.0208112	0.0249317	0.164625
A_07_P000977	yfaH	5988	cmr|orf, hypothetical protein [b2238]	6.82788	-0.104061	-0.0918007	-0.0992444	-0.00521363	-0.0154296	-0.0415331
A_07_P000982	glpQ	585	cmr|glycerophosphodiester phosphodiesterase, periplasmic [b2239]	8.83453	-0.644067	-0.416461	-0.162209	-0.0133025	-0.0204833	0.0121535
A_07_P000991	glpA	656	cmr|sn-glycerol-3-phosphate dehydrogenase [b2241]	7.02419	-0.643555	-0.512234	-0.26439	-0.542245	-0.445664	-0.443854
A_07_P001001	glpC	7587	cmr|sn-glycerol-3-phosphate dehydrogenase [b2243]	7.02125	-0.389058	-0.329849	-0.178376	-0.0450269	-0.0340426	-0.165081
A_07_P001008	yfaD	567	cmr|orf, hypothetical protein [b2244]	6.69784	0.057986	0.0121885	-0.0157239	0.00600765	0.0143569	-0.0191162
A_07_P001012	yfaU	928	cmr|orf, hypothetical protein [b2245]	6.95274	0.0299939	0.0383229	-0.0872323	0.0920837	0.0559384	-0.032057
A_07_P001019	yfaV	5675	cmr|putative transport protein [b2246]	7.02681	0.128334	0.0364794	0.0867064	-0.00603439	-0.0156465	-0.127659
A_07_P001021	yfaW	8707	cmr|putative racemase [b2247]	8.4767	-0.205248	-0.354813	0.32294	0.0488146	0.091025	-0.0842458
A_07_P001027	yfaX	6155	cmr|putative regulator [b2248]	7.14473	-0.134202	-0.242427	-0.0514433	-0.0841385	-0.0141325	-0.00517376
A_07_P001034	yfaY	6801	cmr|orf, hypothetical protein [b2249]	8.46354	-0.164772	-0.125066	-0.277446	-0.104163	-0.0542832	-0.0957262
A_07_P001040	yfaZ	3330	cmr|orf, hypothetical protein [b2250]	7.75235	-0.000516806	-0.0511959	-0.259939	-0.0958558	-0.0873583	-0.0217523
A_07_P001045	nudI	2454	cmr|orf, hypothetical protein [b2251]	7.34379	-0.299803	-0.150316	0.0489357	0.0411283	0.0147373	0.0937663
A_07_P001047	ais	8078	cmr|protein induced by aluminum [b2252]	6.67646	0.0265858	0.0145933	0.0443614	0.0235952	0.0179603	0.00612964
A_07_P001051	arnB	8549	cmr|putative enzyme [b2253]	6.71797	0.412262	-0.0382505	-0.0235433	0.0669999	0.0949175	0.0567539
A_07_P001060	arnC	1150	cmr|putative sugar transferase [b2254]	6.80484	0.649524	-0.0111613	-0.00993268	0.134907	0.131849	0.0633321
A_07_P001065	arnA	7749	cmr|putative transformylase [b2255]	6.79328	0.629016	-0.0605297	-0.0599059	0.11763	0.0378396	0.0533181
A_07_P001070	arnD	5059	cmr|orf, hypothetical protein [b2256]	6.76947	0.590094	0.0298539	0.0310623	0.0759925	0.059169	0.0171727
A_07_P001072	arnT	3594	cmr|orf, hypothetical protein [b2257]	6.99739	1.61875	0.0774007	0.0730236	0.113073	0.129861	0.109288
A_07_P001077	arnF	615	cmr|putative transport/receptor protein [b2258]	6.81576	0.401906	0.019321	-0.00665507	0.0158086	0.0614317	0.00889825
A_07_P001081	pmrD	4807	cmr|polymyxin resistance protein B [b2259]	7.11763	2.13234	0.00826226	0.0109412	-0.0336424	-0.120948	0.0940901
A_07_P001090	menE	3333	cmr|o-succinylbenzoate-CoA ligase [b2260]	6.90336	1.18826	0.0237227	-0.0354148	0.222986	0.117163	0.0392661
A_07_P001094	menC	10319	cmr|o-succinylbenzoyl-CoA synthase; conversion of chorismate to 2-o-succinylbenzoyl-CoA [b2261]	7.29193	2.71788	0.0158678	-0.0105162	0.350292	0.215205	0.0214906
A_07_P001100	menB	9497	cmr|dihydroxynaphtoic acid synthetase [b2262]	7.3574	2.95182	-0.0305945	-0.0734723	0.389185	0.319329	-0.00558736
A_07_P001104	yfbB	10192	cmr|putative enzyme [b2263]	6.97363	0.855828	0.0208571	0.0236405	-0.0243717	-0.0263044	-0.0081028
A_07_P001109	menD	1452	cmr|2-oxoglutarate decarboxylase; SHCHC synthase [b2264]	6.82272	0.847433	0.000935315	-0.00199981	-0.0655962	-0.0599451	-0.0997542
A_07_P001112	menF	5100	cmr|isochorismate hydroxymutase 2, menaquinone biosynthesis [b2265]	6.94899	1.32007	0.0572998	0.0545346	0.0328338	0.0273906	-0.0287403
A_07_P001117	elaB	10636	cmr|orf, hypothetical protein [b2266]	8.13651	6.06288	-0.000706496	-0.0270281	0.275551	0.322346	0.18788
A_07_P001124	elaA	400	cmr|orf, hypothetical protein [b2267]	6.89359	1.15994	-0.040299	-0.0269325	0.128427	0.108367	-0.000664371
A_07_P001130	rbn	2765	cmr|orf, hypothetical protein [b2268]	7.71277	0.249976	-0.0521034	-0.070083	-0.113904	-0.0247315	0.0397105
A_07_P001133	elaD	8127	cmr|putative sulfatase / phosphatase [b2269]	7.35741	0.269726	0.0954826	0.0878564	0.224119	0.239844	0.135443
A_07_P001140	yfbK	3864	cmr|orf, hypothetical protein [b2270]	6.69618	-0.0110685	0.0114368	0.00541593	-0.0271778	-0.00370146	0.00721628
A_07_P001142	yfbL	3457	cmr|putative aminopeptidase [b2271]	6.80209	-0.0078268	-0.0336085	-0.0410472	-0.00138976	0.00626441	0.033474
A_07_P001148	yfbM	7334	cmr|orf, hypothetical protein [b2272]	6.97841	0.0504539	-0.0502479	0.0322453	0.108492	0.131798	0.316561
A_07_P001151	yfbN	4704	cmr|orf, hypothetical protein [b2273]	6.73516	0.0327542	0.0574295	0.015262	-0.0069092	0.0189743	0.0129247
A_07_P001158	yfbO	4886	cmr|orf, hypothetical protein [b2274]	6.90198	-0.166788	-0.140246	-0.192802	0.00285166	0.0237661	0.0309939
A_07_P001161	yfbP	7843	cmr|orf, hypothetical protein [b2275]	7.05626	0.0999892	0.0238378	0.0186158	0.0133421	0.0077507	-0.00577981
A_07_P001174	nuoM	2429	cmr|NADH dehydrogenase I chain M [b2277]	11.1019	-0.283538	-0.078874	-0.181257	0.0880532	0.12541	-0.0902638
A_07_P001178	nuoL	566	cmr|NADH dehydrogenase I chain L [b2278]	11.2629	-0.186218	-0.0101741	0.0217321	0.034849	0.136624	-0.0487657
A_07_P001181	nuoK	3912	cmr|NADH dehydrogenase I chain K [b2279]	11.0751	-0.211035	-0.184033	-0.0809049	0.0735222	0.120914	0.0467262
A_07_P001189	ymcE	7900	cmr|suppresses fabA and ts growth mutation [b0991]	8.88625	-0.760703	0.0416489	-0.0949299	-0.0100709	-0.03674	0.164616
A_07_P001194	yccM	1940	cmr|orf, hypothetical protein [b0992]	6.96486	-0.0599759	-0.0790478	-0.0569422	-0.39687	-0.259244	-0.237746
A_07_P001197	torS	305	cmr|sensor protein torS [b0993]	8.38088	-0.117754	-0.0644592	-0.0306318	-0.188631	-0.176641	-0.0139886
A_07_P001201	torT	4329	cmr|part of regulation of tor operon, periplasmic [b0994]	7.29302	-0.0902988	-0.144861	0.027526	-0.0147124	0.0388554	0.0906529
A_07_P001215	torC	3833	cmr|trimethylamine N-oxide reductase, cytochrome c-type subunit [b0996]	7.0557	0.0324424	-0.0105676	0.126309	0.0567303	0.030995	0.0859085
A_07_P001220	torA	4929	cmr|trimethylamine N-oxide reductase subunit [b0997]	6.85997	0.0118656	-0.0259527	0.0297022	-0.000114649	0.0052827	-0.0192071
A_07_P001224	torD	1900	cmr|part of trimethylamine-N-oxide oxidoreductase [b0998]	7.12711	0.0331313	-0.0158539	0.0919302	-0.0118408	-0.010751	-0.0187862
A_07_P001226	cbpM	6419	cmr|orf, hypothetical protein [b0999]	10.0293	0.831348	0.50089	0.875391	0.153632	0.170607	0.268812
A_07_P001235	cbpA	3105	cmr|curved DNA-binding protein; functions closely related to DnaJ [b1000]	9.3974	0.717405	0.226851	0.630519	0.0234239	0.208292	0.201663
A_07_P001240	yccE	4332	cmr|orf, hypothetical protein [b1001]	7.34814	-0.153443	-0.084541	0.0211645	0.00986358	-0.0507305	0.00433873
A_07_P001246	yccJ	9856	cmr|orf, hypothetical protein [b1003]	10.9676	0.165022	0.223826	0.346061	-0.144422	0.065769	0.159911
A_07_P001254	wrbA	3104	cmr|trp repressor binding protein; affects association of trp repressor and operator [b1004]	12.6859	0.0454545	-0.0314166	0.262408	-0.0299333	0.1604	0.154209
A_07_P001260	b1005	10479	cmr|orf, hypothetical protein [b1005]	8.1934	2.42314	0.329054	0.379103	0.6288	0.457535	0.182305
A_07_P001261	rutG	3721	cmr|putative transport protein [b1006]	6.91174	0.103965	0.0936684	0.0749118	0.0669059	0.0636867	0.0374187
A_07_P001269	rutF	9467	cmr|orf, hypothetical protein [b1007]	6.67501	-0.0416531	-0.031965	-0.036073	0.0189389	0.011879	-0.03777
A_07_P001274	rutE	2132	cmr|putative enzyme [b1008]	6.66221	0.104988	0.0597456	0.0560865	0.0188239	0.0400235	0.0316548
A_07_P001278	rutD	3077	cmr|putative acetyltransferase [b1009]	6.71777	0.0124667	0.0773611	0.0705133	0.0092033	0.0341798	0.0500137
A_07_P001283	rutC	2388	cmr|orf, hypothetical protein [b1010]	6.74669	-0.0222876	-0.103409	-0.0466014	0.00692606	0.0111414	0.00152385
A_07_P001287	rutB	1871	cmr|putative synthetase [b1011]	8.76735	-0.337735	-0.280374	-0.0568644	-0.302106	-0.400338	-0.116235
A_07_P001291	rutA	7540	cmr|orf, hypothetical protein [b1012]	6.70237	0.0220146	0.0153206	0.00511851	0.0112663	0.00805466	0.0381248
A_07_P001300	rutR	7432	cmr|putative tet operon regulator [b1013]	7.78636	-0.206157	-0.177272	-0.126904	-0.136706	-0.554623	-0.773797
A_07_P001306	putP	6642	cmr|major sodium/proline symporter [b1015]	11.3414	-1.96209	-0.533111	-1.67216	-0.0699348	-0.0602407	-0.0642521
A_07_P001312	b1017	1112	cmr|putative cytochrome [b1017]	6.81517	-0.039054	0.0519515	-0.0448751	-0.0421139	-0.0752652	-0.0572289
A_07_P001316	efeO	3010	cmr|orf, hypothetical protein [b1018]	6.76262	-0.167917	-0.0995635	-0.151945	0.0213838	-0.0557174	0.042346
A_07_P001323	efeB	7332	cmr|orf, hypothetical protein [b1019]	7.31393	-0.122199	-0.0598877	-0.119854	0.13983	0.0506469	0.0204585
A_07_P001326	phoH	10497	cmr|PhoB-dependent, ATP-binding pho regulon component; may be helicase; induced by P starvation [b1020]	8.9937	0.200314	0.0580933	-0.365696	-0.0137057	-0.0135829	0.166372
A_07_P001332	pgaD	8896	cmr|orf, hypothetical protein [b1021]	7.58982	0.0562141	0.00929741	-0.0424642	0.0762567	0.0810115	0.300793
A_07_P001337	pgaC	9722	cmr|orf, hypothetical protein [b1022]	7.0817	0.0616205	0.0188242	0.0283597	-0.0104668	-0.000382537	0.274521
A_07_P001344	pgaB	2584	cmr|orf, hypothetical protein [b1023]	7.0437	0.0108118	0.0796588	-0.00444069	-0.0342818	-0.0278914	0.156261
A_07_P001349	pgaA	5979	cmr|putative outer membrane protein [b1024]	7.01264	0.0349443	0.0534795	0.0622077	-0.020795	-0.0387498	0.0114393
A_07_P001359	ymdE	6447	cmr|orf, hypothetical protein [b1028]	7.10611	-0.0629027	-0.105049	-0.0398328	0.021583	0.0436543	-0.013266
A_07_P001361	ycdU	8961	cmr|orf, hypothetical protein [b1029]	7.02267	0.101654	-0.00106053	0.063732	-0.00729419	-0.0114538	-0.0234846
A_07_P001367	b1030	9417	cmr|orf, hypothetical protein [b1030]	6.74166	-0.0520028	-0.0154431	-0.0382568	0.00851857	-0.0623725	0.0190256
A_07_P001374	b1031	8073	cmr|putative ribosomal protein [b1031]	6.66425	0.0013401	-0.0304876	-0.0156372	-0.102087	-0.142433	-0.232229
A_07_P001376	ghrA	4130	cmr|putative dehydrogenase [b1033]	8.34142	0.717422	0.120027	0.172122	-0.20091	-0.14639	-0.232492
A_07_P001389	ycdY	3726	cmr|putative oxidoreductase component [b1035]	7.2753	1.01994	0.0775907	0.0595616	0.0151826	0.00392965	-0.0179636
A_07_P001391	ycdZ	1966	cmr|orf, hypothetical protein [b1036]	8.56956	0.0668908	-0.261442	-0.202691	-0.0051959	0.0270537	-0.00288642
A_07_P001396	csgG	7626	cmr|curli production assembly/transport component, 2nd curli operon [b1037]	6.93238	0.164419	-0.0150083	0.0189437	0.046367	0.042547	0.0597854
A_07_P001401	csgF	1106	cmr|curli production assembly/transport component, 2nd curli operon [b1038]	6.7761	0.206307	0.0236028	-0.0270472	0.0112631	-0.0049768	0.000767364
A_07_P001409	csgE	7751	cmr|curli production assembly/transport component, 2nd curli operon [b1039]	6.77153	0.301125	0.0295114	0.0660742	0.0664558	0.0789021	0.00036967
A_07_P001412	csgD	300	cmr|putative 2-component transcriptional regulator for 2nd curli operon [b1040]	6.70786	0.0630052	-0.0365553	-0.0283577	0.0309431	0.0323123	0.0734267
A_07_P001417	csgB	174	cmr|minor curlin subunit precursor, similar ro CsgA [b1041]	7.07555	0.104578	0.0996731	0.130226	0.0135582	0.0106532	0.01012
A_07_P001421	csgA	2423	cmr|curlin major subunit, coiled surface structures; cryptic [b1042]	7.05307	0.00634595	-0.00272372	-0.0167197	0.0213583	0.0237248	-0.0119404
A_07_P001429	csgC	9512	cmr|putative curli production protein [b1043]	6.68082	0.00140882	-0.037139	-0.0494089	-0.0250614	0.00789111	0.0541167
A_07_P001431	ymdA	6343	cmr|orf, hypothetical protein [b1044]	6.79928	-0.0163973	0.0549231	-0.0770137	0.017489	0.0347322	0.0404421
A_07_P001438	ymdB	5340	cmr|putative polyprotein [b1045]	9.49379	0.153786	-0.211668	0.475301	0.0238141	0.0232574	0.00998628
A_07_P001444	ymdC	9264	cmr|putative synthase [b1046]	6.77367	0.0252326	-0.0809083	0.0141561	-0.09898	-0.219828	-0.225831
A_07_P001448	mdoC	6756	cmr|orf, hypothetical protein [b1047]	6.81983	0.0100367	0.0082106	0.00760337	-0.0349612	-0.00872266	-0.018979
A_07_P001451	mdoG	2694	cmr|periplasmic glucans biosynthesis protein [b1048]	9.43001	0.0306725	0.0113782	0.246909	-0.040478	-0.213589	-0.192704
A_07_P001472	mdtG	6459	cmr|putative transport protein [b1053]	7.50585	0.0412309	0.0152254	0.228708	0.0378296	-0.0120009	-0.0161374
A_07_P001480	lpxL	10729	cmr|heat shock protein [b1054]	9.50629	-0.536555	-0.309933	0.0700711	0.0315421	0.00494451	-0.0749673
A_07_P001482	yceA	5842	cmr|orf, hypothetical protein [b1055]	7.3834	-0.136292	0.0073836	0.000612992	0.0268829	0.030734	0.0284463
A_07_P001488	yceI	3462	cmr|orf, hypothetical protein [b1056]	8.36906	-0.210808	0.182201	-0.340663	0.367435	0.462376	0.326993
A_07_P001495	yceJ	9295	cmr|putative cytochrome [b1057]	7.04686	-0.0364118	0.00351419	-0.00860342	-0.0924984	-0.120228	-0.151593
A_07_P001504	bssS	1262	cmr|orf, hypothetical protein [b1060]	12.8208	0.169502	0.00254056	0.225463	0.146774	0.0455407	0.00248265
A_07_P001507	dinI	3522	cmr|damage-inducible protein I [b1061]	6.83169	-0.000951697	-0.0314247	-0.063391	0.0956415	0.0466365	0.0952736
A_07_P001513	pyrC	9055	cmr|dihydro-orotase [b1062]	7.43406	0.337604	0.231883	-0.0267763	0.10895	0.201907	0.035548
A_07_P001517	yceB	9747	cmr|orf, hypothetical protein [b1063]	8.39572	-0.25582	-0.0924695	0.133862	-0.0899621	-0.0341317	0.0590423
A_07_P001521	grxB	2468	cmr|glutaredoxin 2 [b1064]	10.3997	0.47577	0.421555	1.06637	-0.134824	0.00272499	-0.013834
A_07_P001526	mdtH	257	cmr|orf, hypothetical protein [b1065]	7.44946	-0.247945	-0.131068	0.00565847	-0.0901601	-0.0634577	-0.165095
A_07_P001534	rimJ	7487	cmr|acetylation of N-terminal alanine of 30S ribosomal subunit protein S5 [b1066]	9.31422	-0.341138	-0.577234	-0.170131	-0.043353	-0.0671352	-0.0649703
A_07_P001544	yceM	10663	cmr|putative virulence factor [b1068]	9.06038	-0.107793	-0.170794	-0.0672534	-0.0930912	-0.0464349	-0.0542605
A_07_P001549	yceN	6265	cmr|putative virulence factor [b1069]	7.21376	-0.191752	-0.00365053	-0.248596	-0.0749814	-0.00801843	0.023825
A_07_P001551	flgN	2878	cmr|protein of flagellar biosynthesis [b1070]	6.74129	0.0116432	0.0226621	0.0399666	0.0124494	0.005489	-0.0180506
A_07_P001559	flgM	1327	cmr|anti-FliA [b1071]	7.39166	-0.111318	-0.112904	0.0838594	0.00500139	-0.00925923	-0.0368034
A_07_P001564	flgA	7635	cmr|flagellar biosynthesis; assembly of basal-body periplasmic P ring [b1072]	6.998	-0.00817072	-0.0220359	-0.0177626	-0.0276315	0.00386134	-0.0172336
A_07_P001568	flgB	5967	cmr|flagellar biosynthesis, cell-proximal portion of basal-body rod [b1073]	6.64362	0.0260642	-0.0152586	0.0307213	-0.0123561	0.0284227	-0.00930233
A_07_P001571	flgC	1478	cmr|flagellar biosynthesis, cell-proximal portion of basal-body rod [b1074]	6.66395	0.0289017	0.0263305	0.0741203	0.0330318	0.00477554	-0.0274346
A_07_P001576	flgD	7350	cmr|flagellar biosynthesis, initiation of hook assembly [b1075]	6.68387	0.0391434	0.0314538	0.0298557	0.0368187	0.00633578	-0.063069
A_07_P001583	flgE	9109	cmr|flagellar biosynthesis, hook protein [b1076]	6.74831	-0.041092	0.00630298	-0.00398796	0.00845846	0.0139624	-0.0165811
A_07_P001588	flgF	1665	cmr|flagellar biosynthesis, cell-proximal portion of basal-body rod [b1077]	6.85449	0.0518716	0.0418506	-0.0208951	-0.0125682	0.0283232	-0.0227822
A_07_P001593	flgG	10371	cmr|flagellar biosynthesis, cell-distal portion of basal-body rod [b1078]	6.92725	-0.0197214	0.0343077	0.0630546	-0.0119568	0.00926212	-0.0239894
A_07_P001599	flgH	637	cmr|flagellar biosynthesis, basal-body outer-membrane L [b1079]	6.68594	-0.0152575	-0.0266657	-0.061378	-0.0175099	0.0122925	-0.0147217
A_07_P001601	flgI	1439	cmr|homolog of Salmonella P-ring of flagella basal body [b1080]	6.767	-0.0391892	-0.0487667	-0.0607534	0.025943	0.0478976	0.0261925
A_07_P001608	flgJ	4011	cmr|flagellar biosynthesis [b1081]	6.66047	0.0801065	0.0202142	0.0548022	0.143626	0.0345946	0.0194905
A_07_P001612	flgK	6823	cmr|flagellar biosynthesis, hook-filament junction protein 1 [b1082]	6.89017	-0.00969221	-0.0196016	-0.00958744	-0.0838833	0.0394307	0.112308
A_07_P001620	flgL	2922	cmr|flagellar biosynthesis; hook-filament junction protein [b1083]	7.17567	0.0231594	0.0784971	-0.0241047	-0.0405963	-0.0262816	-0.0112578
A_07_P001621	rne	5345	cmr|RNase E, membrane attachment, mRNA turnover, maturation 5S RNA [b1084]	10.0341	0.366526	0.0599831	-0.143354	0.186584	0.137296	0.146037
A_07_P001627	yceQ	2509	cmr|orf, hypothetical protein [b1085]	7.77938	-0.119245	0.0273426	-0.17808	0.351417	0.180673	0.0637683
A_07_P001631	rluC	3772	cmr|orf, hypothetical protein [b1086]	7.65709	-0.000785502	0.0494745	-0.0223446	0.122052	0.10738	-0.138629
A_07_P001639	yceF	7019	cmr|orf, hypothetical protein [b1087]	8.64499	0.205694	0.206116	0.0483274	0.18871	-0.0187614	0.0928538
A_07_P001644	yceD	9829	cmr|orf, hypothetical protein [b1088]	12.9633	0.0832674	0.114021	0.00102264	0.395231	0.194067	0.127342
A_07_P001648	rpmF	1113	cmr|50S ribosomal subunit protein L32 [b1089]	11.8671	-0.160105	0.0540787	0.108025	0.251964	0.0179291	0.0196339
A_07_P001651	plsX	9291	cmr|glycerolphosphate auxotrophy in plsB background [b1090]	9.8784	0.116643	0.0949577	0.0930244	0.257939	0.136175	0.251998
A_07_P001661	fabD	4800	cmr|malonyl-CoA- [b1092]	10.8932	-0.350271	-0.0213198	-0.206135	0.180355	0.00978939	0.159913
A_07_P001671	acpP	8708	cmr|acyl carrier protein [b1094]	14.2964	-0.100964	-0.317926	0.041405	-0.037527	-0.0600564	-0.071263
A_07_P001676	fabF	10508	cmr|3-oxoacyl- [b1095]	10.4743	-0.0204345	0.102773	0.196062	-0.00750722	-0.0217322	-0.0699837
A_07_P001687	yceG	294	cmr|putative thymidylate kinase [b1097]	9.99572	-0.103977	0.00287898	0.165239	-0.102574	0.0181621	-0.0174862
A_07_P001692	tmk	8782	cmr|thymidylate kinase [b1098]	9.08853	-0.18753	-0.0941232	-0.0575755	-0.125857	-0.140122	-0.121957
A_07_P001696	holB	7513	cmr|DNA polymerase III, delta prime subunit [b1099]	8.49629	-0.141277	0.0424396	0.0807959	-0.0461088	-0.0144684	-0.140742
A_07_P001710	ptsG	8761	cmr|PTS system, glucose-specific IIBC component [b1101]	7.42187	0.159376	0.120724	-0.145051	0.0527754	0.14431	-0.110337
A_07_P001711	fhuE	2098	cmr|outer membrane receptor for ferric iron uptake [b1102]	6.91249	0.0545176	0.0162087	0.029553	-0.109344	-0.112091	-0.0362243
A_07_P001720	hinT	3393	cmr|orf, hypothetical protein [b1103]	9.48482	0.0434919	0.1387	-0.0607288	0.183877	0.0747112	-0.0239703
A_07_P001721	ycfL	739	cmr|orf, hypothetical protein [b1104]	9.85299	0.0470909	0.155837	-0.0438101	0.0371113	0.00424353	-0.189599
A_07_P001731	thiK	5592	cmr|putative beta-glucosidase [b1106]	7.79074	0.0341767	0.0370259	0.0228566	-0.128635	-0.0949881	-0.0434384
A_07_P001737	nagZ	8293	cmr|orf, hypothetical protein [b1107]	9.37646	0.1193	0.188524	0.0109511	0.071494	0.0920575	0.13611
A_07_P001743	ycfP	1459	cmr|orf, hypothetical protein [b1108]	12.0413	-0.266252	-0.0313045	0.117976	0.153177	0.0139604	-0.0692515
A_07_P001747	ndh	10352	cmr|respiratory NADH dehydrogenase [b1109]	9.02873	-0.477269	-0.250655	0.157248	-0.0897994	-0.0984289	0.0293342
A_07_P001753	ycfJ	8857	cmr|orf, hypothetical protein [b1110]	8.34561	-0.147448	-0.207891	-0.371283	0.123986	0.0730887	-0.0213659
A_07_P001759	ycfQ	5053	cmr|orf, hypothetical protein [b1111]	10.1325	0.0154258	-0.363478	0.0131414	0.0739071	-0.0478849	-0.159523
A_07_P001765	bhsA	4282	cmr|orf, hypothetical protein [b1112]	8.62601	-0.413687	-0.073321	0.0919047	0.00904045	-0.00802089	-0.0236731
A_07_P001770	ycfS	5342	cmr|orf, hypothetical protein [b1113]	9.58946	-1.20233	0.260076	-0.5033	-0.14858	-0.149565	-0.170142
A_07_P001771	mfd	2383	cmr|transcription-repair coupling factor; mutation frequency decline [b1114]	7.99882	0.00645564	0.0769794	-0.0068038	0.00847881	-0.0253251	0.0371892
A_07_P001779	ycfT	1662	cmr|orf, hypothetical protein [b1115]	6.86152	0.00664317	-0.0121602	0.0181096	0.156338	0.0594479	0.0517394
A_07_P001787	lolD	2904	cmr|putative ATP-binding component of a transport system [b1117]	7.94485	-0.375781	0.0645002	-0.131301	0.415532	0.387466	0.143756
A_07_P001793	lolE	2212	cmr|putative kinase [b1118]	9.46393	-0.262865	-0.196933	-0.166888	-0.0493308	-0.00235855	-0.0145603
A_07_P001798	nagK	3258	cmr|putative NAGC-like transcriptional regulator [b1119]	8.92401	-0.0663059	0.0426014	0.0864058	0.344632	0.280357	0.258792
A_07_P001825	ygaW	4836	cmr|orf, hypothetical protein [b2670]	10.7665	1.30324	-0.387082	-0.590764	-0.0624511	-0.13233	-0.147629
A_07_P001830	ygaC	6283	cmr|orf, hypothetical protein [b2671]	7.9168	-0.184022	-0.0950756	-0.0881018	-0.0480058	-0.0840168	-0.101294
A_07_P001832	ygaM	5308	cmr|orf, hypothetical protein [b2672]	12.4122	0.344147	0.615953	0.0646507	-0.00607011	-0.0280189	-0.0900153
A_07_P001836	nrdH	3155	cmr|glutaredoxin-like protein; hydrogen donor [b2673]	7.30525	-0.0485957	0.152716	-0.00018685	0.00413795	-0.0306992	-0.0325278
A_07_P001841	nrdI	6906	cmr|orf, hypothetical protein [b2674]	7.07133	-0.0717447	0.0785634	-0.00399948	-0.0269733	0.00539051	-0.00578902
A_07_P001846	nrdE	6451	cmr|ribonucleoside-diphosphate reductase 2, alpha subunit [b2675]	6.94355	-0.0771015	0.0282044	-0.109844	-0.00144131	0.0149569	-0.0104876
A_07_P001851	nrdF	5148	cmr|ribonucleoside-diphosphate reductase 2, beta chain, frag [b2676]	6.76493	-0.0407526	-0.360051	-0.0526393	-0.0479428	-0.0492513	-0.0255912
A_07_P001861	proW	1616	cmr|high-affinity transport system for glycine betaine and proline [b2678]	7.03563	-0.0417511	0.0466248	0.00831591	0.00206561	0.0288313	0.0114145
A_07_P001866	proX	54	cmr|high-affinity transport system for glycine betaine and proline [b2679]	6.83689	-0.05473	0.0177709	0.0101671	-0.0706238	-0.0688333	0.0415415
A_07_P001871	b2680	8536	cmr|orf, hypothetical protein [b2680]	7.48429	-0.0348085	-0.102428	-0.0508751	0.0696947	-0.0133886	-0.00890966
A_07_P001880	ygaY	8414	cmr|putative transport protein [b2681]	6.85285	-0.0274319	-0.0488039	-0.0169999	0.450519	0.217473	0.164799
A_07_P001881	ygaZ	9323	cmr|orf, hypothetical protein [b2682]	9.18154	-0.425456	-0.286365	-0.334487	0.0446209	0.0182135	-0.0429823
A_07_P001889	ygaH	10104	cmr|orf, hypothetical protein [b2683]	8.23876	0.00463465	-0.14186	0.145264	0.0600986	-0.0282522	-0.0449879
A_07_P001891	mprA	7058	cmr|regulator of plasmid mcrB operon [b2684]	11.9159	-0.237792	-0.0509347	-0.29594	0.112593	0.184387	-0.0398607
A_07_P001896	emrA	7146	cmr|multidrug resistance secretion protein [b2685]	7.51704	-0.0106675	-0.025888	0.0108291	0.246781	0.0822256	0.219933
A_07_P001903	emrB	4701	cmr|multidrug resistance; probably membrane translocase [b2686]	7.76374	0.111249	-0.0388808	0.0271392	-0.272165	-0.125269	-0.0622657
A_07_P001907	luxS	5619	cmr|orf, hypothetical protein [b2687]	10.3685	0.894871	0.642955	0.295446	0.205943	0.13662	0.0673855
A_07_P001912	gshA	3740	cmr|gamma-glutamate-cysteine ligase [b2688]	10.5945	-0.334464	0.169164	-0.252674	0.297098	-0.0687233	-0.123875
A_07_P001920	yqaA	4522	cmr|orf, hypothetical protein [b2689]	8.08108	-0.0645291	-0.0178532	-0.0656037	-0.237598	-0.0131435	0.0702112
A_07_P001927	csrA	2612	cmr|carbon storage regulator; controls glycogen synthesis, gluconeogenesis, cell size and surface properties [b2696]	13.692	-0.321632	-0.206741	-0.132859	0.0922896	0.111213	0.0817346
A_07_P001931	alaS	10533	cmr|alanyl-tRNA synthetase [b2697]	10.8144	-0.154295	0.030554	-0.435114	0.196215	0.1181	-0.0146156
A_07_P001941	recA	2992	cmr|DNA strand exchange and renaturation, DNA-dependent ATPase, DNA- and ATP-dependent coprotease [b2699]	9.7744	-0.215688	-0.0440663	-0.364634	-0.843423	-0.376138	0.111754
A_07_P001946	ygaD	7800	cmr|orf, hypothetical protein [b2700]	8.4534	-0.0369832	0.240174	-0.0555434	-0.585716	-0.118501	0.255855
A_07_P001954	mltB	4334	cmr|membrane-bound lytic murein transglycosylase B [b2701]	8.29743	-0.089541	0.376798	0.0229187	-0.620144	-0.192471	0.273977
A_07_P001960	srlA	2544	cmr|PTS system, glucitol/sorbitol-specific IIC component, one of two [b2702]	7.54852	0.0173909	-0.175994	-0.0340962	-0.455234	-0.0899558	0.442981
A_07_P001966	srlB	2766	cmr|PTS system, glucitol/sorbitol-specific enzyme IIA component [b2704]	7.80185	-0.0254028	-0.16722	-0.0914001	-0.286381	-0.142591	-0.145435
A_07_P001971	srlD	9538	cmr|glucitol [b2705]	7.26221	-0.00535206	-0.0986093	0.231072	-0.103145	-0.0238622	-0.0665062
A_07_P001980	gutM	3935	cmr|glucitol operon activator [b2706]	7.26656	-0.094365	-0.131778	0.175774	-0.0440929	-0.0289485	-0.0464895
A_07_P001990	gutQ	1288	cmr|orf, hypothetical protein [b2708]	8.72545	-0.450447	-0.372368	-0.320274	-0.000609089	-0.0016513	-0.00866606
A_07_P001994	norR	4749	cmr|putative 2-component transcriptional regulator [b2709]	8.19253	0.115335	-0.0354485	-0.0246676	-0.114462	-0.0426998	-0.0413787
A_07_P001997	norV	6053	cmr|putative flavodoxin [b2710]	6.97444	-0.0502083	-0.0473112	-0.00260706	-0.122472	-0.120928	-0.0208249
A_07_P002001	norW	2138	cmr|putative oxidoreductase [b2711]	6.79469	0.0681191	0.085822	0.0379999	-0.0870274	-0.0264741	0.110596
A_07_P002010	hypF	8472	cmr|transcriptional regulatory protein [b2712]	7.2457	-0.0471119	-0.0107577	-0.0882088	-0.00563666	0.0358029	0.0198984
A_07_P002018	ascG	8146	cmr|ascBF operon repressor [b2714]	7.69628	-0.163517	0.0257199	-0.119956	-0.0036055	0.0190261	-0.0349847
A_07_P002021	ascF	3942	cmr|PTS system enzyme II ABC [b2715]	7.78368	-0.243185	-0.153649	-0.0888212	0.053656	0.0378974	-0.0262021
A_07_P002027	ascB	6373	cmr|6-phospho-beta-glucosidase; cryptic [b2716]	7.52804	-0.0730937	-0.154009	-0.1253	0.0126938	0.0306253	-0.0233087
A_07_P002036	hycH	187	cmr|processing of large subunit [b2718]	7.23683	0.0220219	0.0231046	0.0321228	0.0165538	0.0623501	-0.00614331
A_07_P002044	hycG	2925	cmr|hydrogenase activity [b2719]	6.72943	0.00399549	0.0296914	0.0397495	0.0152195	0.0108837	-0.0314774
A_07_P002046	hycF	9158	cmr|probable iron-sulfur protein of hydrogenase 3 [b2720]	6.88211	-0.0473277	-0.0468211	-0.0182923	0.0103078	0.0167361	0.0097118
A_07_P002053	hycE	3865	cmr|large subunit of hydrogenase 3 [b2721]	6.72992	-0.00619396	0.00273681	-0.00741621	-0.00164679	-0.00633862	-0.0044967
A_07_P002059	hycD	4169	cmr|membrane-spanning protein of hydrogenase 3 [b2722]	6.8807	0.0109006	0.0341535	0.024398	0.00257713	-0.00626384	0.00898068
A_07_P002063	hycC	623	cmr|membrane-spanning protein of hydrogenase 3 [b2723]	6.75152	-0.00391228	-0.0417686	-0.0411481	-0.666507	-0.289422	-0.248245
A_07_P002069	hycB	5888	cmr|probable small subunit of hydrogenase-3, iron-sulfur protein [b2724]	6.73552	0.00330122	0.0133325	0.024274	-0.876437	-0.348335	-0.222637
A_07_P002073	hycA	4071	cmr|transcriptional repression of hyc and hyp operons [b2725]	6.71448	-0.0163591	0.0861455	0.0252354	-0.851849	-0.361625	-0.178858
A_07_P002077	hypA	9481	cmr|pleiotrophic effects on 3 hydrogenase isozymes [b2726]	6.88602	0.00286882	-0.0172647	-0.0201641	-0.102373	-0.0039593	0.0119366
A_07_P002090	hypC	9017	cmr|pleiotrophic effects on 3 hydrogenase isozymes [b2728]	8.10722	-0.283142	-0.420672	0.268009	-0.00658999	-0.000834202	-0.0344438
A_07_P002091	hypD	3868	cmr|pleiotrophic effects on 3 hydrogenase isozymes [b2729]	7.7052	-0.069107	-0.0422401	0.216805	-0.0505402	-0.0345316	-0.0231048
A_07_P002097	hypE	9146	cmr|plays structural role in maturation of all 3 hydrogenases [b2730]	8.90525	0.0877469	0.151297	0.149994	-0.204707	-0.177616	-0.239864
A_07_P002101	fhlA	9457	cmr|formate hydrogen-lyase transcriptional activator for fdhF, hyc and hyp operons [b2731]	7.0712	-0.0174765	0.167509	0.138796	0.015677	0.000259816	-0.130718
A_07_P002109	ygbA	7184	cmr|orf, hypothetical protein [b2732]	7.42183	0.033665	-0.072195	-0.0425398	0.0473901	0.0948112	-0.131426
A_07_P002119	pphB	7750	cmr|protein phosphatase 2 [b2734]	6.87126	-0.0912857	-0.088464	-0.0418996	0.0793892	0.0496411	-0.0972983
A_07_P002122	ygbI	2815	cmr|putative DEOR-type transcriptional regulator [b2735]	8.73001	-0.458956	-0.356567	-0.294459	-0.0191829	-0.0129257	0.00753095
A_07_P002131	ygbK	1153	cmr|orf, hypothetical protein [b2737]	7.17117	0.0115276	0.00635122	0.0612529	0.143061	0.0801047	0.245633
A_07_P002137	ygbL	6927	cmr|putative epimerase/aldolase [b2738]	7.22308	-0.103462	-0.0759141	-0.0390874	0.0553562	0.0449488	-0.0352125
A_07_P002141	ygbM	738	cmr|orf, hypothetical protein [b2739]	6.99686	-0.0189459	0.0496774	0.032799	0.0716592	-0.0130124	0.00981574
A_07_P002147	ygbN	10597	cmr|putative transport protein [b2740]	7.10949	-0.0447007	0.0236513	0.0352668	-0.0229075	-0.0159863	0.0681016
A_07_P002151	rpoS	6354	cmr|RNA polymerase, sigma S [b2741]	12.7215	0.475842	0.40669	0.158075	0.221635	0.0602334	0.0561018
A_07_P002160	nlpD	3156	cmr|lipoprotein [b2742]	14.0929	0.540542	0.305656	0.368872	0.391494	0.235319	0.0901677
A_07_P002163	pcm	10314	cmr|L-isoaspartate protein carboxylmethyltransferase type II [b2743]	8.79653	0.0403967	0.0444679	-0.0154902	0.215681	0.124803	0.185939
A_07_P002166	surE	9456	cmr|survival protein [b2744]	9.2336	-0.0318539	0.0356359	0.0173035	0.0554056	0.0375768	0.0120049
A_07_P002175	truD	6028	cmr|putative hydrogenase subunit [b2745]	8.27978	-0.0171488	0.140299	-0.0706553	0.0499988	0.0283695	0.026059
A_07_P002176	ispF	8488	cmr|orf, hypothetical protein [b2746]	8.56988	0.159314	0.279638	-0.0281103	0.0171898	0.0138796	-0.013763
A_07_P002184	ispD	8607	cmr|orf, hypothetical protein [b2747]	7.88798	0.0892197	0.172951	0.109442	0.0667139	0.031766	-0.0331136
A_07_P002189	ftsB	9589	cmr|orf, hypothetical protein [b2748]	8.3464	0.00523483	-0.0295228	-0.10665	0.0256802	0.0624848	0.0350978
A_07_P002196	cysC	8633	cmr|adenosine 5-phosphosulfate kinase [b2750]	7.75054	-0.403041	0.0431133	-0.0167705	0.109062	0.0509715	0.0698974
A_07_P002205	cysN	3675	cmr|ATP-sulfurylase [b2751]	7.85178	-0.214533	0.166545	0.0559244	0.10791	0.0748636	0.105722
A_07_P002209	cysD	6908	cmr|ATP:sulfurylase [b2752]	7.73321	-0.249362	0.221451	0.0809935	0.0432099	-0.0320074	0.0132265
A_07_P002225	ygbT	1951	cmr|orf, hypothetical protein [b2755]	7.76225	0.0587512	0.0265026	0.0500937	0.077478	0.0332233	-0.00485904
A_07_P002229	ygcH	2789	cmr|orf, hypothetical protein [b2756]	7.23773	0.0480143	0.0593413	-0.0578585	0.0106528	0.00415875	-0.00459244
A_07_P002234	ygcI	7501	cmr|orf, hypothetical protein [b2757]	7.06762	0.00208865	0.0701079	0.0162668	0.123072	0.103232	-0.0214166
A_07_P002237	ygcJ	6646	cmr|orf, hypothetical protein [b2758]	6.92568	-0.0387509	0.0202705	0.0143657	0.184505	0.152245	-0.149817
A_07_P002245	ygcK	1141	cmr|orf, hypothetical protein [b2759]	7.25914	-0.0256884	0.0470026	-0.00155928	0.0611481	-0.0209261	0.024306
A_07_P002247	ygcL	6705	cmr|orf, hypothetical protein [b2760]	6.96338	-0.0635604	0.0292703	0.00931478	-0.40652	-0.383042	0.072041
A_07_P002256	cysH	6622	cmr|3-phosphoadenosine 5-phosphosulfate reductase [b2762]	7.15682	-0.208382	0.117269	0.119033	-0.285258	-0.192633	-0.0295539
A_07_P002265	cysI	8065	cmr|sulfite reductase, alpha subunit [b2763]	8.07077	-0.639234	0.218784	0.14216	-0.40146	-0.270237	0.0735416
A_07_P002273	sscR	4721	cmr|putative 6-pyruvoyl tetrahydrobiopterin synthase [b2765]	7.0421	0.0699836	0.108509	0.0739165	-0.0360541	-0.00769418	-0.0420512
A_07_P002278	ygcN	8832	cmr|orf, hypothetical protein [b2766]	10.4661	-0.267287	-0.237565	-0.0155793	-0.00800006	0.000517526	0.0103558
A_07_P002284	ygcO	1780	cmr|orf, hypothetical protein [b2767]	7.01802	-0.155699	-0.11717	0.000335993	0.188105	0.0503311	0.105167
A_07_P002288	ygcP	1302	cmr|putative anti-terminator regulatory protein [b2768]	7.36025	-0.197035	-0.215759	-0.114015	0.0431391	0.0230322	0.0290387
A_07_P002295	ygcQ	7828	cmr|putative flavoprotein [b2769]	7.09145	-0.0269865	-0.0383966	-0.0107684	0.00136284	-0.0221043	0.0139603
A_07_P002304	ygcS	2649	cmr|putative transport protein [b2771]	6.64678	0.0356079	0.0327298	0.0281323	0.151142	0.117498	0.0908325
A_07_P002306	b2772	2588	cmr|orf, hypothetical protein [b2772]	7.13084	0.125768	0.0968376	0.0094347	0.140429	0.167074	0.195188
A_07_P002315	ygcU	8294	cmr|putative oxidoreductase subunit [b2773]	6.7085	-0.0372621	-0.063822	-0.0278272	0.151226	0.115942	0.2652
A_07_P002320	ygcW	6246	cmr|putative oxidoreductase [b2774]	6.77724	-0.0205799	-0.0202784	-0.0131527	-0.0502541	-0.0885273	-0.0714364
A_07_P002327	ygcE	2681	cmr|putative kinase [b2776]	6.98978	-0.0439113	-0.0764857	-0.0925255	0.0554673	-0.00945115	-0.0719409
A_07_P002342	eno	8660	cmr|enolase [b2779]	13.2035	0.0378786	0.346321	0.418191	0.107953	0.0335076	-0.137207
A_07_P002348	pyrG	9658	cmr|CTP synthetase [b2780]	11.3691	-0.168789	-0.0794219	0.349225	-0.0996808	-0.0515641	-0.0738112
A_07_P002353	mazG	5665	cmr|orf, hypothetical protein [b2781]	7.72721	-0.00944351	-0.0267283	0.189114	-0.0989922	-0.0649471	-0.0138964
A_07_P002358	chpA	5316	cmr|probable growth inhibitor, PemK-like, autoregulated [b2782]	9.37835	0.0175903	-0.0190933	-0.0226116	0.00445709	0.00533111	-0.014916
A_07_P002361	chpR	1588	cmr|suppressor of inhibitory function of ChpA, PemI-like, autoregulated [b2783]	9.5043	0.0444168	-0.00596846	-0.174516	-0.933699	-0.503075	-0.173638
A_07_P002368	relA	9348	cmr|(p)ppGpp synthetase I/GTP pyrophosphokinase [b2784]	7.93763	0.0376546	0.108532	0.0455641	-1.11748	-0.381382	-0.114907
A_07_P002371	rumA	5649	cmr|putative enzyme [b2785]	8.63028	-0.111475	-0.237384	0.121891	-0.736493	-0.369636	-0.254989
A_07_P002376	barA	8885	cmr|sensor-regulator, activates OmpR by phophorylation [b2786]	7.51246	0.160433	0.0734362	0.0404323	-0.0592228	-0.0321484	0.0553965
A_07_P002384	gudD	10069	cmr|putative glucarate dehydratase [b2787]	7.11462	0.0703532	0.0278071	0.0258805	0.0582242	0.037524	-0.139701
A_07_P002387	gudX	10241	cmr|putative glucarate dehydratase [b2788]	6.88408	-0.000131798	-0.0300059	0.0317674	0.0621751	0.125919	-0.205126
A_07_P002391	gudP	3307	cmr|putative transport protein [b2789]	6.92179	-0.0306059	-0.0268794	-0.0922983	-0.000497098	-0.0744401	-0.0390963
A_07_P002396	yqcA	4063	cmr|orf, hypothetical protein [b2790]	9.1128	-0.282589	0.0295854	-0.0100883	-0.0573812	-0.0878833	-0.0384912
A_07_P002405	truC	4794	cmr|orf, hypothetical protein [b2791]	7.58713	0.193021	0.180168	0.142748	-0.0178717	0.084337	0.147972
A_07_P002409	yqcC	9703	cmr|orf, hypothetical protein [b2792]	7.30028	0.156008	0.164892	0.241905	0.329889	0.118821	-0.194541
A_07_P002413	syd	9769	cmr|interacts with secY [b2793]	9.11839	-0.349479	-0.3521	-0.141991	-0.0354701	-0.0114984	0.03027
A_07_P002417	queF	10132	cmr|orf, hypothetical protein [b2794]	8.75042	0.0280171	0.144064	0.0682919	-0.00558409	-0.0384129	0.0708312
A_07_P002424	ygdH	4356	cmr|orf, hypothetical protein [b2795]	10.5003	-0.840137	-0.830227	-0.112754	0.0992022	0.0582144	0.0223533
A_07_P002426	sdaC	2243	cmr|probable serine transporter [b2796]	11.6758	-0.414177	-0.10439	-0.581331	0.105762	0.190207	0.146979
A_07_P002432	ddlB	6701	cmr|D-alanine-D-alanine ligase B, affects cell division [b0092]	10.2904	-0.191965	-0.0924765	-0.151854	-0.0560297	0.0398957	0.124191
A_07_P002438	ftsQ	3498	cmr|cell division protein; ingrowth of wall at septum [b0093]	9.85672	0.014969	-0.147292	0.238442	0.048219	-0.0749684	0.0356111
A_07_P002441	ftsA	209	cmr|ATP-binding cell division protein, septation process, complexes with FtsZ, associated with junctions of inner and outer membranes [b0094]	11.6474	0.0230462	0.0453913	0.244511	-0.0829275	-0.0151547	-0.0970788
A_07_P002447	ftsZ	1979	cmr|cell division; forms circumferential ring; tubulin-like GTP-binding protein and GTPase [b0095]	12.9883	0.0083482	-0.0323855	-0.217447	-0.0726904	-0.0286099	-0.0312047
A_07_P002451	lpxC	1722	cmr|UDP-3-O-acyl N-acetylglucosamine deacetylase; lipid A biosynthesis [b0096]	13.6286	-0.0290154	-0.151201	-0.242778	-0.0401538	-0.0184943	0.0571648
A_07_P002459	secM	7228	cmr|orf, hypothetical protein [b0097]	9.31841	-0.076081	-0.275679	0.211256	-0.309044	-0.137632	-0.148973
A_07_P002461	secA	7836	cmr|preprotein translocase; secretion protein [b0098]	9.21379	-0.347652	-0.146005	-0.176984	-0.0174324	-0.0453572	-0.017035
A_07_P002469	mutT	10505	cmr|7,8-dihydro-8-oxoguanine-triphosphatase, prefers dGTP, causes AT-GC transversions [b0099]	7.08132	-0.0761236	-0.054759	-0.0283181	0.574693	0.404396	-0.376578
A_07_P002475	yacG	5782	cmr|orf, hypothetical protein [b0101]	9.53992	-0.253126	-0.169748	-0.424254	-0.0223808	0.0165708	-0.015449
A_07_P002479	yacF	4196	cmr|orf, hypothetical protein [b0102]	9.18336	-0.26035	-0.0741038	-0.267081	-0.0931826	-0.0684637	-0.0887173
A_07_P002481	coaE	3791	cmr|putative DNA repair protein [b0103]	8.22906	0.0904796	0.0313713	0.160169	-0.0332823	-0.0293595	-0.0158942
A_07_P002490	guaC	5965	cmr|GMP reductase [b0104]	10.6578	-0.0816654	0.361257	-0.742437	-0.121218	-0.179232	-0.279136
A_07_P002493	hofC	6822	cmr|putative integral membrane protein involved in biogenesis of fimbriae, protein transport, DNA uptake [b0106]	6.84363	-0.0536011	-0.100706	-0.0306598	-0.105024	-0.0684037	-0.0518985
A_07_P002496	hofB	719	cmr|putative integral membrane protein involved in biogenesis of fimbriae, protein transport, DNA uptake [b0107]	7.19959	0.0142216	0.0228581	0.0821671	0.00484038	-0.0308755	-0.0498276
A_07_P002501	ppdD	3793	cmr|prelipin peptidase dependent protein [b0108]	6.6962	0.0611353	0.0888547	0.0659568	0.0195026	-0.0376327	0.0300243
A_07_P002509	nadC	2227	cmr|quinolinate phosphoribosyltransferase [b0109]	7.94991	-0.492125	-0.296075	-0.258714	0.0816191	0.125577	-0.0530747
A_07_P002518	ampE	3488	cmr|regulates ampC [b0111]	8.68428	-0.347159	-0.352205	-0.174766	-0.0850396	0.142213	-0.136595
A_07_P002521	aroP	2060	cmr|aromatic amino acid transport protein [b0112]	8.38532	-0.041023	0.0145519	-0.122065	-0.0372598	0.0433131	-0.0742276
A_07_P002527	pdhR	2488	cmr|transcriptional regulator for pyruvate dehydrogenase complex [b0113]	10.3568	-0.622472	0.00034858	-0.124475	0.0389247	0.0221577	-0.0064738
A_07_P002535	aceE	7994	cmr|pyruvate dehydrogenase [b0114]	10.611	-0.77771	-0.437756	-0.0696967	-0.0139753	-0.0453102	-0.0978213
A_07_P002536	aceF	1625	cmr|pyruvate dehydrogenase [b0115]	10.6876	-0.700755	-0.508708	-0.0410069	0.0812962	-0.0277355	0.0817209
A_07_P002541	lpd	1977	cmr|lipoamide dehydrogenase [b0116]	12.6316	-0.317429	-0.0524828	0.0145244	0.270402	0.107035	-0.0135929
A_07_P002546	yacH	3486	cmr|putative membrane protein [b0117]	6.84226	0.101506	0.070529	0.0925995	0.286739	0.0957763	-0.110994
A_07_P002554	acnB	5410	cmr|aconitate hydrase B [b0118]	11.1996	-0.281807	-0.163296	-0.3446	-0.0805163	-0.055366	0.0223373
A_07_P002559	yacL	6678	cmr|orf, hypothetical protein [b0119]	10.1592	-0.420032	-0.416187	-0.309922	-0.0254121	-0.0939976	-0.164628
A_07_P002565	speD	5138	cmr|S-adenosylmethionine decarboxylase [b0120]	10.1597	-0.769972	-0.459909	-0.380605	-0.0607595	-0.0889709	-0.0365603
A_07_P002568	speE	3288	cmr|spermidine synthase = putrescine aminopropyltransferase [b0121]	10.3438	-0.227365	0.0194907	0.0294596	-0.0171168	-0.104722	-0.275144
A_07_P002572	yacC	100	cmr|orf, hypothetical protein [b0122]	9.19315	-0.294645	-0.18155	-0.0433367	0.325658	0.0798729	0.0573327
A_07_P002577	cueO	938	cmr|orf, hypothetical protein [b0123]	7.8583	-0.0551527	0.206718	-0.170788	0.234638	0.082778	-0.0402374
A_07_P002585	gcd	4717	cmr|glucose dehydrogenase [b0124]	7.68246	0.205078	0.139385	-0.155487	0.00355076	-0.0976396	0.111451
A_07_P002588	hpt	1823	cmr|hypoxanthine phosphoribosyltransferase [b0125]	9.89051	-0.0996117	0.115446	-0.225285	-0.0646957	-0.0329521	-0.0103796
A_07_P002595	can	401	cmr|putative carbonic anhdrase [b0126]	9.66682	-0.0486882	0.236475	0.137819	0.115041	-0.0611802	-0.0361272
A_07_P002599	yadG	6844	cmr|putative ATP-binding component of a transport system [b0127]	9.67738	0.0119482	0.0964626	-0.0116381	-0.245471	-0.181181	-0.134107
A_07_P002609	yadI	8963	cmr|putative PTS enzyme II B component [b0129]	9.95484	-0.0859196	-0.155916	-0.0903082	0.126867	0.0274769	-0.0200849
A_07_P002611	yadE	6275	cmr|orf, hypothetical protein [b0130]	7.0964	-0.0231996	0.00885222	-0.041431	-0.16911	-0.111385	-0.255095
A_07_P002617	panD	7400	cmr|aspartate 1-decarboxylase [b0131]	10.8696	0.208981	0.240722	0.329317	0.0622784	0.0373045	0.0366802
A_07_P002621	yadD	164	cmr|orf, hypothetical protein [b0132]	7.93353	-0.00493336	-0.050498	-0.0398213	-0.00316402	-0.0144442	-0.0114931
A_07_P002626	panC	2719	cmr|pantothenate synthetase [b0133]	8.39865	-0.150379	-0.155839	-0.154685	0.0157677	-0.00129262	0.00420994
A_07_P002634	panB	8048	cmr|3-methyl-2-oxobutanoate hydroxymethyltransferase [b0134]	8.95447	-0.0796098	-0.136641	-0.0215352	0.00493433	-0.0190213	0.016412
A_07_P002652	yadM	7725	cmr|putative fimbrial-like protein [b0138]	6.8014	0.072375	0.0179399	0.0326589	0.00428157	-0.145817	-0.0298061
A_07_P002665	ecpD	536	cmr|probable pilin chaperone similar to PapD [b0140]	6.63161	0.00912355	-0.00775221	0.00054481	-0.0527533	-0.0641477	-0.0168854
A_07_P002670	yadN	1600	cmr|putative fimbrial-like protein [b0141]	6.64013	-0.00495182	-0.0111729	0.00898763	0.31333	0.168803	0.196468
A_07_P002673	folK	7190	cmr|7,8-dihydro-6-hydroxymethylpterin- pyrophosphokinase [b0142]	6.85693	-0.0283509	-0.00475073	-0.026478	-0.191859	-0.0407766	-0.0437361
A_07_P002676	pcnB	6572	cmr|poly [b0143]	9.09911	-0.126688	0.197867	0.0888735	0.0961225	-0.00422335	0.0690549
A_07_P002682	yadB	3586	cmr|putative tRNA synthetase [b0144]	7.30813	-0.0471318	0.0390199	0.0409858	-0.287123	-0.44283	-0.361054
A_07_P002686	dksA	7871	cmr|dnaK suppressor protein [b0145]	10.916	0.0394526	0.0597645	-0.018153	-0.223266	-0.35754	-0.300734
A_07_P002698	ligT	4437	cmr|orf, hypothetical protein [b0147]	7.7373	-0.00374132	-0.00678891	0.0709329	-0.197917	-0.183269	-0.147996
A_07_P002706	mrcB	5866	cmr|peptidoglycan synthetase; penicillin-binding protein 1B [b0149]	9.38327	-0.0859258	0.0709739	-0.0924503	-0.0965638	-0.139508	-0.164939
A_07_P002712	fhuA	6012	cmr|outer membrane protein receptor for ferrichrome, colicin M, and phages T1, T5, and phi80 [b0150]	8.51216	-0.0394457	-0.11488	0.133514	0.287231	0.0874885	0.0283024
A_07_P002719	fhuC	7026	cmr|ATP-binding component of hydroxymate-dependent iron transport [b0151]	7.94773	-0.0804074	-0.10907	0.158262	-0.0595547	-0.0735491	0.00109383
A_07_P002724	fhuD	7946	cmr|hydroxamate-dependent iron uptake, cytoplasmic membrane component [b0152]	6.99936	-0.0481452	-0.0290834	-0.065878	-0.0108118	-0.10308	-0.373288
A_07_P002726	fhuB	2154	cmr|hydroxamate-dependent iron uptake, cytoplasmic membrane component [b0153]	6.81733	0.0487781	0.0446682	0.0558113	-0.0292822	-0.0393662	0.0169602
A_07_P002734	hemL	5775	cmr|glutamate-1-semialdehyde aminotransferase [b0154]	9.98107	-0.0260348	0.0134228	0.186098	-0.152208	-0.0190987	-0.0668185
A_07_P002737	clcA	7675	cmr|putative channel transporter [b0155]	8.63825	0.24685	0.172147	0.139503	-0.107486	-0.14161	-0.229807
A_07_P002744	erpA	479	cmr|orf, hypothetical protein [b0156]	9.87887	-0.0148609	0.101633	-0.139832	-0.0367903	-0.0139092	0.0541186
A_07_P002749	yadS	9875	cmr|orf, hypothetical protein [b0157]	7.58486	0.0535555	0.00759606	0.0820855	0.565119	0.360084	0.269328
A_07_P002753	btuF	4094	cmr|orf, hypothetical protein [b0158]	7.6863	-0.0164999	-0.0753334	0.0571366	-0.353776	-0.321062	-0.120736
A_07_P002758	mtn	5024	cmr|orf, hypothetical protein [b0159]	9.89539	-0.220813	-0.22954	-0.0746473	-0.0812637	-0.06983	-0.00696548
A_07_P002763	dgt	1196	cmr|deoxyguanosine triphosphate triphosphohydrolase [b0160]	7.61968	0.0540726	0.144845	-0.0142884	0.0713912	0.0113622	-0.0391054
A_07_P002766	degP	8056	cmr|periplasmic serine protease Do; heat shock protein HtrA [b0161]	12.9312	0.748365	0.163284	-0.19117	-0.176991	-0.243095	-0.285567
A_07_P002772	cdaR	10576	cmr|orf, hypothetical protein [b0162]	8.86514	0.0874325	-0.0407109	-0.232899	0.237902	0.143491	0.0426927
A_07_P002781	yaeI	6597	cmr|orf, hypothetical protein [b0164]	6.86387	-0.0610022	-0.0427847	-0.0384436	0.37632	0.209486	0.148936
A_07_P002791	glnD	4901	cmr|protein PII; uridylyltransferase acts on regulator of glnA [b0167]	7.98021	0.0777542	0.0459484	-0.0586362	0.31923	0.159205	0.16123
A_07_P002799	map	1132	cmr|methionine aminopeptidase [b0168]	8.55976	-0.0790577	-0.0734544	-0.136962	-0.152933	-0.0641933	-0.0420548
A_07_P002803	rpsB	7314	cmr|30S ribosomal subunit protein S2 [b0169]	13.4483	0.123728	0.290303	0.226879	0.0704939	-0.0467269	0.15694
A_07_P002806	tsf	7878	cmr|protein chain elongation factor EF-Ts [b0170]	12.0998	0.0875673	0.298557	0.0540707	0.145096	0.0263909	0.0454511
A_07_P002814	pyrH	8898	cmr|uridylate kinase [b0171]	9.64234	-0.112825	0.0271579	-0.156411	0.33201	0.164496	0.312096
A_07_P002823	dxr	6604	cmr|putative ATP-binding component of a transport system [b0173]	7.98402	-0.0402421	0.0068424	-0.00575758	0.300387	0.130102	-0.0313808
A_07_P002826	ispU	4610	cmr|orf, hypothetical protein [b0174]	9.20338	0.171576	0.209828	0.200815	-0.278338	-0.144245	-0.165156
A_07_P002831	cdsA	1343	cmr|CDP-diglyceride synthetase [b0175]	10.1061	-0.212118	-0.0546585	-0.16634	-0.0311309	-0.0298068	0.057367
A_07_P002836	rseP	9980	cmr|orf, hypothetical protein [b0176]	11.8888	0.100481	0.0539674	0.150232	0.14061	0.0339708	0.0978312
A_07_P002842	bamA	6005	cmr|orf, hypothetical protein [b0177]	11.565	-0.187817	-0.163669	-0.48028	0.0161326	-0.116044	0.0355264
A_07_P002847	skp	5829	cmr|histone-like protein, located in outer membrane or nucleoid [b0178]	10.5599	0.0884919	-0.0261999	-0.178442	-0.0209346	0.056409	0.0632271
A_07_P002851	lpxD	5580	cmr|UDP-3-O- [b0179]	9.7883	0.106869	-0.0722198	0.193312	0.0519387	-0.0207286	0.0400767
A_07_P002859	fabZ	3062	cmr|(3R)-hydroxymyristol acyl carrier protein dehydratase [b0180]	10.3274	-0.166393	-0.128653	0.0504553	0.171677	0.0141403	-0.0553116
A_07_P002865	lpxA	7340	cmr|UDP-N-acetylglucosamine acetyltransferase; lipid A biosynthesis [b0181]	9.23866	0.0816862	0.086714	0.198485	0.224459	0.0993597	0.114801
A_07_P002870	lpxB	3571	cmr|tetraacyldisaccharide-1-P; lipid A biosynthesis, penultimate step [b0182]	8.37781	0.024349	0.0526342	0.105127	-0.122565	0.114623	0.120024
A_07_P002875	rnhB	7641	cmr|RNAse HII, degrades RNA of DNA-RNA hybrids [b0183]	8.81674	-0.127209	0.0272617	0.162512	0.0231958	0.063796	0.127109
A_07_P002878	dnaE	1492	cmr|DNA polymerase III, alpha subunit [b0184]	9.38343	-0.198326	-0.0837963	-0.32868	-0.0863517	-0.00102743	0.0155308
A_07_P002882	accA	5844	cmr|acetylCoA carboxylase, carboxytransferase component, alpha subunit [b0185]	9.74998	-0.16164	0.295245	-0.5172	0.158627	0.168915	0.15077
A_07_P002888	ldcC	4127	cmr|lysine decarboxylase 2, constitutive [b0186]	8.5063	0.254185	0.223287	0.328604	-0.0290845	-0.0406137	0.00381449
A_07_P002894	yaeR	10205	cmr|orf, hypothetical protein [b0187]	8.6876	0.22021	0.157305	0.251133	0.0456652	-0.00234732	-0.114075
A_07_P002899	tilS	4655	cmr|cell cycle protein [b0188]	8.33245	0.195897	0.281832	0.215133	-0.0261523	-0.0424429	0.00709865
A_07_P002901	rof	8858	cmr|orf, hypothetical protein [b0189]	10.6913	0.206617	0.216048	0.163595	0.116637	-0.000936273	-0.0303981
A_07_P002906	yaeQ	5074	cmr|orf, hypothetical protein [b0190]	9.06232	-0.200865	-0.0639159	-0.112081	-0.20801	0.0113634	-0.133556
A_07_P002917	nlpE	3695	cmr|copper homeostasis protein [b0192]	9.29298	-0.0301438	-0.0542386	0.174383	0.236018	0.139782	-0.00616403
A_07_P002925	yaeF	9489	cmr|orf, hypothetical protein [b0193]	6.86139	-0.0160903	0.0103865	0.0355741	0.195045	0.0218189	0.0327895
A_07_P002932	yaeB	8731	cmr|orf, hypothetical protein [b0195]	8.35069	0.059121	0.108003	0.227413	0.109701	-0.0470939	0.0140264
A_07_P002943	metQ	3761	cmr|putative lipoprotein [b0197]	8.47852	0.171908	0.136288	-0.0080903	0.00157816	0.0295038	-0.0440087
A_07_P002950	metI	814	cmr|putative transport system permease protein [b0198]	10.2383	0.0631651	-0.041521	0.371937	-0.0202342	0.0125256	0.00351397
A_07_P002955	metN	9179	cmr|ATP-binding component of a transporter [b0199]	10.7885	-0.295834	0.00554283	0.00204488	-0.256005	-0.157971	-0.0157827
A_07_P002958	gmhB	1398	cmr|putative phosphatase [b0200]	10.4686	-0.845586	-0.78813	-0.200802	-0.0104791	-0.0160274	-0.0754295
A_07_P002965	dkgB	9634	cmr|putative aldose reductase [b0207]	6.84402	-0.0389797	-0.0513154	-0.0466576	0.267962	0.314228	0.328283
A_07_P002968	yafC	7126	cmr|putative transcriptional regulator LYSR-type [b0208]	7.52486	-0.0569744	-0.134744	-0.122915	0.0569122	0.0681139	0.0617037
A_07_P002974	yafD	6684	cmr|orf, hypothetical protein [b0209]	9.80906	-0.00170324	-0.105619	0.0292263	0.00594184	0.00751341	-0.047459
A_07_P002982	mltD	280	cmr|transcriptional regulator for nitrite reductase [b0211]	7.9446	0.269546	0.0869803	-0.0250334	-0.000767587	0.00995627	0.0132528
A_07_P002988	gloB	8788	cmr|probable hydroxyacylglutathione hydrolase [b0212]	8.14708	0.463909	0.220365	0.263318	0.0235591	0.0129498	0.0146629
A_07_P002995	yafS	1817	cmr|orf, hypothetical protein [b0213]	7.52261	-0.240152	-0.169044	-0.102011	-0.288338	-0.138279	-0.159727
A_07_P002996	rnhA	4832	cmr|RNase HI, degrades RNA of DNA-RNA hybrids, participates in DNA replication [b0214]	7.7606	-0.0120461	-0.00215759	0.0831113	0.481488	0.327678	0.264004
A_07_P003008	yafT	6918	cmr|putative aminopeptidase [b0217]	6.81071	0.00637889	0.014333	-0.0279365	0.0106365	0.0176797	-0.0118833
A_07_P003014	yafU	5820	cmr|orf, hypothetical protein [b0218]	6.60121	-0.00834028	0.0338153	-0.0084981	-0.015102	0.0532846	0.0298722
A_07_P003018	yafV	3787	cmr|putative EC 3.5. amidase-type enzyme [b0219]	7.67141	-0.0792168	-0.0769747	-0.0871161	0.00383248	0.030034	0.00569798
A_07_P003021	ivy	489	cmr|orf, hypothetical protein [b0220]	11.1071	0.40113	0.373159	0.180736	0.0102425	0.00771334	-0.00916424
A_07_P003030	wcaI	2693	cmr|putative colanic biosynthesis glycosyl transferase [b2050]	6.72965	0.0295994	0.024089	0.0700616	-0.00959806	0.00242242	0.0102584
A_07_P003032	gmm	8871	cmr|GDP-mannose mannosyl hydrolase [b2051]	6.76013	-0.0277088	0.0365378	0.0168572	-0.00825158	-0.000456352	-0.00132557
A_07_P003038	fcl	10372	cmr|putative nucleotide di-P-sugar epimerase or dehydratase [b2052]	6.73861	0.00388939	0.0727973	0.00721361	0.035922	0.0119028	0.045878
A_07_P003043	gmd	3887	cmr|GDP-D-mannose dehydratase [b2053]	6.67178	-0.00996301	-0.000994141	-0.0106169	-0.00413148	0.00811884	-0.00195909
A_07_P003051	wcaE	7617	cmr|putative colanic acid biosynthesis glycosyl transferase [b2055]	6.693	0.0154599	0.00795424	0.2277	0.00281992	-0.00367996	-0.0143102
A_07_P003060	wcaD	4330	cmr|putative colanic acid polymerase [b2056]	6.70685	-0.0113417	0.0210467	0.0150133	-0.0902484	-0.08346	0.0722059
A_07_P003061	wcaC	2411	cmr|putative glycosyl transferase [b2057]	6.74433	0.00835797	0.0324115	0.0314736	0.0240331	0.0085584	-0.00585526
A_07_P003074	wcaA	2361	cmr|putative regulator [b2059]	6.79615	-0.0375044	0.0265908	-0.00908643	-0.214798	-0.148039	-0.157379
A_07_P003076	wzc	3055	cmr|orf, hypothetical protein [b2060]	6.6962	0.0159688	0.0315688	0.0365017	-0.00395652	-0.032413	-0.119698
A_07_P003081	wzb	5999	cmr|probable protein-tyrosine-phosphatase [b2061]	8.28247	-0.210213	-0.231991	-0.00884516	-0.0125566	0.00676088	-0.029181
A_07_P003089	wza	5309	cmr|putative polysaccharide export protein [b2062]	6.65699	0.0706436	0.0315982	0.0246067	0.0321848	0.00727989	0.0396677
A_07_P003102	dcd	2759	cmr|2-deoxycytidine 5-triphosphate deaminase [b2065]	9.82178	-0.240088	-0.248067	-0.335686	-0.0502522	-0.000872901	-0.0355999
A_07_P003108	udk	1918	cmr|uridine/cytidine kinase [b2066]	7.01169	-0.0506514	0.0121634	0.0352865	0.0521427	0.0452847	0.0580356
A_07_P003112	yegE	4040	cmr|putative sensor-type protein [b2067]	7.64381	0.262666	0.0882314	0.237034	-4.98539e-05	-0.00174817	0.0199785
A_07_P003121	yegD	9831	cmr|putative heat shock protein [b2069]	6.84332	-0.00656038	0.0427089	0.013917	0.014539	0.0161089	-0.0733079
A_07_P003126	yegI	2746	cmr|putative chaperonin [b2070]	7.44401	-0.113641	-0.0933516	-0.0232642	0.0979292	0.0096798	-0.00677315
A_07_P003132	yegJ	462	cmr|orf, hypothetical protein [b2071]	7.07313	-0.0308957	0.031809	0.00418497	-0.00902019	0.0465122	0.0042543
A_07_P003139	yegK	1423	cmr|orf, hypothetical protein [b2072]	6.67394	-0.0092801	-0.000210535	-0.0323196	0.0560648	0.064183	0.0295763
A_07_P003146	mdtA	1291	cmr|putative membrane protein [b2074]	7.26265	0.0283899	0.0476027	0.086253	0.147635	0.00525387	0.0318615
A_07_P003154	mdtB	8992	cmr|orf, hypothetical protein [b2075]	7.24066	-0.00279012	0.0448564	0.0446653	-0.0836211	-0.121001	-0.0694751
A_07_P003159	mdtC	6478	cmr|orf, hypothetical protein [b2076]	7.13091	-0.035537	-0.0661546	-0.0525013	0.0517628	0.06308	0.0200404
A_07_P003163	mdtD	3152	cmr|putative transport protein [b2077]	7.28183	0.0938887	0.145561	0.108341	0.0389018	0.0356653	0.0106809
A_07_P003170	baeS	1396	cmr|sensor protein [b2078]	7.29833	0.057766	0.106857	0.0907812	0.20545	0.131503	0.041847
A_07_P003182	yegQ	2637	cmr|orf, hypothetical protein [b2081]	8.76073	-0.395342	-0.0439662	-0.168567	0.0237958	0.0139668	0.0143809
A_07_P003186	ogrK	4796	cmr|prophage P2 ogr protein [b2082]	7.79632	-0.138209	-0.066754	-0.103437	0.13874	0.0792983	0.00859753
A_07_P003195	b2084	10264	cmr|orf, hypothetical protein [b2084]	6.89434	0.10591	0.0722266	0.0474552	0.694082	0.522362	0.474422
A_07_P003204	yegS	4775	cmr|orf, hypothetical protein [b2086]	7.28017	0.382997	0.318938	0.111894	0.724592	0.514371	0.653
A_07_P003208	b2087	6849	cmr|split galactitol utilization operon repressor, interrupted [b2087]	6.64542	0.00314071	-0.0302534	-0.00879299	0.510461	0.382095	0.5652
A_07_P003211	b2090	9819	cmr|split galactitol utilization operon repressor, fragment 2 [b2090]	8.30119	-0.296988	-0.364367	-0.189388	-0.372011	-0.135027	0.115233
A_07_P003220	gatD	9802	cmr|galactitol-1-phosphate dehydrogenase [b2091]	8.52803	-0.434087	-0.118944	-0.1369	0.0935856	0.339589	0.255229
A_07_P003225	gatC	7896	cmr|PTS system galactitol-specific enzyme IIC [b2092]	9.54655	-0.756119	-0.243598	-0.202055	0.237632	0.26302	0.143352
A_07_P003229	gatB	9646	cmr|galactitol-specific enzyme IIB of phosphotransferase system [b2093]	9.90031	-0.837464	-0.403954	-0.106978	-0.127508	0.0482254	-0.0165633
A_07_P003233	gatA	1814	cmr|galactitol-specific enzyme IIA of phosphotransferase system [b2094]	8.07584	-0.673965	-0.649557	0.24653	-0.0547981	0.0913496	0.029981
A_07_P003250	fbaB	4648	cmr|orf, hypothetical protein [b2097]	10.7955	0.603017	0.614047	0.709061	0.0210245	0.0514606	0.271249
A_07_P003254	yegT	3966	cmr|putative nucleoside permease protein [b2098]	11.9559	0.118684	-0.509047	-0.0532993	-0.127436	-0.0772238	-0.0152374
A_07_P003256	yegU	796	cmr|orf, hypothetical protein [b2099]	11.3016	0.0923031	-0.401066	-0.00826192	0.121405	0.0213321	-0.0578267
A_07_P003265	yegV	5762	cmr|putative kinase [b2100]	11.3116	0.23513	-0.257284	0.236971	-0.0742457	-0.00200074	-0.0353393
A_07_P003270	yegW	7522	cmr|putative transcriptional regulator [b2101]	8.28129	-0.301803	-0.37958	-0.371436	-0.0148796	-0.0193341	0.0170228
A_07_P003271	yegX	2159	cmr|orf, hypothetical protein [b2102]	7.52797	-0.0697058	-0.0900367	-0.0450913	0.627374	0.338783	0.280615
A_07_P003278	thiD	9490	cmr|phosphomethylpyrimidine kinase [b2103]	7.13788	-0.049131	0.0181866	-0.0699515	0.00353296	-0.0112963	0.00305357
A_07_P003289	rcnR	69	cmr|orf, hypothetical protein [b2105]	8.09584	-0.15976	-0.257752	-0.262018	-0.034323	0.0297445	0.0986563
A_07_P003293	rcnA	6651	cmr|orf, hypothetical protein [b2106]	6.94278	-0.0145463	-0.0298451	-0.00868974	-0.0783542	0.00952176	-0.235957
A_07_P003298	yohN	6133	cmr|orf, hypothetical protein [b2107]	8.20367	0.714075	0.239735	-0.0912964	0.376638	0.102039	0.0172163
A_07_P003310	yehB	7494	cmr|putative outer membrane protein [b2109]	6.68073	-0.0556673	-0.0492612	-0.0511152	-0.0423287	-0.00208472	0.0104166
A_07_P003318	yehD	4326	cmr|putative fimbrial-like protein [b2111]	6.90775	-0.138085	0.0275806	-0.00406065	0.0261307	0.00900669	0.011801
A_07_P003330	mrp	6382	cmr|putative ATPase [b2113]	10.2878	-0.0167581	-0.0291407	0.0111623	0.0159982	0.00870713	-0.00351157
A_07_P003331	metG	6527	cmr|methionine tRNA synthetase [b2114]	9.25889	-0.455199	0.165003	-0.368651	0.0134055	0.0806008	0.00300206
A_07_P003339	b2115	1605	cmr|molybdate metabolism regulator, first fragment [b2115]	6.96205	0.0185581	0.044732	-0.0590165	-0.00747756	0.00253239	-0.00366935
A_07_P003341	b2116	8704	cmr|molybdate metabolism regulator, second fragment 2 [b2116]	6.86305	-0.0566571	-0.0686736	0.0402896	-0.0928355	-0.0890335	0.0347963
A_07_P003346	b2117	636	cmr|molybdate metabolism regulator, third fragment [b2117]	6.74791	-0.0310919	-0.0400367	-0.0493003	0.0117587	0.0219237	0.0304146
A_07_P003354	yehI	1757	cmr|putative regulator [b2118]	7.07684	0.134227	0.0025117	-0.0561778	0.00556058	0.00603403	0.0111785
A_07_P003356	yehL	8382	cmr|orf, hypothetical protein [b2119]	6.74525	-0.0452107	-0.0154726	-0.00128965	-0.0220878	-0.00683771	-0.0224132
A_07_P003361	yehM	2547	cmr|orf, hypothetical protein [b2120]	7.48573	-0.215347	-0.153002	-0.0138934	-0.226664	-0.236991	-0.169564
A_07_P003369	yehP	1114	cmr|orf, hypothetical protein [b2121]	7.00753	-0.110987	-0.0358004	-0.0545187	-0.227601	-0.20186	-0.0975655
A_07_P003374	yehQ	3750	cmr|orf, hypothetical protein [b2122]	6.79592	0.00449393	-0.012082	-0.0103579	-0.0339435	-0.149406	-0.0586913
A_07_P003377	yehR	5167	cmr|orf, hypothetical protein [b2123]	6.76458	-0.0169338	0.0269412	-0.01352	0.310059	0.32916	0.125964
A_07_P003385	yehS	7940	cmr|orf, hypothetical protein [b2124]	7.54701	-0.291672	-0.208508	-0.194564	-0.00356178	0.0141349	-0.0550333
A_07_P003390	yehT	7588	cmr|orf, hypothetical protein [b2125]	8.10545	-0.29501	-0.244339	-0.196295	-0.0434235	0.00375621	-0.00441094
A_07_P003391	yehU	5521	cmr|putative 2-component sensor protein [b2126]	8.5752	-0.589039	-0.364766	-0.35343	0.274276	0.223344	0.18511
A_07_P003396	mlrA	10135	cmr|putative transcriptional regulator [b2127]	8.50508	0.832269	0.549613	0.457889	-0.160766	-0.0245256	-0.0778652
A_07_P003401	yehW	10114	cmr|putative transport system permease protein [b2128]	7.44701	0.190029	0.204731	0.0118248	0.175149	0.217682	0.0701666
A_07_P003412	yehY	2953	cmr|putative transport system permease protein [b2130]	7.27669	0.153958	0.29004	0.191902	0.0214708	0.0829415	0.0654567
A_07_P003416	osmF	3738	cmr|putative transport system permease protein [b2131]	8.67294	0.381107	0.666176	0.250085	0.0885098	0.158957	0.118587
A_07_P003433	pbpG	4965	cmr|penicillin-binding protein 7 [b2134]	7.14204	-0.0226624	0.05103	0.101743	-0.0283662	-0.0163219	0.0125434
A_07_P003439	yohC	3366	cmr|orf, hypothetical protein [b2135]	9.5601	0.582552	-0.0179736	0.256378	0.0276028	-0.00335027	-0.0326914
A_07_P003442	yohD	4184	cmr|orf, hypothetical protein [b2136]	8.92183	0.367569	0.142011	0.171268	-0.0865394	0.0438952	0.0105069
A_07_P003448	yohF	3293	cmr|putative oxidoreductase [b2137]	8.25127	0.321508	0.380622	0.419727	-0.0441655	-0.0498876	0.0234159
A_07_P003454	b2138	2835	cmr|putative channel/filament proteins [b2138]	6.67078	0.0538811	0.0330389	0.0209196	-0.121132	-0.111514	-0.102162
A_07_P003459	mdtQ	3611	cmr|orf, hypothetical protein [b2139]	6.68219	0.0030961	0.0418788	0.023692	-0.389778	0.0399252	0.127143
A_07_P003464	dusC	3771	cmr|putative regulator protein [b2140]	6.93101	0.00967437	0.0928561	-0.00477482	0.161074	0.0432159	0.247097
A_07_P003467	yohJ	3786	cmr|orf, hypothetical protein [b2141]	7.43642	0.2967	0.0410817	0.15718	-0.0873346	0.132384	0.248444
A_07_P003473	yohK	4724	cmr|putative seritonin transporter [b2142]	7.04065	0.0277162	0.0333593	0.0473475	0.0227254	0.334432	0.50091
A_07_P003479	cdd	3185	cmr|cytidine/deoxycytidine deaminase [b2143]	9.25229	-0.176639	-0.263294	0.197983	0.385312	0.01367	-0.162735
A_07_P003484	sanA	6863	cmr|vancomycin sensitivity [b2144]	7.61138	-0.0515464	0.0048801	0.129184	0.335279	0.0966291	-0.0498423
A_07_P003488	yeiS	10741	cmr|orf, hypothetical protein [b2145]	7.82771	0.0124152	0.0153532	0.12644	0.224297	0.0732926	0.114049
A_07_P003491	yeiT	2602	cmr|putative oxidoreductase [b2146]	7.79085	0.288267	-0.187077	0.30957	0.0595941	0.026721	0.0212967
A_07_P003500	yeiA	1790	cmr|putative oxidoreductase [b2147]	8.5314	0.206005	-0.132134	0.375304	0.00326604	-0.108424	-0.2783
A_07_P003504	mglC	7227	cmr|methyl-galactoside transport and galactose taxis [b2148]	6.88661	-0.0571657	-0.0291346	-0.0122488	-0.198789	-0.146078	0.0455405
A_07_P003507	mglA	9450	cmr|ATP-binding component of methyl-galactoside transport and galactose taxis [b2149]	6.78876	-0.0270513	-0.000772985	0.0710007	-0.430491	-0.462896	-0.380585
A_07_P003515	mglB	3415	cmr|galactose-binding transport protein; receptor for galactose taxis [b2150]	10.8635	-0.0507665	-0.000775519	-0.358596	-0.078846	0.0149164	0.0767888
A_07_P003525	yeiB	3184	cmr|orf, hypothetical protein [b2152]	7.30958	-0.0928319	0.0649254	0.0755753	-0.142663	-0.11731	-0.100144
A_07_P003527	folE	6957	cmr|GTP cyclohydrolase I [b2153]	9.80893	-0.251687	0.0413393	0.11633	0.0156339	0.0445281	0.0728473
A_07_P003531	yeiG	3827	cmr|putative esterase [b2154]	8.14	0.0402589	-0.0401965	0.172245	0.0820681	0.0715164	-0.191792
A_07_P003540	cirA	3757	cmr|outer membrane receptor for iron-regulated colicin I receptor; porin; requires tonB gene product [b2155]	7.44597	0.0176614	0.125941	0.142113	-0.0243105	-0.00314891	0.0124067
A_07_P003541	lysP	3646	cmr|lysine-specific permease [b2156]	8.45399	0.160259	0.307796	0.120294	-0.000964736	0.0310035	0.0373369
A_07_P003546	yeiE	9334	cmr|putative transcriptional regulator LYSR-type [b2157]	8.58734	-0.562185	-0.502235	-0.374655	0.0147762	0.0165029	0.0190047
A_07_P003555	yeiH	1497	cmr|orf, hypothetical protein [b2158]	7.7152	0.0842418	0.0558255	0.0674946	0.426795	0.188489	0.269325
A_07_P003556	nfo	5276	cmr|endonuclease IV [b2159]	8.46206	-0.176146	0.211597	-0.157894	-0.0601257	-0.124705	0.0184626
A_07_P003568	nupX	2194	cmr|putative transport system permease protein [b2161]	6.94175	0.0123744	0.0124616	-0.0243403	-0.0271723	-0.0437308	-0.00341994
A_07_P003571	rihB	2218	cmr|orf, hypothetical protein [b2162]	6.92978	-0.0312939	-0.0254792	0.0230232	-0.0265786	0.00671444	0.0446069
A_07_P003576	yeiL	628	cmr|putative transcriptional regulator [b2163]	6.75952	-0.0227097	-0.0302934	-0.0361367	-0.0201843	-0.0988797	0.0198749
A_07_P003589	yeiN	3638	cmr|orf, hypothetical protein [b2165]	8.25661	-0.187309	0.0676961	-0.35244	0.0740296	0.0293776	-0.1308
A_07_P003591	cycA	6977	cmr|transport of D-alanine, D-serine, and glycine [b4208]	10.8712	-0.466847	0.0185175	-0.719302	0.0582079	-0.00158537	-0.000403822
A_07_P003602	ytfF	2063	cmr|putative transmembrane subunit [b4210]	6.86803	0.00190528	0.0531606	0.00709069	0.0492841	0.0526635	-0.0326249
A_07_P003606	ytfG	2472	cmr|putative oxidoreductase [b4211]	7.48421	0.116089	0.0830553	0.166534	0.121405	0.0233173	0.0587271
A_07_P003611	ytfH	2321	cmr|orf, hypothetical protein [b4212]	9.034	0.0830649	-0.200728	-0.103495	0.233436	0.262546	0.104523
A_07_P003616	cpdB	8134	cmr|2:3-cyclic-nucleotide 2-phosphodiesterase [b4213]	8.5081	-0.385708	-0.155156	-0.393032	0.0509077	-0.015237	-0.0203207
A_07_P003626	ytfI	9659	cmr|orf, hypothetical protein [b4215]	6.75888	-0.0247323	0.0547515	-0.0388464	-0.0355052	-0.114957	0.0874918
A_07_P003634	ytfJ	1615	cmr|orf, hypothetical protein [b4216]	11.1705	0.440174	-0.00879417	-0.417282	-0.0726742	-0.0792977	-0.0812047
A_07_P003641	ytfL	901	cmr|putative transport protein [b4218]	8.11452	0.0173891	0.038892	0.175937	0.0764182	0.0346669	0.0170016
A_07_P003647	msrA	3687	cmr|peptide methionine sulfoxide reductase [b4219]	9.47103	0.333452	0.198677	0.155052	-0.038052	-0.0139185	-0.130099
A_07_P003651	ytfM	5561	cmr|orf, hypothetical protein [b4220]	8.62536	-0.352829	-0.0015689	-0.416844	0.230901	0.0404904	0.001739
A_07_P003664	ytfP	2594	cmr|orf, hypothetical protein [b4222]	9.41304	0.129463	0.13553	0.122647	-0.00138712	0.149033	0.0414344
A_07_P003668	b4223	1544	cmr|orf, hypothetical protein [b4223]	7.35978	0.0702676	0.118746	0.043121	-0.145066	0.128343	0.228043
A_07_P003673	chpS	1602	cmr|suppressor of inhibitory function of ChpB, PemI-like, autoregulated [b4224]	10.2637	-0.062218	-0.00916263	-0.230163	-0.0286495	-0.0290988	-0.0529378
A_07_P003680	chpB	2393	cmr|probable growth inhibitor, PemK-like, autoregulated [b4225]	9.41785	-0.0196951	-0.158842	-0.145992	-0.120964	-0.137249	-0.169516
A_07_P003684	ppa	7124	cmr|inorganic pyrophosphatase [b4226]	9.70168	0.126608	0.268639	-0.131166	-0.0271726	-0.0427006	0.0110606
A_07_P003691	ytfR	1724	cmr|putative ATP-binding component of a transport system [b4228]	7.97931	0.130473	-0.290506	-0.063667	0.137536	0.109358	0.221759
A_07_P003696	b4229	9031	cmr|putative ATP-binding component of a transport system [b4229]	8.62746	0.0461413	-0.379975	-0.219189	0.576058	0.319989	0.17448
A_07_P003709	yjfF	7850	cmr|putative transport system permease protein [b4231]	8.03525	0.180404	0.0516895	-0.00942296	0.578877	0.35874	0.215234
A_07_P003714	fbp	4029	cmr|fructose-bisphosphatase [b4232]	9.42443	-0.334604	-0.143298	-0.0278497	0.130077	0.196492	-0.0932192
A_07_P003716	mpl	3357	cmr|putative ligase [b4233]	10.4212	0.141114	0.238977	0.156667	0.0714617	0.0928031	-0.00554382
A_07_P003729	pmbA	1332	cmr|maturation of antibiotic MccB17, see tld genes [b4235]	10.7983	0.0164565	0.000656874	0.134145	-0.0504203	-0.0429465	0.0441742
A_07_P003737	nrdG	3310	cmr|anaerobic ribonucleotide reductase activating protein [b4237]	7.29612	0.0241887	0.0849189	0.0206714	0.4268	0.149455	0.242684
A_07_P003742	nrdD	2931	cmr|anaerobic ribonucleoside-triphosphate reductase [b4238]	8.67244	-0.0645396	0.124223	0.144293	0.152671	0.113362	0.0692596
A_07_P003746	treC	883	cmr|trehalase 6-P hydrolase [b4239]	7.62827	0.0216788	0.0111819	-0.121452	0.154102	0.151674	-0.0543217
A_07_P003751	treB	4251	cmr|PTS system enzyme II, trehalose specific [b4240]	8.90834	-0.234084	-0.293689	-0.0607065	0.0098467	0.0214827	-0.00103544
A_07_P003760	treR	5813	cmr|repressor of treA,B,C [b4241]	8.31385	-0.171233	-0.196704	-0.287794	0.118527	0.125285	0.0281271
A_07_P003761	mgtA	6105	cmr|Mg2+ transport ATPase, P-type 1 [b4242]	9.44269	0.268494	0.209607	0.359161	-0.0470612	-0.00406642	-0.0356276
A_07_P003774	pyrI	9059	cmr|aspartate carbamoyltransferase, regulatory subunit [b4244]	7.21094	1.05469	-0.163563	0.0662224	-0.108062	-0.0492028	-0.051601
A_07_P003778	pyrB	3274	cmr|aspartate carbamoyltransferase, catalytic subunit [b4245]	7.272	1.26866	-0.0642174	-0.0193928	-0.051749	-0.0565464	0.0053575
A_07_P003783	b4247	1129	cmr|orf, hypothetical protein [b4247]	6.72461	0.00809406	-0.0102279	-0.0500859	-0.168036	-0.0530129	-0.00362825
A_07_P003786	yjgH	6761	cmr|orf, hypothetical protein [b4248]	7.27283	0.202698	0.140011	0.126727	-0.0321719	-0.0549639	-0.060443
A_07_P003794	yjgI	2078	cmr|putative oxidoreductase [b4249]	7.12705	0.0450632	0.0566436	-0.00745443	-0.00287944	0.139345	0.0234518
A_07_P003799	b4250	3779	cmr|orf, hypothetical protein [b4250]	7.15119	0.0948463	0.0964565	0.085579	-0.113987	-0.0621314	-0.0411004
A_07_P003804	yjgJ	5260	cmr|orf, hypothetical protein [b4251]	7.27621	-0.0464199	-0.00842782	0.105837	-0.00436036	0.00850716	0.00486535
A_07_P003810	yjgK	1971	cmr|orf, hypothetical protein [b4252]	7.70228	-0.0576648	-0.0391048	-0.083546	0.139404	0.0554582	-0.0938678
A_07_P003818	argI	5961	cmr|ornithine carbamoyltransferase 1 [b4254]	6.78704	0.00271667	-0.0142433	-0.00203985	0.242081	0.0388583	-0.0715148
A_07_P003824	rraB	3671	cmr|orf, hypothetical protein [b4255]	11.9093	-0.201518	-0.506795	-0.298385	-0.0399157	-0.13569	-0.260948
A_07_P003826	yjgM	2761	cmr|orf, hypothetical protein [b4256]	7.45604	0.187975	0.171394	0.0503728	0.0333608	-0.0386163	0.0430094
A_07_P003831	yjgN	1969	cmr|orf, hypothetical protein [b4257]	6.75232	0.00964554	0.0550426	0.0249483	-0.144656	-0.159268	-0.152026
A_07_P003836	valS	2084	cmr|valine tRNA synthetase [b4258]	10.061	-0.263152	0.0411134	-0.404841	0.223701	0.320159	0.0886157
A_07_P003845	holC	2739	cmr|DNA polymerase III, chi subunit [b4259]	9.82579	-0.100197	-0.0489602	0.123969	-0.0617418	-0.0401096	0.034537
A_07_P003848	pepA	6247	cmr|aminopeptidase A/I [b4260]	9.5566	-0.0775828	0.0833955	-0.17297	-0.00691443	0.0114322	0.0166648
A_07_P003851	yjgP	9408	cmr|orf, hypothetical protein [b4261]	9.52038	-0.0381709	0.00995604	0.0277863	0.117574	0.102514	-0.0110969
A_07_P003856	yjgQ	3724	cmr|orf, hypothetical protein [b4262]	8.8817	-0.00539199	0.0919068	0.107782	-0.0103124	0.107832	0.0122209
A_07_P003863	yjgR	3672	cmr|orf, hypothetical protein [b4263]	9.18662	0.226081	0.239082	-0.039249	-0.0116653	0.00742988	0.0810771
A_07_P003866	idnR	6795	cmr|L-idonate transcriptional regulator [b4264]	7.18457	-0.03924	0.0621443	0.0141096	0.230345	0.382744	0.237988
A_07_P003875	idnT	7007	cmr|L-idonate transporter [b4265]	7.10467	-0.00151607	0.0373389	0.0704909	0.159481	0.146397	0.207112
A_07_P003879	idnO	509	cmr|5-keto-D-gluconate 5-reductase [b4266]	7.16565	-0.00565063	0.0170266	-0.0135915	0.0389033	-0.0801377	-0.0216226
A_07_P003883	idnD	3781	cmr|L-idonate dehydrogenase [b4267]	7.42105	-0.00363794	-0.00873645	0.00999251	-0.363151	-0.236462	-0.111369
A_07_P003888	idnK	8221	cmr|gluconate kinase, thermosensitive glucokinase [b4268]	7.29835	0.0812853	-0.0444388	0.0298007	-0.0523172	-0.060924	-0.0525743
A_07_P003891	yjgB	4109	cmr|putative oxidoreductase [b4269]	11.37	0.199114	0.300154	0.616833	-0.0647365	-0.0411611	-0.0767249
A_07_P003900	intB	8634	cmr|prophage P4 integrase [b4271]	9.37193	0.155265	-0.00644355	-0.0595106	0.0276343	0.073741	-0.0152502
A_07_P003901	b4274	8872	cmr|orf, hypothetical protein [b4274]	7.18495	0.0389626	0.18758	-0.04853	0.221679	0.176855	0.216315
A_07_P003910	yjgX	6047	cmr|orf, hypothetical protein [b4275]	9.25137	-0.181138	0.0191886	-0.0526612	0.236644	0.237856	0.362347
A_07_P003912	b4276	3081	cmr|orf, hypothetical protein [b4276]	6.9044	-0.0413674	0.0396345	0.0216536	-0.112214	-0.0974197	-0.00198614
A_07_P003917	yjgZ	5646	cmr|orf, hypothetical protein [b4277]	6.92213	0.00434435	-0.00445455	0.0608359	-0.149768	-0.0388458	-0.0877684
A_07_P003924	insG	3317	cmr|IS4 hypothetical protein [b4278]	7.79429	0.0895655	0.0639211	0.0476626	-0.175966	-0.0499018	-0.0750298
A_07_P003926	yjhB	8474	cmr|putative transport protein [b4279]	7.58873	0.273012	0.0981519	0.199824	-0.0387027	-0.00414181	-0.00892757
A_07_P003931	yjhC	341	cmr|putative dehydrogenase [b4280]	8.38934	0.206064	0.22222	0.29285	-0.0651248	-0.00689619	-0.00726012
A_07_P003936	yjhD	9485	cmr|orf, hypothetical protein [b4281]	7.594	0.157771	0.0999411	0.0488217	-0.08328	-0.160042	-0.21843
A_07_P003942	yjhE	4091	cmr|orf, hypothetical protein [b4282]	7.38752	0.0501451	0.114737	0.0908083	-0.244229	-0.371122	-0.353892
A_07_P003947	b4283	1227	cmr|IS911 hypothetical protein [b4283]	7.17585	0.0339837	0.0324326	-0.0278404	-0.317841	-0.45108	-0.466119
A_07_P003953	b4285	3906	cmr|putative transposase [b4285]	7.47476	0.0259	0.0172635	0.0282238	-0.234616	-0.461998	-0.549201
A_07_P003959	yjhV	7339	cmr|orf, hypothetical protein [b4286]	7.04224	0.0225956	0.007627	0.0219028	-0.275746	-0.562649	-0.59208
A_07_P003964	fecE	1166	cmr|ATP-binding component of citrate-dependent iron [b4287]	6.9101	-0.0627009	0.0306409	-0.0894136	0.0319345	-0.0541976	-0.0423576
A_07_P003968	fecD	10255	cmr|citrate-dependent iron transport, membrane-bound protein [b4288]	7.62219	-0.0713185	0.101294	0.12848	-0.0447162	-0.0498773	-0.0767442
A_07_P003971	fecC	9920	cmr|citrate-dependent iron [b4289]	7.04848	-0.0437765	-0.00843466	-0.0407567	-0.0739551	-0.169592	-0.0226851
A_07_P003977	fecB	5575	cmr|citrate-dependent iron transport, periplasmic protein [b4290]	7.73972	-0.0948903	0.0675879	0.0276091	-0.0208952	-0.00247226	-0.0263313
A_07_P003984	fecA	5753	cmr|outer membrane receptor; citrate-dependent iron transport, outer membrane receptor [b4291]	8.86889	0.0525819	0.402181	0.19064	0.275953	0.185786	0.254284
A_07_P003988	fecR	5320	cmr|regulator for fec operon, periplasmic [b4292]	7.0072	0.00943229	0.0397897	0.0956574	0.130627	0.144535	0.197645
A_07_P003994	fecI	9370	cmr|probable RNA polymerase sigma factor [b4293]	6.97902	-0.0181336	-0.0179799	0.0234953	0.12849	0.114619	0.243894
A_07_P004004	yjhU	6464	cmr|orf, hypothetical protein [b4295]	9.06514	-0.309043	-0.364717	-0.363167	0.0284353	0.141883	0.189892
A_07_P004010	yjhF	4052	cmr|putative transport system permease [b4296]	6.81683	0.0161125	0.047172	0.0205251	0.00133467	0.0762247	0.0615335
A_07_P004011	yjhG	6615	cmr|putative dehydratase [b4297]	7.66975	0.248106	-0.0301353	0.123356	-0.0590439	0.02469	0.0267153
A_07_P004016	yjhH	6788	cmr|putative lyase/synthase [b4298]	7.3321	-0.0587766	-0.0515497	0.0178145	-0.218238	-0.0256817	0.0193364
A_07_P004021	yjhI	7229	cmr|putative regulator [b4299]	7.72806	0.0903177	0.0709849	0.079553	-0.115163	0.0620478	0.0678712
A_07_P004028	sgcR	6929	cmr|putative DEOR-type transcriptional regulator [b4300]	7.61669	-0.169898	-0.201647	-0.256381	0.175882	0.241745	0.141739
A_07_P004033	sgcE	8421	cmr|putative epimerase [b4301]	7.33833	0.0257086	-0.0788552	0.0783179	0.271165	0.279576	0.281541
A_07_P004040	sgcA	2424	cmr|putative PTS system enzyme II A component [b4302]	7.13435	0.0597755	-0.00895816	0.061238	-0.00827947	-0.0592554	0.0375405
A_07_P004045	sgcQ	4266	cmr|putative nucleoside triphosphatase [b4303]	7.28836	0.126154	0.0835161	0.154803	0.0327812	0.0145786	0.0167975
A_07_P004046	sgcC	5227	cmr|putative PTS system enzyme IIC component [b4304]	7.22406	0.155695	-0.0257163	0.186925	0.0972231	0.0273233	0.0180207
A_07_P004054	sgcX	1585	cmr|putative lyase/synthase [b4305]	8.01205	0.26789	-0.147302	0.0648746	0.0314927	-0.00427979	0.00597722
A_07_P004061	yjhQ	622	cmr|orf, hypothetical protein [b4307]	7.5762	0.488713	0.0365701	0.585161	-0.0492909	-0.071535	0.00535913
A_07_P004068	yjhR	8500	cmr|putative frameshift suppressor [b4308]	7.27748	-0.00364212	-0.0167578	0.0664729	-0.00935892	-0.00668078	-0.000158336
A_07_P004074	yjhS	221	cmr|orf, hypothetical protein [b4309]	6.81548	0.082305	0.112453	0.0326303	-0.0325632	-0.0253501	0.03757
A_07_P004077	nanM	363	cmr|orf, hypothetical protein [b4310]	7.19013	0.0955162	0.157239	-0.0137767	0.000611839	0.00698576	0.017143
A_07_P004083	nanC	4903	cmr|orf, hypothetical protein [b4311]	6.83226	0.0378296	0.064407	0.0527034	-0.248308	-0.0123547	-0.0412737
A_07_P004095	fimE	2610	cmr|recombinase involved in phase variation; regulator for fimA [b4313]	6.65078	-0.0151356	0.0375569	-0.0100741	0.0122432	-0.0505451	0.0817113
A_07_P004138	uxuA	1507	cmr|mannonate hydrolase [b4322]	6.66223	0.0107916	0.0244235	0.0603399	-0.0269503	0.0351733	0.240656
A_07_P004150	uxuR	4481	cmr|regulator for uxu operon [b4324]	6.655	-0.0109408	0.0218268	0.0251345	-0.385686	-0.0469263	0.529062
A_07_P004152	yjiC	4606	cmr|orf, hypothetical protein [b4325]	7.09642	-0.0237232	-0.0292243	-0.0424409	-0.159642	-0.143321	0.200031
A_07_P004179	yjiH	3879	cmr|orf, hypothetical protein [b4330]	6.72314	-0.027257	-0.0584147	-0.0302143	-0.156991	-0.102163	-0.0513458
A_07_P004190	yjiJ	434	cmr|putative transport protein [b4332]	6.61569	0.000636974	0.000713631	-0.00405593	-0.254854	-0.0836721	-0.109086
A_07_P004222	yjiP	7698	cmr|orf, hypothetical protein [b4339]	6.75881	-0.0468037	-0.0366783	-0.0255163	-0.0230817	0.0282589	0.15871
A_07_P004227	gpmA	1447	cmr|phosphoglyceromutase 1 [b0755]	12.3561	0.0431485	0.195492	-0.415788	-0.00798385	-0.0126452	-0.00376915
A_07_P004231	galM	3163	cmr|galactose-1-epimerase [b0756]	9.43564	-0.35049	-0.00530646	-0.0799337	-0.355056	-0.10703	-0.0246769
A_07_P004240	galK	8346	cmr|galactokinase [b0757]	10.0282	-0.169919	0.044961	-0.0329214	-0.0562603	-0.0820079	-0.0276241
A_07_P004241	galT	2192	cmr|galactose-1-phosphate uridylyltransferase [b0758]	8.17468	-0.288037	-0.591848	0.126315	0.0947006	0.0392672	-0.0759719
A_07_P004246	galE	7166	cmr|UDP-galactose-4-epimerase [b0759]	9.93128	0.00481624	-0.284099	0.255746	-0.0386211	0.171044	0.0427768
A_07_P004252	modF	7105	cmr|ATP-binding component of molybdate transport system [b0760]	7.50195	-0.0352933	0.059885	0.00158326	-0.0146433	0.0310902	0.024539
A_07_P004260	modE	1957	cmr|molybdate uptake regulatory protein [b0761]	8.4083	-0.328409	-0.179103	-0.0871516	0.00987351	-0.00135136	0.00664197
A_07_P004262	ybhT	7650	cmr|orf, hypothetical protein [b0762]	9.54206	-0.217469	-0.303336	-0.0085572	-0.0152379	-0.0298433	0.00907693
A_07_P004270	modA	823	cmr|molybdate-binding periplasmic protein; permease [b0763]	8.33908	-0.00128523	0.00207233	-0.122856	-0.0110576	0.00521723	0.0239009
A_07_P004275	modB	3775	cmr|molybdate transport permease protein [b0764]	8.9062	0.2018	-0.0241206	-0.174146	-0.0303391	-0.0259421	-0.0422895
A_07_P004279	modC	2583	cmr|ATP-binding component of molybdate transport [b0765]	7.65921	0.029754	0.0345069	-0.0701788	0.0191914	0.0104982	-0.0107694
A_07_P004285	ybhA	7367	cmr|putative phosphatase [b0766]	7.38819	0.0431153	0.0156757	0.0273375	0.0141557	-0.00407595	0.000410603
A_07_P004288	pgl	3325	cmr|putative isomerase [b0767]	9.16005	0.204813	0.297232	-0.0842037	0.0247938	-0.0106205	-0.0231241
A_07_P004293	ybhD	5839	cmr|putative transcriptional regulator LYSR-type [b0768]	6.83934	0.00483369	-0.0279002	-0.00645911	0.0278476	-0.0349348	0.0259775
A_07_P004296	ybhH	4934	cmr|orf, hypothetical protein [b0769]	6.67671	0.00476594	0.0182255	-0.0213619	0.484174	0.39613	0.252255
A_07_P004302	ybhI	8102	cmr|putative membrane pump protein [b0770]	6.98839	-0.0770149	-0.090953	-0.0171001	0.682225	0.554927	0.459255
A_07_P004308	ybhJ	8330	cmr|putative enzyme [b0771]	7.01774	-0.0845302	-0.0738344	0.0178409	0.637648	0.473964	0.340539
A_07_P004325	bioA	7159	cmr|7,8-diaminopelargonic acid synthetase [b0774]	6.7027	-0.0548944	-0.0761865	-0.0417714	0.598198	0.478043	0.294841
A_07_P004326	bioB	2593	cmr|biotin synthesis, sulfur insertion? [b0775]	6.67874	0.00839228	0.0740655	0.0236609	0.70651	0.561434	0.30286
A_07_P004331	bioF	9818	cmr|8-amino-7-oxononanoate synthase [b0776]	6.67798	-0.0145624	-0.0130427	0.0349221	0.0194465	0.151346	0.206599
A_07_P004340	bioC	427	cmr|biotin biosynthesis; reaction prior to pimeloyl CoA [b0777]	6.79689	0.0145298	0.0107015	0.0176407	0.0897426	0.107991	0.0910348
A_07_P004351	ybhK	10316	cmr|putative structural protein [b0780]	7.8224	0.0928739	0.10092	0.0638507	0.18916	0.19262	0.126192
A_07_P004360	moaA	5857	cmr|molybdopterin biosynthesis, protein A [b0781]	8.04321	0.0769966	0.22299	0.142738	0.188193	0.0635457	-0.0336846
A_07_P004361	moaB	6100	cmr|molybdopterin biosynthesis, protein B [b0782]	9.12116	0.301856	0.313039	0.368795	-0.0410666	0.011059	0.0606624
A_07_P004368	moaC	10214	cmr|molybdopterin biosynthesis, protein C [b0783]	8.49824	0.326885	0.283477	0.25314	-0.330311	-0.0897348	0.00280579
A_07_P004375	moaD	9247	cmr|molybdopterin biosynthesis [b0784]	8.79924	0.385566	0.21366	0.289638	-0.26664	-0.115173	-0.0112824
A_07_P004379	moaE	957	cmr|molybdopterin converting factor, subunit 2 [b0785]	8.86339	0.451674	0.281267	0.500617	-0.258961	-0.136477	-0.196527
A_07_P004381	ybhL	9353	cmr|orf, hypothetical protein [b0786]	10.7075	-0.0484731	-0.0447802	0.0418575	-0.140435	-0.084235	-0.0172974
A_07_P004398	ybhO	6363	cmr|putative synthetase [b0789]	7.7038	0.176991	0.23658	0.13805	-0.0261934	-0.043837	0.0690529
A_07_P004404	ybhP	2452	cmr|orf, hypothetical protein [b0790]	7.64853	0.50614	0.311751	0.213041	-0.108015	-0.0666516	0.0360509
A_07_P004406	ybhQ	297	cmr|orf, hypothetical protein [b0791]	11.4799	0.485092	-0.317166	0.303894	-0.252406	-0.327307	0.177506
A_07_P004412	ybhR	2033	cmr|orf, hypothetical protein [b0792]	7.55001	0.0653979	0.0755686	0.195006	0.0748806	0.0653935	0.0628579
A_07_P004418	ybhS	826	cmr|orf, hypothetical protein [b0793]	7.99885	0.0459425	0.127169	0.269224	0.0537147	0.0313961	-0.035584
A_07_P004422	ybhF	5661	cmr|putative ATP-binding component of a transport system [b0794]	8.59075	-0.146858	0.0229459	0.269414	0.342602	0.304891	0.360238
A_07_P004426	ybhG	6827	cmr|putative membrane protein [b0795]	8.1844	-0.673513	-0.396116	0.173316	-0.0173659	-0.0488716	-0.0213589
A_07_P004432	ybiH	4744	cmr|putative transcriptional regulator [b0796]	8.42443	-1.08089	-0.587535	-0.0060913	-0.0803469	-0.0581735	-0.0681329
A_07_P004438	rhlE	2402	cmr|putative ATP-dependent RNA helicase [b0797]	7.87726	0.161458	0.0889104	0.17904	0.0815094	0.0382538	0.0430654
A_07_P004442	ybiA	242	cmr|orf, hypothetical protein [b0798]	8.23978	-0.00378572	-0.172612	0.00578295	-0.174552	-0.019262	-0.0241555
A_07_P004448	dinG	6124	cmr|probably ATP-dependent helicase [b0799]	10.3694	-0.255922	-0.689229	0.0271955	0.0285333	-0.069508	-0.0960473
A_07_P004455	ybiB	946	cmr|putative enzyme [b0800]	8.58836	0.28744	0.0930193	0.0468808	0.0444089	-0.0128446	0.0380664
A_07_P004463	ybiJ	431	cmr|orf, hypothetical protein [b0802]	8.38039	0.123122	-0.0488388	0.182998	0.530688	0.293581	0.21488
A_07_P004466	ybiI	9738	cmr|orf, hypothetical protein [b0803]	9.82874	0.137379	-0.228253	0.178228	0.0735393	0.39071	0.298467
A_07_P004475	ybiX	9633	cmr|putative enzyme [b0804]	7.05992	0.0135844	0.0279168	-0.0832599	-0.00448016	-0.0346621	-0.0184698
A_07_P004476	fiu	7152	cmr|putative outer membrane receptor for iron transport [b0805]	6.70023	0.0276977	-0.0226646	-0.0206383	0.0745431	0.0169926	0.224387
A_07_P004487	rlmF	2786	cmr|orf, hypothetical protein [b0807]	7.27348	0.123628	0.110527	0.109599	0.0743369	0.0631799	0.0415018
A_07_P004491	ybiO	6041	cmr|putative transport protein [b0808]	7.38604	-0.00889108	0.0672906	-0.00762088	0.00355728	-0.0343685	-0.0541137
A_07_P004500	glnQ	5936	cmr|ATP-binding component of glutamine high-affinity transport system [b0809]	9.46092	-0.017069	-0.217777	-0.626595	-0.179969	-0.193771	-0.1148
A_07_P004503	glnP	1899	cmr|glutamine high-affinity transport system; membrane component [b0810]	10.0986	0.183205	-0.158891	-0.456864	-0.136405	-0.144263	-0.0408457
A_07_P004510	glnH	1889	cmr|periplasmic glutamine-binding protein; permease [b0811]	12.3305	0.340218	-0.0625808	-0.344595	0.113903	0.0496641	0.0590127
A_07_P004515	dps	4523	cmr|global regulator, starvation conditions [b0812]	13.5361	0.57456	0.291242	0.72046	-0.0973	-0.0865284	-0.0441817
A_07_P004518	rhtA	1324	cmr|putative transmembrane subunit [b0813]	6.88226	0.010697	-0.00951662	-0.00596329	-0.0228098	-0.0743696	-0.0823448
A_07_P004524	ompX	6248	cmr|outer membrane protein X [b0814]	11.4827	-0.233528	0.132969	0.234775	-0.0931131	-0.135634	-0.194804
A_07_P004528	ybiP	8280	cmr|putative enzyme [b0815]	7.73428	0.214751	0.157948	0.137486	-0.0620725	0.0425285	0.0323004
A_07_P004533	yliL	3267	cmr|orf, hypothetical protein [b0816]	7.49091	-0.00167337	-0.195705	-0.0701995	-0.0561852	-0.000808012	0.00428066
A_07_P004536	mntR	470	cmr|putative toxin [b0817]	9.46648	-0.106573	-0.141569	-0.0571634	-0.0895059	-0.0647762	-0.0523662
A_07_P004542	ybiR	4687	cmr|orf, hypothetical protein [b0818]	8.44421	-0.117916	-0.152991	0.0112645	-0.170511	-0.11073	-0.117188
A_07_P004547	ybiS	7231	cmr|orf, hypothetical protein [b0819]	7.90391	0.203504	0.0917978	0.212303	-0.104376	-0.123206	-0.150091
A_07_P004555	ybiT	8145	cmr|putative ATP-binding component of a transport system [b0820]	7.82732	-0.154592	0.126899	-0.266635	-0.060795	-0.0134797	-0.0274739
A_07_P004556	ybiU	10288	cmr|orf, hypothetical protein [b0821]	7.12634	0.0258999	0.199179	-0.0697544	-0.0542548	-0.0701476	-0.0606304
A_07_P004564	ybiV	871	cmr|orf, hypothetical protein [b0822]	7.94802	0.131949	0.300397	-0.022591	0.0250014	0.115851	-0.184027
A_07_P004566	ybiW	359	cmr|putative formate acetyltransferase [b0823]	7.84846	-0.0199173	-0.00129538	0.147932	0.0550989	0.0625445	-0.0791077
A_07_P004573	ybiY	3347	cmr|putative pyruvate formate-lyase 2 activating enzyme [b0824]	6.80279	0.0597932	0.0195245	0.369592	-0.0121819	-0.0200347	-0.0135848
A_07_P004579	fsaA	3956	cmr|putative transaldolase [b0825]	7.20582	-0.134932	-0.153056	0.0339533	0.0462608	0.00426711	-0.037137
A_07_P004583	moeB	5714	cmr|molybdopterin biosynthesis [b0826]	7.79374	-0.0639838	-0.039346	0.110006	-0.00386513	0.00328534	-0.00813471
A_07_P004586	moeA	1041	cmr|molybdopterin biosynthesis [b0827]	9.44129	-0.306734	-0.0354973	0.112575	-0.0287926	-0.0257429	-0.024011
A_07_P004591	iaaA	2370	cmr|putative asparaginase [b0828]	9.34651	-0.0720762	0.0966476	0.147792	0.025218	-0.0262387	0.212862
A_07_P004599	gsiA	6495	cmr|putative ATP-binding component of a transport system [b0829]	8.87592	-0.392537	-0.0910068	-0.112517	0.0799068	0.0586317	0.0231084
A_07_P004603	gsiB	5408	cmr|putative transport protein [b0830]	8.30968	0.0314485	0.188181	-0.0874471	0.109198	0.0749153	0.0494902
A_07_P004610	gsiC	2076	cmr|putative transport system permease protein [b0831]	8.35055	-0.39103	-0.221542	-0.184283	0.240595	0.13255	0.112347
A_07_P004614	gsiD	4046	cmr|putative transport system permease protein [b0832]	7.58463	-0.188626	-0.175058	-0.0239307	0.25805	0.0528824	0.190927
A_07_P004620	yliE	1122	cmr|orf, hypothetical protein [b0833]	6.85075	-0.0433207	0.0230205	-0.0257886	0.0818314	0.0739075	0.150599
A_07_P004622	yliF	7448	cmr|orf, hypothetical protein [b0834]	6.73679	-0.0229507	-0.0244299	-0.0176052	0.0257799	-0.0203347	-0.0606448
A_07_P004626	yliG	3061	cmr|orf, hypothetical protein [b0835]	7.2582	0.0078119	0.131265	0.104776	0.0938115	-0.0103294	-0.0860439
A_07_P004631	bssR	5603	cmr|putative receptor [b0836]	11.9146	-0.472379	-0.536633	-0.0505525	-0.0801895	-0.0737552	-0.0967011
A_07_P004637	yliI	2671	cmr|putative dehydrogenase [b0837]	7.91641	-0.105946	0.274183	-0.0622151	-0.0210206	-0.0160216	-0.0373419
A_07_P004644	yliJ	9825	cmr|putative transferase [b0838]	8.51176	0.313411	0.277406	0.0738036	0.0063503	0.102018	0.0849175
A_07_P004647	dacC	4362	cmr|D-alanyl-D-alanine carboxypeptidase; penicillin-binding protein 6 [b0839]	10.2219	0.314092	0.203665	0.17743	0.130988	0.152757	0.0233922
A_07_P004660	ybjG	6266	cmr|orf, hypothetical protein [b0841]	8.67748	0.196077	0.0333362	-0.0762699	0.351568	0.167719	0.237927
A_07_P004661	cmr	7140	cmr|proton motive force efflux pump [b0842]	7.83914	0.116533	0.0776556	-0.0426922	0.169005	0.125728	0.0922164
A_07_P004670	ybjH	1861	cmr|orf, hypothetical protein [b0843]	7.57447	0.113508	0.00902603	-0.103559	0.187641	0.136654	0.169942
A_07_P004674	ybjI	1761	cmr|orf, hypothetical protein [b0844]	8.09099	0.184182	0.109388	-0.224775	0.0644571	0.0557462	-0.000730615
A_07_P004677	ybjJ	9700	cmr|putative DEOR-type transcriptional regulator [b0845]	7.76515	-0.0548961	-0.117582	-0.0920629	0.0465502	0.00749332	0.00423537
A_07_P004688	ybjL	3748	cmr|putative transport protein [b0847]	7.7559	0.0211337	0.123118	0.0552937	0.00887945	-0.00866945	-0.0441681
A_07_P004692	ybjM	993	cmr|orf, hypothetical protein [b0848]	8.11025	0.17945	0.0932565	0.070245	0.00440347	0.000830741	-0.000313871
A_07_P004696	grxA	6847	cmr|glutaredoxin1 redox coenzyme for glutathione-dependent ribonucleotide reductase [b0849]	7.68691	0.301449	0.131219	0.227825	0.0112712	-0.012053	0.0983829
A_07_P004701	ybjC	5864	cmr|orf, hypothetical protein [b0850]	11.5286	-0.16846	-0.288092	-0.0097301	-0.00514751	-0.0399045	-0.00820278
A_07_P004708	nfsA	7708	cmr|modulator of drug activity A [b0851]	8.37774	0.0779034	-0.127619	0.0576495	0.263119	0.165733	0.188983
A_07_P004711	rimK	3259	cmr|ribosomal protein S6 modification protein [b0852]	8.7683	0.0259931	-0.0494707	0.0833078	0.12639	0.221575	0.0651275
A_07_P004718	ybjN	3226	cmr|putative sensory transduction regulator [b0853]	10.2204	-0.230506	-0.243798	-0.0737203	0.20687	0.166523	0.117205
A_07_P004724	potF	6132	cmr|periplasmic putrescine-binding protein; permease protein [b0854]	7.17509	0.0716058	0.081052	-0.188904	-0.0917417	0.0598535	-0.0145721
A_07_P004730	potG	1244	cmr|ATP-binding component of putrescine transport system [b0855]	6.9804	0.0992316	0.0393042	-0.152148	0.0874039	0.154056	0.0708613
A_07_P004732	potH	2799	cmr|putrescine transport protein; permease [b0856]	6.90924	0.0686681	0.0444106	-0.0791232	-0.0377465	0.018416	-0.0365414
A_07_P004742	ybjO	10502	cmr|orf, hypothetical protein [b0858]	7.97714	0.132739	0.158423	0.0814187	0.0175909	0.00261764	-0.000154749
A_07_P004749	rumB	142	cmr|putative enzyme [b0859]	7.50105	-0.107602	0.0392574	-0.0395035	0.0233713	-0.0256398	-0.00816749
A_07_P004751	artJ	201	cmr|arginine 3rd transport system periplasmic binding protein [b0860]	7.70061	-0.0201426	0.253034	0.00726312	-0.00869791	0.0517461	0.0720578
A_07_P004766	artI	8614	cmr|arginine 3rd transport system periplasmic binding protein [b0863]	8.99639	0.163654	0.258294	0.27293	-0.382792	-0.12505	-0.178957
A_07_P004773	artP	8406	cmr|ATP-binding component of 3rd arginine transport system [b0864]	10.0213	-0.0202092	-0.1266	0.141219	-0.0630448	0.00477161	-0.162234
A_07_P004777	ybjP	4925	cmr|putative enzyme [b0865]	9.94961	0.13273	0.28456	0.464482	0.0462111	0.0515996	0.0771195
A_07_P004784	ybjQ	2743	cmr|orf, hypothetical protein [b0866]	10.1539	0.116204	0.0700245	0.0716775	-0.314269	-0.0547143	0.164872
A_07_P004789	amiD	3157	cmr|putative regulator [b0867]	8.69955	0.0811692	-0.147107	0.27015	0.0344156	-0.0115517	0.0281233
A_07_P004791	ybjS	10499	cmr|putative nucleotide di-P-sugar epimerase or dehydratase [b0868]	7.88383	-0.080179	0.00732508	-0.0472549	-0.0659639	-0.017494	0.0359447
A_07_P004800	ybjT	3566	cmr|putative dTDP-glucose enzyme [b0869]	7.83388	0.0637653	0.0307614	-0.0313575	-0.0503168	-0.000242018	0.0120759
A_07_P004805	ltaE	998	cmr|putative arylsulfatase [b0870]	8.80723	-0.200542	0.141951	-0.183995	0.29392	0.33242	0.198534
A_07_P004813	hcr	10675	cmr|putative enzyme [b0872]	7.41453	-0.0590485	0.0443109	0.0966383	-0.24227	-0.0631476	-0.0387232
A_07_P004816	hcp	8786	cmr|putative prismane [b0873]	6.86954	0.0169348	-0.0571488	-0.0175266	-0.355972	-0.107601	-0.089756
A_07_P004830	aqpZ	7341	cmr|transmembrane water channel; aquaporin Z [b0875]	7.05398	0.0364214	0.0283475	0.0445068	-0.170973	-0.251188	-0.21523
A_07_P004834	ybjD	6042	cmr|orf, hypothetical protein [b0876]	7.59053	-0.0424185	-0.0926202	0.00135658	0.0772419	0.0315242	-0.0864745
A_07_P004839	ybjX	8377	cmr|putative enzyme [b0877]	8.62189	0.231002	0.193545	0.228201	0.0659403	0.0573225	-0.196139
A_07_P004841	macA	4442	cmr|putative membrane protein [b0878]	7.96046	0.00628929	0.0275565	0.034979	-0.256463	-0.270859	-0.339522
A_07_P004848	macB	6441	cmr|putative ATP-binding component of a transport system [b0879]	7.2665	0.00185819	0.0221873	0.00503512	0.0789613	-0.0341599	-0.0780159
A_07_P004854	cspD	1441	cmr|cold shock protein [b0880]	13.3442	0.482438	-0.151746	0.304593	0.00605117	-0.0817184	-0.0724116
A_07_P004856	clpS	3126	cmr|orf, hypothetical protein [b0881]	8.35662	-0.087544	-0.163848	-0.137794	0.114529	0.0770268	0.0528409
A_07_P004862	clpA	5010	cmr|ATP-binding component of serine protease [b0882]	11.9026	-0.0292695	0.0301675	0.114575	-0.00952042	0.0505536	0.071135
A_07_P004869	infA	969	cmr|protein chain initiation factor IF-1 [b0884]	9.61894	-0.0331515	-0.259926	-0.0384662	-0.449689	-0.265276	-0.0935497
A_07_P004874	aat	2025	cmr|leucyl, phenylalanyl-tRNA-protein transferase [b0885]	8.02755	-0.154826	-0.0817023	0.0692659	-0.474389	-0.0544498	0.185231
A_07_P004879	cydC	1947	cmr|ATP-binding component of cytochrome-related transport [b0886]	8.07331	-0.124481	-0.128531	0.0285534	0.86578	0.708802	0.815244
A_07_P004881	cydD	4848	cmr|ATP-binding component of cytochrome-related transport, Zn sensitive [b0887]	7.81822	-0.382564	-0.192305	-0.276602	0.0500625	-0.0592774	0.0453419
A_07_P004893	lrp	9678	cmr|regulator for leucine [b0889]	9.73529	-0.316196	0.00466829	-0.393652	0.0103322	0.0371197	0.0392241
A_07_P004899	ftsK	3697	cmr|cell division protein [b0890]	9.98988	-0.229169	-0.154614	0.103187	0.0627681	0.0338742	0.0796792
A_07_P004904	lolA	7079	cmr|periplasmic protein effects translocation of lipoproteins from inner membrane to outer [b0891]	10.0759	-0.424625	-0.239673	0.0214414	0.0367896	0.0760132	-0.144561
A_07_P004906	rarA	8483	cmr|putative polynucleotide enzyme [b0892]	8.31318	0.0465444	0.150671	0.26984	0.195186	0.397138	0.307686
A_07_P004911	serS	1280	cmr|serine tRNA synthetase; also charges selenocystein tRNA with serine [b0893]	12.3859	-0.855562	-0.264864	-0.649918	0.0275253	0.0211362	-0.0163124
A_07_P004924	dmsB	9302	cmr|anaerobic dimethyl sulfoxide reductase subunit B [b0895]	8.79522	-0.330284	-0.312887	0.214964	-0.0540472	-0.195733	-0.231421
A_07_P004935	ycaC	7244	cmr|orf, hypothetical protein [b0897]	13.6832	0.834399	0.624886	0.7281	-0.0245179	-0.0177441	-0.0299275
A_07_P004945	ycaM	2793	cmr|putative transport [b0899]	7.29251	-0.0265292	0.0440851	-0.131645	-0.0331503	-0.0380305	0.0826244
A_07_P004950	ycaN	9110	cmr|putative transcriptional regulator LYSR-type [b0900]	6.93784	-0.0462828	-0.0133979	-0.0527342	0.22504	0.139238	-0.0554362
A_07_P004952	ycaK	1682	cmr|orf, hypothetical protein [b0901]	7.01411	0.0702917	-0.000502517	0.000722393	0.262757	0.253596	0.352246
A_07_P004958	pflA	4436	cmr|pyruvate formate lyase activating enzyme 1 [b0902]	9.25544	-0.197786	-0.368205	0.025494	0.115249	-0.0996898	-0.187827
A_07_P004961	pflB	3085	cmr|formate acetyltransferase 1 [b0903]	10.6249	-0.14675	0.139852	0.386283	0.095382	-0.0161541	-0.0276049
A_07_P004969	focA	3616	cmr|probable formate transporter [b0904]	7.77225	-0.0875839	-0.0875394	0.0117344	0.115114	0.106427	0.0219077
A_07_P004981	serC	3403	cmr|3-phosphoserine aminotransferase [b0907]	8.88423	-0.36375	0.222396	-0.32953	-0.152761	-0.0687461	-0.10019
A_07_P004992	ycaL	10433	cmr|putative heat shock protein [b0909]	6.98495	-0.0529157	-0.0224032	-0.116682	0.0416518	0.0879296	0.04456
A_07_P004996	cmk	7160	cmr|cytidylate kinase [b0910]	11.5009	-0.0660733	-0.0119342	0.0774427	-0.294234	-0.220807	-0.219018
A_07_P005002	rpsA	5939	cmr|30S ribosomal subunit protein S1 [b0911]	11.1616	-0.119832	0.158662	-0.0796158	-0.108448	-0.136659	0.00710793
A_07_P005009	ihfB	9182	cmr|integration host factor [b0912]	10.8684	1.33751	0.926157	0.954375	-0.182887	-0.180552	-0.140788
A_07_P005017	msbA	162	cmr|ATP-binding transport protein; multicopy suppressor of htrB [b0914]	9.83002	-0.323768	0.149936	-0.361857	-0.158096	-0.159177	-0.212473
A_07_P005022	lpxK	3034	cmr|putative EC 1.2 enzyme [b0915]	8.43424	0.184621	0.239096	0.136949	-0.0900874	0.0288862	0.213451
A_07_P005026	ycaQ	9823	cmr|orf, hypothetical protein [b0916]	7.32147	0.103126	0.0496364	0.132366	0.0161239	-0.0247132	-0.0984374
A_07_P005035	ycaR	2095	cmr|orf, hypothetical protein [b0917]	8.65415	-0.507132	-0.416426	-0.188537	-0.0601409	-0.155093	-0.113664
A_07_P005040	kdsB	7711	cmr|CTP:CMP-3-deoxy-D-manno-octulosonate transferase [b0918]	9.09099	-0.0217182	-0.219381	0.276766	-0.212805	-0.0907768	-0.205
A_07_P005042	ycbJ	1909	cmr|orf, hypothetical protein [b0919]	9.67815	-0.77428	-0.956573	-0.14909	-0.372868	-0.302226	-0.31435
A_07_P005053	smtA	9317	cmr|S-adenosylmethionine-dependent methyltransferase [b0921]	9.06243	0.222947	0.197014	0.084695	-0.0876079	-0.149978	-0.109316
A_07_P005056	mukF	1569	cmr|mukF protein [b0922]	7.98703	-0.113331	0.0200889	-0.0877482	0.0364837	0.0419532	0.00748462
A_07_P005064	mukE	7790	cmr|orf, hypothetical protein [b0923]	8.31089	-0.116541	-0.0269374	-0.317271	0.0548284	0.011058	0.10171
A_07_P005073	ycbB	8316	cmr|putative amidase [b0925]	9.84943	-0.228918	-0.149309	0.063878	0.0162163	0.0612557	0.0174646
A_07_P005076	ycbK	8753	cmr|orf, hypothetical protein [b0926]	9.62091	0.0931475	-0.00243707	0.0898957	0.00827861	0.0019631	0.00247393
A_07_P005083	ycbL	409	cmr|orf, hypothetical protein [b0927]	8.41119	-0.0508564	-0.0818992	-0.127786	0.00176038	0.0208308	0.0202864
A_07_P005092	ompF	5840	cmr|outer membrane protein 1a [b0929]	13.6614	-1.29387	-0.688916	-0.549565	0.0855536	0.102391	0.14613
A_07_P005096	asnS	7384	cmr|asparagine tRNA synthetase [b0930]	9.14617	-0.178274	0.0454437	-0.129207	0.00459417	0.00970158	0.0376677
A_07_P005105	pncB	2151	cmr|nicotinate phosphoribosyltransferase [b0931]	8.47046	0.0134307	0.259266	-0.099831	-0.0119206	-0.0346464	0.0418676
A_07_P005114	ssuB	5699	cmr|putative ATP-binding component of a transport system [b0933]	6.86946	0.036347	0.0491538	0.0511026	-0.00442798	0.00834975	0.0278338
A_07_P005118	ssuC	9054	cmr|putative transport system permease protein [b0934]	7.01733	-0.0817438	-0.053707	-0.0108411	0.0434236	0.00643397	-0.0143057
A_07_P005122	ssuD	5922	cmr|orf, hypothetical protein [b0935]	6.801	-0.0245852	0.0103874	0.0112128	0.0210803	-0.000564434	-0.00568633
A_07_P005130	ssuA	2008	cmr|orf, hypothetical protein [b0936]	6.68841	0.0181061	-0.0190339	0.0139054	0.218277	0.0303669	-0.011809
A_07_P005134	ssuE	8443	cmr|orf, hypothetical protein [b0937]	6.92698	-0.092297	-0.0740786	-0.00901212	-0.00786098	-0.0846654	0.171121
A_07_P005137	ycbQ	7196	cmr|putative fimbrial-like protein [b0938]	6.95008	0.0442294	-0.0463654	0.13063	0.00143216	-0.126922	-0.109141
A_07_P005145	ycbR	5040	cmr|putative chaperone [b0939]	6.6776	0.0708808	0.100121	0.0761139	0.0278134	-0.134292	-0.0692389
A_07_P005153	ycbT	8110	cmr|homolog of Salmonella FimH protein [b0941]	7.09428	-0.0571134	-0.0304603	-0.0439347	0.0731904	0.0181429	0.00137404
A_07_P005160	ycbU	9446	cmr|putative fimbrial-like protein [b0942]	6.74228	-0.0432171	-0.0543076	-0.00519489	0.151215	0.0747957	0.0933177
A_07_P005162	ycbV	5106	cmr|putative fimbrial-like protein [b0943]	6.88763	-0.0327082	-0.0249005	-0.00960021	0.354921	0.203983	0.112423
A_07_P005167	ycbF	2764	cmr|putative chaperone [b0944]	6.87769	-0.000846104	0.00242348	-0.00635165	0.0925222	0.199286	0.0125377
A_07_P005175	pyrD	10561	cmr|dihydro-orotate dehydrogenase [b0945]	7.33102	-0.0101027	0.069751	0.0382862	0.223346	0.124409	0.0289309
A_07_P005180	ycbW	9736	cmr|orf, hypothetical protein [b0946]	8.97952	-0.0369555	-0.00205049	-0.131763	-0.0920296	-0.0568626	-0.0816716
A_07_P005181	ycbX	5759	cmr|orf, hypothetical protein [b0947]	7.58985	-0.103863	0.222675	-0.0559342	-0.018247	-0.0526522	0.105512
A_07_P005186	rlmL	9686	cmr|putative oxidoreductase [b0948]	8.58599	-0.252073	0.184623	-0.442721	-0.174848	-0.0943616	0.140402
A_07_P005192	uup	2296	cmr|putative ATP-binding component of a transport system [b0949]	7.83545	0.106396	0.117799	-0.042199	0.0335887	0.0571975	0.0963515
A_07_P005197	pqiA	10092	cmr|paraquat-inducible protein A [b0950]	7.95889	-0.0941601	-0.141482	-0.0306836	-0.0393584	0.0540679	0.0923306
A_07_P005203	pqiB	4028	cmr|paraquat-inducible protein B [b0951]	9.54998	0.0241916	0.0263191	0.011264	0.0255622	-0.0332462	-0.0978475
A_07_P005212	rmf	6313	cmr|ribosome modulation factor [b0953]	13.6927	0.777908	0.453845	0.481212	-1.07287	-1.2665	-0.945039
A_07_P005216	fabA	4868	cmr|beta-hydroxydecanoyl thioester dehydrase, trans-2-decenoyl-ACP isomerase [b0954]	10.4314	0.690631	0.374207	0.185551	-0.0585988	-0.0825531	-0.138463
A_07_P005221	ycbZ	9455	cmr|putative ATP-dependent protease [b0955]	8.90083	0.0760305	0.0695067	0.192633	0.0831006	0.141235	0.0198449
A_07_P005226	ycbG	6656	cmr|putative dehydrogenase [b0956]	9.33298	-0.318659	-0.398362	-0.281035	0.0754385	0.1641	0.147089
A_07_P005234	ompA	10272	cmr|outer membrane protein 3a [b0957]	15.5979	-0.677712	0.380577	0.0771423	0.189982	0.184854	0.0976835
A_07_P005240	sulA	10557	cmr|suppressor of lon; inhibits cell division and ftsZ ring formation [b0958]	8.30138	-0.0946551	-0.144949	-0.0858394	0.0661214	-0.186348	-0.0159119
A_07_P005243	sxy	556	cmr|orf, hypothetical protein [b0959]	7.61074	0.071004	0.0412616	0.0650264	0.202147	0.223464	0.231169
A_07_P005253	yccF	1224	cmr|orf, hypothetical protein [b0961]	8.06726	0.113016	0.18265	-0.122275	0.311132	0.213133	0.0452848
A_07_P005259	helD	7013	cmr|DNA helicase IV [b0962]	11.6351	-0.304186	-0.054957	-0.36961	0.14134	0.201333	0.227043
A_07_P005264	mgsA	1050	cmr|methylglyoxal synthase [b0963]	10.6032	-0.61064	-0.46578	-0.115302	0.0520249	0.102163	0.0983209
A_07_P005268	yccT	1584	cmr|orf, hypothetical protein [b0964]	7.31125	0.044356	0.0333929	-0.0475116	0.0781833	0.113539	0.116549
A_07_P005271	yccU	8069	cmr|orf, hypothetical protein [b0965]	10.3437	0.40802	0.283253	0.158312	0.101944	0.0933347	0.0715026
A_07_P005278	hspQ	8489	cmr|orf, hypothetical protein [b0966]	12.3049	0.318742	-0.00728508	0.203961	0.048311	0.029204	0.0233079
A_07_P005282	yccW	7008	cmr|putative oxidoreductase [b0967]	9.77781	-0.262955	-0.090142	-0.33791	0.0465604	0.0521291	0.0448525
A_07_P005289	yccX	7832	cmr|orf, hypothetical protein [b0968]	9.16529	0.357631	0.183174	0.0465292	0.245606	0.198809	0.0175373
A_07_P005300	yccA	6862	cmr|putative carrier/transport protein [b0970]	12.1255	-0.623835	-0.286602	-0.208246	0.391451	0.324331	0.17279
A_07_P005301	hyaA	10179	cmr|hydrogenase-1 small subunit [b0972]	7.47816	0.438313	-0.285335	0.657943	0.178565	0.191288	0.0349295
A_07_P005310	hyaB	1167	cmr|hydrogenase-1 large subunit [b0973]	7.21443	0.287413	-0.0703695	0.566992	0.0268638	0.0148151	-0.0038327
A_07_P005313	hyaC	7120	cmr|probable Ni/Fe-hydrogenase 1 b-type cytochrome subunit [b0974]	7.53211	0.432979	-0.0982083	0.765304	0.0454554	0.0153757	-0.00986476
A_07_P005317	hyaD	10113	cmr|processing of HyaA and HyaB proteins [b0975]	7.66205	0.412137	-0.0571051	0.658169	-0.108839	-0.179933	0.0270927
A_07_P005323	hyaE	6683	cmr|processing of HyaA and HyaB proteins [b0976]	7.43232	0.343652	-0.00499343	0.605943	0.0407871	-0.00550865	-0.00393433
A_07_P005328	hyaF	5809	cmr|nickel incorporation into hydrogenase-1 proteins [b0977]	6.97882	0.277812	0.0153322	0.389391	0.0363746	-0.031312	-0.000434006
A_07_P005333	appC	7395	cmr|probable third cytochrome oxidase, subunit I [b0978]	7.50825	0.304604	0.202441	0.239122	-0.0326075	-0.0663382	0.0934906
A_07_P005337	appB	10368	cmr|probable third cytochrome oxidase, subunit II [b0979]	8.65024	0.496528	0.272364	0.708377	-0.139745	-0.120966	-0.0355734
A_07_P005341	appA	3981	cmr|phosphoanhydride phosphorylase; pH 2.5 acid phosphatase; periplasmic [b0980]	7.78863	0.252428	0.134328	0.35265	-0.00569252	-0.0136145	-0.00934556
A_07_P005350	etk	132	cmr|orf, hypothetical protein [b0981]	7.75103	0.134254	0.000326978	0.0661401	-0.424396	-0.342714	-0.202156
A_07_P005356	gfcE	3181	cmr|putative function in exopolysaccharide production [b0983]	6.83351	0.0155617	0.0141587	0.0226384	-0.166225	-0.132691	-0.0469174
A_07_P005364	gfcD	9897	cmr|orf, hypothetical protein [b0984]	8.00859	-0.0656122	-0.0175058	-0.0588179	-0.305902	-0.22178	-0.210484
A_07_P005368	gfcC	1898	cmr|orf, hypothetical protein [b0985]	6.70563	0.0192564	0.00453993	0.0323984	-0.166895	-0.136477	-0.101034
A_07_P005371	gfcB	6829	cmr|putative regulator [b0986]	6.98198	-0.000408471	-0.04702	-0.0219518	-0.0696912	-0.0309974	0.0438641
A_07_P005379	gfcA	5042	cmr|orf, hypothetical protein [b0987]	7.77678	-0.0845844	-0.0448658	-0.0854992	-0.132185	-0.0939013	-0.0104681
A_07_P005381	insB	8787	cmr|IS1 protein InsB [b0988]	8.82592	0.195297	0.00478319	-0.0402822	0.127618	0.093372	0.0847244
A_07_P005389	cspH	4208	cmr|cold shock-like protein [b0989]	6.69429	0.0354201	0.0162511	0.00339192	-0.138133	-0.105168	0.0309266
A_07_P005392	cspG	238	cmr|homolog of Salmonella cold shock protein [b0990]	7.57833	-0.275155	-0.241356	-0.185744	0.266213	0.113913	0.180128
A_07_P005396	dgoK	4936	cmr|2-oxo-3-deoxygalactonate kinase [b3693]	7.21263	-0.144678	-0.193096	0.0372787	0.320618	0.147309	0.105395
A_07_P005403	b3694	6688	cmr|putative FADA-type transcriptional regulator [b3694]	8.2386	-0.280949	-0.388873	-0.312753	0.000511757	-0.0302509	0.107383
A_07_P005410	b3695	9537	cmr|regulator protein for dgo operon [b3695]	8.03961	-0.244862	-0.287826	-0.15752	0.211208	0.0881676	0.120079
A_07_P005415	yidX	10480	cmr|putative replicase EC 2.7.- [b3696]	7.58475	0.0775394	0.168835	0.0444001	0.390241	0.161425	0.223773
A_07_P005417	yidA	6882	cmr|orf, hypothetical protein [b3697]	8.35635	-0.147162	-0.138601	-0.0414058	-0.0534498	-0.0585777	0.130524
A_07_P005425	yidB	10059	cmr|orf, hypothetical protein [b3698]	8.18418	0.0696044	0.260828	0.0507005	-0.0159247	-0.018171	-0.0233021
A_07_P005429	gyrB	8470	cmr|DNA gyrase subunit B, type II topoisomerase, ATPase activity [b3699]	9.91536	-0.242761	-0.00182017	0.0228078	-0.148592	-0.0974794	-0.142097
A_07_P005432	recF	6643	cmr|ssDNA and dsDNA binding, ATP binding [b3700]	8.64083	-0.143322	0.0833664	0.0516762	-0.316821	-0.107141	0.185295
A_07_P005436	dnaN	4340	cmr|DNA polymerase III, beta-subunit [b3701]	10.3254	-0.0507426	0.154294	0.0509393	0.229648	0.190472	0.377128
A_07_P005441	dnaA	5465	cmr|DNA biosynthesis; initiation of chromosome replication; can be transcription regulator [b3702]	9.52125	-0.00850856	0.267619	0.0170516	-0.19518	-0.182575	-0.116559
A_07_P005448	rnpA	315	cmr|RNase P, protein component; protein C5; processes tRNA, 4.5S RNA [b3704]	11.8139	-0.152907	0.23634	0.119589	0.0276797	0.0194695	0.0628302
A_07_P005451	yidC	790	cmr|60 KD inner-membrane protein [b3705]	11.7226	-0.174669	0.25475	0.149416	-0.0435031	0.015024	-0.00540274
A_07_P005456	mnmE	7104	cmr|GTP-binding protein in thiophene and furan oxidation [b3706]	8.43656	-0.244602	-0.167224	0.0310262	0.00754892	-0.0322351	-0.0609034
A_07_P005475	mdtL	8251	cmr|putative transport protein [b3710]	7.0032	-0.149749	-0.0721731	-0.15088	0.00434412	0.0107733	-0.00020427
A_07_P005476	yidZ	1353	cmr|putative transcriptional regulator LYSR-type [b3711]	7.53122	-0.137112	0.000938697	0.0210934	0.0404648	0.019332	-0.0195742
A_07_P005482	yieE	3548	cmr|orf, hypothetical protein [b3712]	7.70422	-0.217363	-0.0547109	0.0256895	0.0275683	0.0104991	0.0506509
A_07_P005486	yieF	1981	cmr|orf, hypothetical protein [b3713]	9.26908	0.290216	0.301698	0.164969	-0.00306593	0.00994613	-0.0272739
A_07_P005491	yieG	2924	cmr|putative membrane / transport protein [b3714]	8.98296	0.046408	0.181983	0.237675	-0.026703	-0.0140172	-0.0108508
A_07_P005504	cbrB	10354	cmr|orf, hypothetical protein [b3716]	7.23761	-0.000160385	0.0515819	0.0610315	0.0895354	-0.00240789	0.0440088
A_07_P005510	cbrC	6500	cmr|orf, hypothetical protein [b3717]	7.53965	0.0781135	-0.00892424	0.0518078	0.184818	-0.0351909	-0.024035
A_07_P005514	yieK	10534	cmr|putative isomerase [b3718]	6.88782	0.062177	0.0911438	0.00506713	0.0222301	-0.098372	-0.0629657
A_07_P005519	yieL	540	cmr|putative xylanase [b3719]	6.82502	0.0252618	0.0363468	0.00428506	-0.101924	-0.121537	-0.081781
A_07_P005525	bglH	4733	cmr|putative receptor protein [b3720]	6.8058	0.0483315	0.111662	0.0714931	-0.0774057	-0.202776	-0.138668
A_07_P005527	bglB	7239	cmr|phospho-beta-glucosidase B; cryptic [b3721]	6.75392	-0.00225441	0.00468243	0.0311941	0.19479	0.176891	0.236576
A_07_P005531	bglF	9310	cmr|PTS system beta-glucosides, enzyme II, cryptic [b3722]	6.71775	-0.0575523	0.00706488	0.00442798	0.110748	0.0990957	0.0724081
A_07_P005540	bglG	1987	cmr|positive regulation of bgl operon [b3723]	6.85858	0.00560148	0.0900981	0.0974796	0.0359753	0.065387	0.0594595
A_07_P005542	phoU	10203	cmr|negative regulator for pho regulon and putative enzyme in phosphate metabolism [b3724]	8.26378	-0.0906091	-0.0106854	-0.252904	0.448811	0.321791	0.0128012
A_07_P005550	pstB	6304	cmr|ATP-binding component of high-affinity phosphate-specific transport system [b3725]	7.60254	-0.0146987	0.0236978	0.00245311	0.504449	0.241408	0.0653678
A_07_P005555	pstA	5419	cmr|high-affinity phosphate-specific transport system [b3726]	8.7211	0.0536802	0.131606	-0.0409951	0.357834	0.209683	-0.153667
A_07_P005556	pstC	1325	cmr|high-affinity phosphate-specific transport system, cytoplasmic membrane component [b3727]	8.04035	-0.0317832	0.0876126	-0.0254506	0.174507	-0.124741	0.0138826
A_07_P005561	pstS	10528	cmr|high-affinity phosphate-specific transport system; periplasmic phosphate-binding protein [b3728]	8.41241	0.119787	0.297081	0.00473251	0.480365	0.316936	0.2466
A_07_P005571	glmU	7833	cmr|N-acetyl glucosamine-1-phosphate uridyltransferase [b3730]	11.5445	0.0329177	0.211599	0.187636	0.395105	0.190105	0.22649
A_07_P005580	atpC	124	cmr|membrane-bound ATP synthase, F1 sector, epsilon-subunit [b3731]	13.2283	-0.414247	-0.273381	-0.301177	0.169757	-0.0100679	0.11298
A_07_P005582	atpD	9605	cmr|membrane-bound ATP synthase, F1 sector, beta-subunit [b3732]	12.776	-0.46783	-0.194699	-0.430883	0.430537	0.141704	0.221363
A_07_P005587	atpG	328	cmr|membrane-bound ATP synthase, F1 sector, gamma-subunit [b3733]	11.1993	-0.277803	-0.0161317	-0.300355	0.00561299	-0.0888151	0.00856366
A_07_P005591	atpA	6352	cmr|membrane-bound ATP synthase, F1 sector, alpha-subunit [b3734]	13.7556	-0.466977	-0.172126	-0.260702	-0.0927449	-0.0392407	0.0826395
A_07_P005596	atpH	5395	cmr|membrane-bound ATP synthase, F1 sector, delta-subunit [b3735]	11.9216	-0.0392816	0.0489023	-0.0991088	-0.0713585	-0.0705369	0.0250477
A_07_P005604	atpF	7299	cmr|membrane-bound ATP synthase, F0 sector, subunit b [b3736]	8.1398	0.126198	0.0235992	-0.0948502	0.29367	0.230345	0.0767042
A_07_P005607	atpE	3102	cmr|membrane-bound ATP synthase, F0 sector, subunit c [b3737]	13.1612	0.0695279	-0.099304	-0.419156	-0.471093	-0.204531	-0.246436
A_07_P005614	atpB	4916	cmr|membrane-bound ATP synthase, F0 sector, subunit a [b3738]	11.7698	0.12891	0.0487307	0.116152	-0.242683	-0.0478768	-0.244199
A_07_P005616	atpI	7553	cmr|membrane-bound ATP synthase, dispensable protein, affects expression of atpB [b3739]	10.971	0.110608	0.13435	0.0466085	0.0567863	-0.0189823	-0.116022
A_07_P005623	gidB	4878	cmr|glucose-inhibited division; chromosome replication? [b3740]	9.07132	-0.211759	0.00233129	0.172272	0.15272	-0.00160256	0.110851
A_07_P005627	mnmG	1448	cmr|glucose-inhibited division; chromosome replication? [b3741]	8.84633	-0.222365	0.170982	0.0425609	-0.0997583	-0.0170753	-0.023378
A_07_P005634	mioC	2298	cmr|initiation of chromosome replication [b3742]	9.09981	-0.025441	0.224439	0.0356582	0.273834	0.139351	0.139882
A_07_P005636	asnC	9550	cmr|regulator for asnA, asnC and gidA [b3743]	8.16325	-0.0822745	-0.0599323	-0.0567705	0.374192	0.191454	0.0396949
A_07_P005641	asnA	10520	cmr|asparagine synthetase A [b3744]	9.88551	0.512466	-0.248852	-0.453718	0.281296	0.15694	0.0835528
A_07_P005646	viaA	2421	cmr|orf, hypothetical protein [b3745]	7.82877	-0.128167	0.0295355	-0.0589103	0.281771	0.145592	0.0633485
A_07_P005654	ravA	6269	cmr|putative 2-component regulator [b3746]	8.5185	0.0161959	0.105796	0.0986206	-0.270247	-0.0840033	-0.156777
A_07_P005658	kup	886	cmr|low affinity potassium transport system [b3747]	7.91292	-0.0649059	0.104457	-0.28951	-0.237578	-0.114022	-0.0155648
A_07_P005662	rbsD	9406	cmr|D-ribose high-affinity transport system; membrane-associated protein [b3748]	14.1836	-0.211651	-0.564911	0.0424417	-0.20465	-0.135779	-0.344702
A_07_P005669	rbsA	6046	cmr|ATP-binding component of D-ribose high-affinity transport system [b3749]	10.5579	0.043687	-0.322342	-0.0386973	-0.280121	-0.235541	-0.445718
A_07_P005671	rbsC	7686	cmr|D-ribose high-affinity transport system [b3750]	13.7985	0.0631721	-0.319083	-0.128153	0.143608	0.0209134	0.133147
A_07_P005677	rbsB	2494	cmr|D-ribose periplasmic binding protein [b3751]	16.6027	0.163848	-0.0263156	-0.309807	1.51641	1.45453	1.67262
A_07_P005685	rbsK	1293	cmr|ribokinase [b3752]	10.9023	-0.0287241	-0.0600244	0.301247	-0.288953	0.248943	-0.380895
A_07_P005686	rbsR	2467	cmr|regulator for rbs operon [b3753]	10.1247	0.0668125	-0.0492101	0.166448	-0.150693	0.176982	-0.122605
A_07_P005693	hsrA	659	cmr|putative transport protein [b3754]	7.96212	-0.148551	-0.0799485	-0.0260125	0.0991658	0.0720772	0.105424
A_07_P005698	yieP	4470	cmr|orf, hypothetical protein [b3755]	9.58934	-0.605078	-0.379187	-0.18108	-0.0305923	0.033655	-0.012918
A_07_P005705	b3762	10311	cmr|orf, hypothetical protein [b3762]	8.66418	-0.11969	-0.139525	-0.0171342	-0.115806	-0.081895	-0.0776331
A_07_P005708	b3763	10411	cmr|regulator of pssA [b3763]	8.56613	-0.0690723	-0.0667072	-0.0661908	-0.1678	-0.0707721	-0.0848294
A_07_P005711	yifE	554	cmr|orf, hypothetical protein [b3764]	10.485	0.400318	0.456856	-0.469785	-0.239421	-0.0906756	-0.102776
A_07_P005720	yifB	8804	cmr|putative 2-component regulator [b3765]	7.80411	0.251377	0.0630426	-0.0874152	0.0442188	-0.0412687	0.0357724
A_07_P005722	b3767	10449	cmr|acetolactate synthase II, large subunit, cryptic, interrupted [b3767]	9.4342	-0.162056	0.04374	-0.0861333	-0.0590608	-0.0518927	0.0283899
A_07_P005727	ilvM	2623	cmr|acetolactate synthase II, valine insensitive, small subunit [b3769]	7.2725	-0.013018	0.0529766	0.00536505	-0.209346	-0.213089	-0.121999
A_07_P005731	ilvE	9533	cmr|branched-chain amino-acid aminotransferase [b3770]	9.1479	-0.55061	-0.125732	-0.301083	0.0783191	-0.0456648	-0.0782347
A_07_P005741	ilvA	4914	cmr|threonine deaminase [b3772]	8.18679	0.0532145	0.0900748	0.142073	-0.101226	-0.137945	0.0239638
A_07_P005750	ilvY	531	cmr|positive regulator for ilvC [b3773]	8.62285	0.0703744	-0.104924	-0.053904	-0.0603426	-0.138393	-0.208469
A_07_P005761	b3776	1001	cmr|orf, hypothetical protein [b3776]	7.98303	-0.0339596	-0.0429899	-0.049545	0.177557	-0.0707486	-0.168407
A_07_P005766	yifN	3213	cmr|orf, hypothetical protein [b3777]	7.33575	0.0486685	0.0224287	-0.00892178	0.168448	0.00301791	0.0513989
A_07_P005771	rep	3250	cmr|rep helicase, a single-stranded DNA dependent ATPase [b3778]	8.2935	-0.193364	0.0848965	-0.063983	0.240105	0.00241596	-0.153647
A_07_P005780	gpp	5680	cmr|guanosine pentaphosphatase; exopolyphosphatase [b3779]	9.34609	0.357124	0.27303	0.322637	0.304789	0.129829	-0.021511
A_07_P005782	rhlB	7059	cmr|putative ATP-dependent RNA helicase [b3780]	9.66882	0.123401	0.203024	0.144414	0.0185949	0.00602051	-0.0664793
A_07_P005791	rho	4230	cmr|transcription termination factor Rho; polarity suppressor [b3783]	9.30306	-0.0981255	0.205965	0.277314	0.0450842	0.0279512	0.148571
A_07_P005799	rfe	3584	cmr|UDP-GlcNAc:undecaprenylphosphate GlcNAc-1-phosphate transferase; synthesis of enterobacterial common antigen [b3784]	9.12631	-0.183747	-0.0404363	-0.17671	0.156118	0.0621975	0.213918
A_07_P005801	wzzE	932	cmr|putative transport protein [b3785]	9.18502	-0.247459	0.0208344	-0.266244	-0.0108604	-0.0675221	0.107367
A_07_P005810	rffE	37	cmr|UDP-N-acetyl glucosamine -2-epimerase; synthesis of enterobacterial common antigen [b3786]	9.02374	-0.245871	0.190233	-0.352911	-0.0760464	-0.0445627	-0.00785143
A_07_P005811	rffD	5796	cmr|UDP-N-acetyl-D-mannosaminuronic acid dehydrogenase; synthesis of enterobacterial common antigen [b3787]	8.3161	-0.175771	-0.0352037	-0.220449	0.267154	0.087168	0.0915604
A_07_P005816	rffG	7220	cmr|dTDP-glucose 4,6-dehydratase [b3788]	7.94128	-0.221243	-0.0279649	-0.246763	0.0761588	-0.0124016	-0.0539579
A_07_P005823	rffH	2556	cmr|glucose-1-phosphate thymidylyltransferase [b3789]	8.86362	-0.146029	-0.0424252	-0.298231	-0.0189931	-0.0285933	-0.0112758
A_07_P005826	rffC	117	cmr|orf, hypothetical protein [b3790]	7.27473	-0.125102	-0.0731692	-0.0936737	0.0141189	0.0175459	0.00448576
A_07_P005832	rffA	4711	cmr|putative regulator [b3791]	8.55246	-0.16457	0.0536741	-0.0854247	0.0421989	0.0691158	0.000978806
A_07_P005838	wzxE	9326	cmr|putative cytochrome [b3792]	8.29704	-0.0706769	0.107263	0.0810914	-0.133492	-0.0893843	-0.149993
A_07_P005842	b4404	5901	cmr|orf, conceptual translation in SwissProt is fused with b4405 [b4404]	8.16175	0.0598661	0.0913074	0.12645	0.119334	0.0398828	0.166548
A_07_P005848	b4405	2865	cmr|orf, conceptual translation in SwissProt is fused with b4404 [b4405]	7.72979	-0.0233649	0.111245	-0.126262	-0.140203	-0.161868	-0.208523
A_07_P005852	wzyE	9311	cmr|TDP-Fuc4NAc:lipidII transferase; synthesis of enterobacterial common antigen [b3793]	8.11989	-0.0330924	0.0380269	-0.203545	0.0184528	0.0223877	0.0784285
A_07_P005860	rffM	4700	cmr|probable UDP-N-acetyl-D-mannosaminuronic acid transferase; synthesis of enterobacterial common antigen [b3794]	7.22429	0.0712734	0.0284833	0.0180145	-0.0301237	-0.0242898	0.0830036
A_07_P005861	yifK	463	cmr|putative amino acid/amine transport protein [b3795]	7.9199	0.149866	0.103229	-0.115531	0.00470169	-0.0657585	-0.19598
A_07_P005873	aslA	3427	cmr|arylsulfatase [b3801]	6.81679	0.0263714	0.0120288	0.17152	0.0131431	-0.0627471	0.0201135
A_07_P005880	hemY	777	cmr|a late step of protoheme IX synthesis [b3802]	10.3825	0.300174	0.273874	0.269534	0.0973404	0.0507829	0.00986263
A_07_P005885	hemX	5094	cmr|uroporphyrinogen III methylase [b3803]	9.53759	-0.0204423	0.119902	-0.0780152	-0.0663287	-0.0796021	-0.0599712
A_07_P005889	hemD	5779	cmr|uroporphyrinogen III synthase [b3804]	10.5574	-0.034306	-0.217589	0.0281223	0.00249952	0.00350805	-0.00941859
A_07_P005898	cyaA	8319	cmr|adenylate cyclase [b3806]	9.62874	-0.0321348	0.0282074	-0.00955209	-0.0278756	-0.0639069	-0.014826
A_07_P005904	cyaY	8586	cmr|orf, hypothetical protein [b3807]	7.83298	0.170536	0.0795874	0.089421	-0.0305474	0.0127832	0.0572894
A_07_P005909	b3808	5359	cmr|orf, hypothetical protein [b3808]	7.20448	-0.0718487	-0.0236198	-0.087255	0.0585472	-0.00445553	0.101796
A_07_P005914	dapF	839	cmr|diaminopimelate epimerase [b3809]	9.08117	-0.212906	-0.142182	-0.16556	-0.00122724	-0.134652	0.0719313
A_07_P005917	yigA	4247	cmr|orf, hypothetical protein [b3810]	8.80066	-0.0800676	-0.103071	0.0547955	0.0861571	-0.0344745	-0.0210573
A_07_P005927	yigB	5257	cmr|putative phosphatase [b3812]	7.53965	-0.114208	-0.00435421	-0.0297174	-0.0388329	-0.0550653	-0.0831691
A_07_P005932	uvrD	3153	cmr|DNA-dependent ATPase I and helicase II [b3813]	8.82084	0.0173266	0.19314	0.0149735	0.334888	0.11275	-0.0511326
A_07_P005938	b3814	5781	cmr|orf, hypothetical protein [b3814]	6.89847	0.019127	-0.0179861	0.0195077	-0.0505698	-0.0708703	0.0419533
A_07_P005945	yigE	2816	cmr|orf, hypothetical protein [b3815]	7.21884	-0.04824	-0.0127658	0.119772	-0.111272	-0.0286408	0.194633
A_07_P005951	yigF	2074	cmr|orf, hypothetical protein [b3817]	6.90932	0.0208634	0.0440122	0.0228781	-0.0712799	0.116035	0.205686
A_07_P005965	rarD	4019	cmr|orf, hypothetical protein [b3819]	7.0279	0.0490308	0.0271001	0.0265485	-0.175266	-0.122638	-0.0725798
A_07_P005970	yigI	10097	cmr|orf, hypothetical protein [b3820]	9.12811	0.10784	0.132615	0.168521	-0.0851161	-0.0800562	0.0284458
A_07_P005971	pldA	7004	cmr|outer membrane phospholipase A [b3821]	8.03654	-0.198706	-0.0408144	-0.182844	0.166619	0.13156	0.120755
A_07_P005980	recQ	8769	cmr|ATP-dependent DNA helicase [b3822]	7.13189	-0.0829552	0.089672	-0.0712955	0.324224	0.250909	0.113067
A_07_P005985	sdaB	4666	cmr|L-serine dehydratase [b2797]	10.1832	-0.64683	-0.151558	-0.543517	-0.0476005	-0.12496	-0.128032
A_07_P005989	ygdG	8325	cmr|5-3 exonuclease [b2798]	8.02203	-0.266355	-0.0394661	-0.0986091	0.0711086	-0.0425787	0.109004
A_07_P005991	fucO	7028	cmr|L-1,2-propanediol oxidoreductase [b2799]	9.52654	-0.198482	-0.167918	-0.216105	0.179007	0.0652577	0.126072
A_07_P005999	fucA	7923	cmr|L-fuculose-1-phosphate aldolase [b2800]	9.80117	-0.275672	-0.212461	-0.131686	0.216415	0.227218	0.197034
A_07_P006001	fucP	393	cmr|fucose permease [b2801]	8.02321	-0.0189145	-0.0320395	0.193411	0.00277978	-0.0346883	0.00546878
A_07_P006006	fucI	7604	cmr|L-fucose isomerase [b2802]	7.07042	-0.143123	-0.12888	-0.0400131	-0.0348455	0.0332033	0.119935
A_07_P006014	fucK	277	cmr|L-fuculokinase [b2803]	9.1189	0.109169	0.225906	0.0967683	0.0356643	0.00979217	0.0510913
A_07_P006018	fucU	7605	cmr|protein of fucose operon [b2804]	8.95434	0.0539711	0.278554	-0.0182293	0.0272627	-0.0623214	0.0314358
A_07_P006024	fucR	7143	cmr|positive regulator of the fuc operon [b2805]	8.48374	-0.339786	-0.244981	-0.453991	-0.119957	-0.133185	0.0074705
A_07_P006026	ygdE	7351	cmr|orf, hypothetical protein [b2806]	8.49625	-0.0609969	-0.0394328	-0.0680139	-0.0213565	-0.00632508	-0.0757193
A_07_P006031	ygdD	5446	cmr|orf, hypothetical protein [b2807]	9.36858	0.196355	0.111357	0.0804767	0.111208	0.0668074	0.000529742
A_07_P006042	ygdI	5239	cmr|orf, hypothetical protein [b2809]	10.9643	0.292846	0.341307	0.550312	0.0356302	0.0172351	0.00643522
A_07_P006050	csdA	4890	cmr|orf, hypothetical protein [b2810]	8.72913	-0.147516	-0.0894321	0.0757099	-0.0334065	-0.0750515	-0.277787
A_07_P006052	csdE	6930	cmr|orf, hypothetical protein [b2811]	9.40452	-0.0742207	-0.0743361	0.020942	-0.0798034	-0.0450473	0.0796356
A_07_P006060	ygdL	5243	cmr|putative enzyme [b2812]	8.49184	0.0854134	0.0822159	-0.0525934	-0.0372528	0.0466458	-0.00791532
A_07_P006061	mltA	4818	cmr|membrane-bound lytic murein transglycosylase A [b2813]	9.25198	-0.00173673	0.181324	-0.0363527	-0.0300708	0.0206551	0.00577507
A_07_P006068	amiC	8496	cmr|putative amidase [b2817]	8.86056	-0.00964915	0.110641	-0.0712489	0.367326	0.190233	0.082722
A_07_P006074	argA	1020	cmr|N-acetylglutamate synthase; amino acid acetyltransferase [b2818]	7.2186	0.273596	0.0192071	-0.112283	0.092275	0.0405442	0.0270208
A_07_P006076	recD	10172	cmr|DNA helicase, ATP-dependent dsDNA/ssDNA exonuclease V subunit, ssDNA endonuclease [b2819]	7.91622	0.148528	-0.0576843	0.0133301	-0.0480809	-0.0662565	0.0465425
A_07_P006083	recB	6286	cmr|DNA helicase, ATP-dependent dsDNA/ssDNA exonuclease V subunit, ssDNA endonuclease [b2820]	8.47592	0.0943669	-0.11274	-0.000292853	-0.106214	-0.0831317	-0.0820924
A_07_P006090	ptrA	3652	cmr|protease III [b2821]	7.92536	0.140761	-0.209538	-0.209912	-0.0167237	-0.299792	-0.0728983
A_07_P006097	ppdC	4163	cmr|prepilin peptidase dependent protein C [b2823]	7.38484	0.0441148	0.128081	0.168558	-0.145328	0.188769	0.189431
A_07_P006104	ygdB	624	cmr|orf, hypothetical protein [b2824]	7.14942	-0.063788	0.00713971	-0.0620765	0.0396189	0.112952	0.0379488
A_07_P006110	ppdB	6156	cmr|prepilin peptidase dependent protein B [b2825]	7.16063	-0.0822091	0.0210003	-0.017519	-0.0237843	-0.0576573	0.0293901
A_07_P006119	thyA	6962	cmr|thymidylate synthetase [b2827]	9.98577	-0.274392	0.107721	-0.274208	-0.083868	-0.0969629	-0.0235442
A_07_P006122	lgt	7931	cmr|phosphatidylglycerol-prolipoprotein diacylglyceryl transferase; a major membrane phospholipid [b2828]	8.65606	-0.23844	0.0367215	-0.0365441	-0.147969	-0.139824	-0.112406
A_07_P006135	rppH	10496	cmr|putative invasion protein [b2830]	10.7721	-0.335261	-0.278318	0.0157636	-0.0829568	-0.086825	0.026578
A_07_P006136	mutH	1218	cmr|methyl-directed mismatch repair [b2831]	7.22261	-0.00361999	0.0198771	0.0429688	-0.0295396	-0.0442692	-0.0863873
A_07_P006141	ygdQ	7970	cmr|putative transport protein [b2832]	9.62914	0.185794	0.015592	0.288298	0.1047	0.0375899	-0.0111897
A_07_P006149	ygdR	7378	cmr|orf, hypothetical protein [b2833]	10.0734	-0.113334	-0.207273	-0.285273	0.0171756	0.0232688	0.0119347
A_07_P006155	tas	8244	cmr|orf, hypothetical protein [b2834]	8.56181	-0.0456374	0.126613	-0.215913	-0.015311	-0.035916	-0.103593
A_07_P006156	lplT	10627	cmr|putative resistance proteins [b2835]	7.7293	0.117037	0.0744159	0.0845166	-0.0289306	-0.106884	-0.0186309
A_07_P006161	aas	7446	cmr|2-acyl-glycerophospho-ethanolamine acyltransferase; acyl-acyl-carrier protein synthetase [b2836]	7.69774	-0.0597951	-0.00180289	0.0294472	0.0939398	-0.0705549	0.106581
A_07_P006169	galR	728	cmr|repressor of galETK operon [b2837]	8.55556	0.00133894	0.0724201	0.0808647	-0.0554331	-0.0709362	-0.0427739
A_07_P006174	lysA	1427	cmr|diaminopimelate decarboxylase [b2838]	7.61847	-0.0231538	0.0703379	0.0853417	0.0189367	-0.0126481	0.0487136
A_07_P006179	lysR	7614	cmr|positive regulator for lys [b2839]	6.92602	-0.137251	-0.137602	-0.117604	0.0339566	0.0338868	-0.0136304
A_07_P006185	ygeA	2626	cmr|putative resistance proteins [b2840]	8.21145	0.052178	0.0442619	-0.242106	-0.0179212	0.000727333	-0.00271468
A_07_P006186	araE	9163	cmr|low-affinity L-arabinose transport system proton symport protein [b2841]	7.6069	0.00162659	0.00999417	0.0271703	-0.345507	-0.222214	-0.232003
A_07_P006191	kduD	6677	cmr|2-deoxy-D-gluconate 3-dehydrogenase [b2842]	7.18688	-0.0234536	0.0237917	-0.0175286	0.0150717	0.0530576	-0.0054478
A_07_P006198	kduI	10183	cmr|homolog of pectin degrading enzyme 5-keto 4-deoxyuronate isomerase [b2843]	8.40301	-0.306811	-0.278509	-0.250508	0.0480635	0.0651233	0.0369825
A_07_P006203	yqeF	1342	cmr|putative acyltransferase [b2844]	9.3089	-0.376147	-0.108615	-0.606004	0.0100477	0.00711929	0.0212749
A_07_P006207	yqeG	2756	cmr|putative transporter protein [b2845]	7.37339	-0.101948	-0.00150219	-0.136378	0.0240732	0.0238443	0.0221492
A_07_P006215	yqeH	8395	cmr|orf, hypothetical protein [b2846]	7.21288	-0.158698	-0.0444424	-0.076646	-2.07693	-2.10525	-1.35062
A_07_P006225	yqeJ	9088	cmr|orf, hypothetical protein [b2848]	6.75943	0.0405779	0.032617	0.0107887	0.0861965	-0.0309102	0.0221931
A_07_P006226	yqeK	6865	cmr|orf, hypothetical protein [b2849]	6.6502	0.00507714	0.00657142	0.0191801	0.0505936	-0.11234	-0.0768209
A_07_P006234	ygeF	10247	cmr|orf, hypothetical protein [b2850]	8.61946	0.203219	0.0134462	0.143211	-0.0643721	-0.116001	-0.0508652
A_07_P006245	ygeH	272	cmr|putative invasion protein [b2852]	6.71434	-0.0604714	-0.0429242	-0.0399357	-0.093753	-0.0335575	0.00505857
A_07_P006250	ygeI	8521	cmr|orf, hypothetical protein [b2853]	6.81811	-0.0145117	-0.037903	-0.00685075	-0.0832241	-0.150095	0.213652
A_07_P006262	ygeK	1705	cmr|orf, hypothetical protein [b2856]	6.77498	-0.0369179	-0.0391155	-0.0483584	-0.0546384	-0.00277735	-0.0447297
A_07_P006266	b2857	1777	cmr|orf, hypothetical protein [b2857]	9.54472	3.23745	2.49891	0.242628	-0.0548636	-0.0434394	-0.00719658
A_07_P006273	ygeN	5606	cmr|orf, hypothetical protein [b2858]	7.05224	-0.0507331	-0.0257915	-0.0442858	0.318824	0.258852	0.168339
A_07_P006278	ygeO	5115	cmr|orf, hypothetical protein [b2859]	7.60873	0.0297666	0.218871	0.179235	0.0643147	0.146555	0.328747
A_07_P006282	b2862	108	cmr|orf, hypothetical protein [b2862]	7.4584	-0.110027	0.0644588	0.0961797	0.0645744	0.252099	0.38196
A_07_P006287	ygeQ	4850	cmr|orf, hypothetical protein [b2863]	7.8744	-0.113008	0.0165377	0.0724469	0.117235	0.173028	0.233258
A_07_P006295	ygeR	7109	cmr|putative lipoprotein [b2865]	9.56874	0.180419	0.101494	0.0462813	0.0755454	0.0581397	0.0600689
A_07_P006300	xdhA	8355	cmr|orf, hypothetical protein [b2866]	7.0472	-0.0119272	-0.0196193	-0.0113843	-0.0516198	-0.0342641	0.00257567
A_07_P006304	xdhB	5836	cmr|putative dehydrogenase [b2867]	7.89801	-0.189873	-0.237315	-0.000164441	-0.118321	-0.0556294	0.0112469
A_07_P006310	xdhC	8520	cmr|putative dehydrogenase [b2868]	8.07881	0.0411988	-0.277376	-0.0531944	-0.229215	0.0586618	0.159573
A_07_P006312	ygeV	6577	cmr|putative transcriptional regulator [b2869]	9.40172	-0.18985	-0.357684	-0.11738	-0.150063	-0.0366166	-0.108531
A_07_P006316	ygeW	1991	cmr|putative carbamoyl transferase [b2870]	8.18038	-0.144171	-0.253373	0.448529	-0.0748136	0.0229726	0.119146
A_07_P006321	ygeX	1256	cmr|putative dehydratase [b2871]	7.77357	0.145288	-0.218279	0.82927	0.0594895	0.0873328	0.0913657
A_07_P006326	ygeY	2596	cmr|putative deacetylase [b2872]	7.70262	0.119097	-0.237765	0.797953	0.333621	0.170036	0.336672
A_07_P006331	hyuA	3723	cmr|orf, hypothetical protein [b2873]	6.94199	0.08346	0.0343382	0.360911	0.00827779	0.00180596	-0.0233765
A_07_P006336	yqeA	7795	cmr|putative kinase [b2874]	7.98044	-0.143659	-0.0822365	-0.149057	-0.0232203	0.0744717	0.0489411
A_07_P006342	yqeB	661	cmr|putative synthases [b2875]	8.27448	-0.145245	-0.319005	0.00633531	0.0512238	0.0837138	0.0838721
A_07_P006347	yqeC	887	cmr|orf, hypothetical protein [b2876]	8.44793	0.0960163	-0.272749	0.199165	0.133792	0.0821857	0.113101
A_07_P006359	ygfK	2012	cmr|putative oxidoreductase, Fe-S subunit [b2878]	7.39585	-0.1684	-0.397613	0.412612	-0.0116309	0.0106992	0.0184524
A_07_P006362	ssnA	1148	cmr|putative proteoglycan [b2879]	7.81061	-0.173676	-0.573185	0.703821	-0.0117388	0.0186639	-0.00586591
A_07_P006371	xdhD	6503	cmr|putative dehydrogenase [b2881]	9.03006	0.0355007	-0.467158	0.657719	0.0209083	0.0678635	0.114266
A_07_P006377	ygfO	4588	cmr|putative transport protein [b2882]	7.0122	0.08901	0.0171203	0.283007	0.223297	0.184491	0.124601
A_07_P006382	guaD	1501	cmr|orf, hypothetical protein [b2883]	7.3641	-0.000782961	-0.0915675	0.151345	-0.18907	-0.225224	-0.464918
A_07_P006388	ygfQ	5160	cmr|orf, hypothetical protein [b2884]	7.38545	0.130045	-0.0576196	0.217243	-0.0273977	-0.144627	-0.381014
A_07_P006392	b2885	8975	cmr|putative oxidoreductase [b2885]	7.70193	0.089161	-0.191735	0.206909	0.18419	0.0387763	0.0937879
A_07_P006399	ygfS	2092	cmr|putative oxidoreductase, Fe-S subunit [b2886]	7.18963	0.0850795	-0.035056	0.0303332	-0.0434087	-0.0802774	-0.0901898
A_07_P006405	ygfT	2607	cmr|putative oxidoreductase, Fe-S subunit [b2887]	6.87184	0.0557609	0.0308649	0.0567311	-0.278239	-0.0728282	-0.11381
A_07_P006408	ygfU	364	cmr|putative permease [b2888]	7.44065	0.0388088	-0.190724	0.00715603	-0.160256	-0.12552	-0.0913357
A_07_P006415	idi	5539	cmr|putative enzyme [b2889]	8.70576	0.471926	-0.0557651	-0.12142	0.272458	0.210335	0.132547
A_07_P006416	lysS	2305	cmr|lysine tRNA synthetase, constitutive; suppressor of ColE1 mutation in primer RNA [b2890]	9.47247	-0.597836	0.00779448	-0.479765	-0.298683	-0.182705	-0.105634
A_07_P006421	prfB	348	cmr|peptide chain release factor RF-2 [b2891]	9.19342	-0.776862	-0.00568289	-0.454745	-0.278076	0.0403417	-0.134924
A_07_P006435	dsbC	2570	cmr|protein disulfide isomerase II [b2893]	9.97062	0.0220046	-0.116288	0.183241	0.301496	0.133547	0.044143
A_07_P006436	xerD	3188	cmr|site-specific recombinase [b2894]	8.823	-0.031401	0.0192105	0.0608592	0.144854	0.120875	0.0355148
A_07_P006442	fldB	4194	cmr|flavodoxin 2 [b2895]	9.24533	-0.208878	-0.18699	-0.137566	-0.221299	-0.0779538	-0.0901596
A_07_P006446	ygfX	6935	cmr|orf, hypothetical protein [b2896]	10.051	-0.472065	-0.44567	-0.352511	-0.259687	-0.057922	-0.0350668
A_07_P006456	ygfZ	3379	cmr|orf, hypothetical protein [b2898]	10.7848	-0.208175	-0.198185	0.0567194	0.0139496	-0.0202926	-0.0596878
A_07_P006461	yqfA	172	cmr|putative oxidoreductase [b2899]	10.8156	-0.440288	-0.948782	-0.376551	-0.00119742	0.0210003	0.143414
A_07_P006471	bglA	4642	cmr|6-phospho-beta-glucosidase A; cryptic [b2901]	9.69121	-0.0690903	-0.0987054	-0.291162	0.0338579	0.0182326	-0.072619
A_07_P006477	ygfF	1926	cmr|putative oxidoreductase [b2902]	8.09494	0.220755	0.103067	-0.0452113	-0.176205	-0.0870269	-0.161779
A_07_P006491	gcvT	259	cmr|aminomethyltransferase [b2905]	11.7349	-0.0332042	-0.161282	-0.201043	-0.0352639	0.0787962	-0.00834912
A_07_P006496	visC	2062	cmr|orf, hypothetical protein [b2906]	7.88574	-0.0740197	0.0368975	0.0936611	-0.035274	-0.0133697	0.0187071
A_07_P006506	pepP	8583	cmr|proline aminopeptidase P II [b2908]	8.58447	-0.124361	-0.178145	0.0425238	-0.125367	-0.172814	-0.0319434
A_07_P006514	ygfB	6299	cmr|orf, hypothetical protein [b2909]	11.1103	-0.208653	-0.236234	0.14431	-0.114345	-0.105089	-0.0311501
A_07_P006520	zapA	9374	cmr|orf, hypothetical protein [b2910]	12.1112	0.104645	0.323417	0.316919	-0.0217293	-0.00332075	-0.0262839
A_07_P006525	ygfA	5745	cmr|putative ligase [b2912]	8.5663	-0.0635086	-0.0694078	-0.0214149	-0.020903	0.025487	-0.0355607
A_07_P006526	serA	2997	cmr|D-3-phosphoglycerate dehydrogenase [b2913]	8.7214	-0.372912	-0.0319088	-0.358302	0.0511764	0.0227378	0.0728131
A_07_P006532	rpiA	7801	cmr|ribosephosphate isomerase, constitutive [b2914]	10.2614	-0.010693	0.0566439	-0.176569	0.101968	0.0408153	0.113555
A_07_P006538	yqfE	5485	cmr|orf, hypothetical protein [b2915]	7.50428	-0.0308214	-0.0372495	-0.0949033	0.28728	-0.0513051	-0.20855
A_07_P006542	argP	10623	cmr|replication initiation inhibitor, binds to 13-mers at oriC [b2916]	8.34784	-0.32643	-0.344193	-0.133172	-0.0204357	-0.097395	-0.000497291
A_07_P006550	scpA	7248	cmr|methylmalonyl-CoA mutase [b2917]	7.18694	-0.129826	-0.123826	-0.123113	-0.097754	-0.0303032	0.0154545
A_07_P006554	argK	5660	cmr|putative nucleotide-binding protein [b2918]	6.7852	-0.00309641	0.0126585	0.0636217	0.0442095	-0.0394263	-0.166613
A_07_P006556	scpB	1250	cmr|putative enzyme [b2919]	6.78607	0.0218873	0.0139381	-0.0062057	-0.0981746	-0.0329699	0.0451603
A_07_P006564	scpC	121	cmr|putative coenzyme A transferase [b2920]	6.9655	-0.0160237	0.00943869	-0.0265569	0.358129	0.0691995	-0.274539
A_07_P006568	ygfI	7331	cmr|putative transcriptional regulator LYSR-type [b2921]	6.71742	0.0371087	-0.0239432	-0.00907635	0.0749408	-0.152731	-0.188346
A_07_P006571	potC	4759	cmr|spermidine/putrescine transport system permease [b1124]	8.65501	-0.324516	-0.0257422	-0.503496	-0.1318	-0.0808399	-0.119218
A_07_P006583	potA	10572	cmr|ATP-binding component of spermidine/putrescine transport [b1126]	9.12649	-0.160019	0.142358	0.105907	-0.050839	-0.0576675	-0.0452566
A_07_P006587	pepT	4923	cmr|putative peptidase T [b1127]	9.76581	-0.0877827	0.0250683	0.0649252	-0.0880748	-0.000956452	-0.041408
A_07_P006595	ycfD	1290	cmr|orf, hypothetical protein [b1128]	9.44802	-0.216395	-0.239045	-0.0567808	0.0593122	-0.174891	0.275917
A_07_P006600	phoQ	9779	cmr|sensor protein PhoQ [b1129]	8.05378	0.05003	0.106098	-0.00313949	-0.0913417	-0.0936128	0.0486201
A_07_P006606	purB	2427	cmr|adenylosuccinate lyase [b1131]	8.43238	-0.146083	0.00191178	-0.19763	0.0319129	-0.0104544	0.0229427
A_07_P006612	hflD	1505	cmr|orf, hypothetical protein [b1132]	9.88637	-0.752165	-0.0446707	-0.720287	-0.025678	-0.0079909	-0.0299041
A_07_P006616	mnmA	3878	cmr|orf, hypothetical protein [b1133]	8.78693	-0.093803	-0.0250651	0.0220171	-0.0377516	-0.0293196	-0.0100214
A_07_P006621	nudJ	279	cmr|putative phosphohydrolase [b1134]	7.52114	0.0568542	-0.0135665	0.0799886	0.042097	-0.0139733	0.022764
A_07_P006629	rluE	8338	cmr|orf, hypothetical protein [b1135]	8.24888	0.0123199	-0.140424	0.129284	0.150666	0.0721754	0.0685238
A_07_P006631	icd	2838	cmr|isocitrate dehydrogenase, specific for NADP+ [b1136]	7.52369	-0.256222	-0.257893	-0.391077	0.000634445	0.0348438	0.00832951
A_07_P006636	ymfD	3430	cmr|orf, hypothetical protein [b1137]	7.40974	-0.472022	-0.281417	-0.289232	-0.155528	-0.179751	-0.15459
A_07_P006662	b1142	3710	cmr|orf, hypothetical protein [b1142]	6.80239	-0.0801301	-0.0944143	-0.0167013	-0.0607792	-0.0388882	-0.022135
A_07_P006696	ymfN	8094	cmr|orf, hypothetical protein [b1149]	6.67015	0.0304044	0.00977927	0.0352474	0.117608	0.0902622	0.0231764
A_07_P006701	ymfR	8806	cmr|orf, hypothetical protein [b1150]	6.76398	-0.00868182	-0.0353861	-0.0331795	0.130211	0.100678	0.0367793
A_07_P006711	ymfP	4505	cmr|orf, hypothetical protein [b1152]	6.64653	-0.014933	-0.00911277	0.0211723	-0.00803599	0.0211199	-0.0195172
A_07_P006716	ymfQ	5244	cmr|orf, hypothetical protein [b1153]	6.77014	0.0346475	0.00700706	0.0198519	0.0270442	0.00923547	0.0461196
A_07_P006740	stfE	1983	cmr|putative tail fiber protein [b1157]	6.80909	-0.0140084	-0.0631832	-0.0321214	0.117573	0.0947161	0.0965267
A_07_P006746	mcrA	2523	cmr|restriction of DNA at 5-methylcytosine residues; at locus of e14 element [b1159]	6.6413	-0.0142841	-0.00725087	-0.00165421	0.50107	0.362802	0.224512
A_07_P006752	elbA	2024	cmr|orf, hypothetical protein [b1160]	6.82134	0.0370666	0.0446075	0.0164329	0.357664	0.0969484	0.0620031
A_07_P006759	ycgX	2330	cmr|orf, hypothetical protein [b1161]	6.67273	0.0491162	0.0621087	0.0254544	0.00046147	0.0362889	-0.0240718
A_07_P006764	ycgE	2503	cmr|putative transcriptional regulator [b1162]	9.64851	-0.206935	-0.305136	-0.102518	0.337291	0.157979	0.149198
A_07_P006770	ycgF	2519	cmr|orf, hypothetical protein [b1163]	6.80773	-0.0882859	-0.0212717	-0.0438292	0.176886	-0.0114458	0.0989448
A_07_P006777	ymgA	9256	cmr|orf, hypothetical protein [b1165]	7.21508	0.203012	0.146795	0.00235311	-0.0955778	-0.0674533	0.0837383
A_07_P006784	ariR	5785	cmr|orf, hypothetical protein [b1166]	8.06908	0.450097	0.31166	0.295199	0.503123	0.34082	0.261674
A_07_P006789	ymgC	5788	cmr|orf, hypothetical protein [b1167]	6.80009	0.0454347	0.0336029	0.0579856	0.312616	0.368774	0.430885
A_07_P006798	b1169	2332	cmr|putative ATP-binding component of a transport system [b1169]	6.78504	0.080574	0.0730103	0.0324794	0.0380355	0.0592774	0.0532109
A_07_P006805	b1170	8501	cmr|putative part of putative ATP-binding component of a transport system [b1170]	7.51275	0.165597	0.0105314	-0.0583766	0.0233353	0.0517567	-0.0627516
A_07_P006807	ymgD	631	cmr|orf, hypothetical protein [b1171]	9.02903	-0.0118322	-0.0525874	-0.358044	0.174832	0.162396	0.165624
A_07_P006812	ymgG	8104	cmr|orf, hypothetical protein [b1172]	9.29468	-0.144556	-0.112036	-0.359607	0.284264	0.364989	0.420883
A_07_P006820	b1173	3432	cmr|orf, hypothetical protein [b1173]	7.22934	0.235859	0.103158	0.0307657	-0.00208622	0.00052199	0.00309566
A_07_P006821	minE	1517	cmr|cell division topological specificity factor, reverses MinC inhibition of ftsZ ring formation [b1174]	9.82116	0.0155594	0.134719	-0.088876	-0.0141719	0.016676	0.0548916
A_07_P006827	minD	107	cmr|cell division inhibitor, a membrane ATPase, activates minC [b1175]	10.3793	-0.164906	0.0448647	-0.0678216	-0.0780635	-0.0542681	0.0936913
A_07_P006831	minC	4596	cmr|cell division inhibitor, inhibits ftsZ ring formation [b1176]	10.0482	-0.511721	-0.381104	-0.235974	-0.101934	-0.301954	-0.269744
A_07_P006839	ycgJ	10185	cmr|orf, hypothetical protein [b1177]	8.33663	0.0948561	0.200214	0.141167	-0.0991003	-0.192507	-0.157826
A_07_P006843	ycgK	6757	cmr|orf, hypothetical protein [b1178]	11.2405	0.35877	0.297122	0.704409	-0.0782442	0.225176	0.155492
A_07_P006850	ycgL	5982	cmr|orf, hypothetical protein [b1179]	8.56369	-0.297522	-0.0554055	0.0778741	-0.0921144	-0.259339	-0.138406
A_07_P006851	ycgM	1998	cmr|putative isomerase [b1180]	8.84115	-0.116463	0.146039	-0.0835912	-0.0779073	-0.286663	-0.148741
A_07_P006860	ycgN	7222	cmr|orf, hypothetical protein [b1181]	7.51267	0.184834	-0.0461541	0.159427	-0.212631	-0.11396	-0.174439
A_07_P006864	hlyE	4653	cmr|hemolysin E [b1182]	8.00214	0.907505	0.388523	0.971722	-0.0697049	-0.036187	-0.0585026
A_07_P006868	umuD	4110	cmr|SOS mutagenesis; error-prone repair; processed to UmuD; forms complex with UmuC [b1183]	6.84388	0.00435769	-0.0628796	-0.0294722	-0.0173877	-0.0626907	-0.101881
A_07_P006875	umuC	6489	cmr|SOS mutagenesis and repair [b1184]	6.85288	-0.0506459	-0.0413154	-0.0474708	0.0187166	0.0165077	0.0236077
A_07_P006878	dsbB	3399	cmr|reoxidizes DsbA protein following formation of disulfide bond in P-ring of flagella. [b1185]	10.211	0.218609	0.0693772	0.294484	0.505837	0.488614	0.234633
A_07_P006885	nhaB	8040	cmr|Na+/H+ antiporter, pH independent [b1186]	8.57379	-0.279083	-0.0551436	-0.351575	0.00791977	0.00256732	0.0309217
A_07_P006890	fadR	2015	cmr|negative regulator for fad regulon, and positive activator of fabA [b1187]	9.26632	-0.436634	-0.61507	-0.34946	0.222299	0.346019	0.187788
A_07_P006891	ycgB	10053	cmr|putative sporulation protein [b1188]	10.1988	-0.0159333	-0.268571	0.626625	-0.432877	-0.144402	-0.115688
A_07_P006899	dadA	7830	cmr|D-amino acid dehydrogenase subunit [b1189]	11.847	0.230539	0.218432	-0.669588	-0.271287	-0.00830891	-0.0242501
A_07_P006905	dadX	5579	cmr|alanine racemase 2, catabolic [b1190]	10.897	0.215206	-0.265712	-0.851625	-0.30595	-0.135468	0.0401682
A_07_P006906	cvrA	7051	cmr|orf, hypothetical protein [b1191]	8.40994	-0.0440691	-0.231546	-0.0906208	-0.00515269	-0.0111701	0.0371677
A_07_P006914	ldcA	747	cmr|orf, hypothetical protein [b1192]	7.71824	-0.00550335	0.202282	0.121197	0.00997138	-0.0023038	-0.0320224
A_07_P006916	emtA	7369	cmr|murein transglycosylase E [b1193]	9.38503	-0.102047	-0.00252581	-0.404544	0.067782	-0.15733	-0.10425
A_07_P006924	ycgR	3136	cmr|orf, hypothetical protein [b1194]	6.81631	0.0166661	0.0772166	0.012436	0.0767307	0.0366102	0.0352492
A_07_P006928	ymgE	7554	cmr|orf, hypothetical protein [b1195]	9.0022	0.43497	0.275342	0.156187	0.249964	0.210677	0.153378
A_07_P006932	ycgY	2896	cmr|orf, hypothetical protein [b1196]	6.7699	0.0216099	0.000287395	-0.0183742	0.538873	0.257983	-0.0502426
A_07_P006936	treA	5301	cmr|trehalase, periplasmic [b1197]	9.25177	1.03294	0.980105	0.273427	-0.197087	-0.0779716	-0.160728
A_07_P006942	dhaM	1943	cmr|putative PTS system enzyme I [b1198]	7.31892	-0.0587484	-0.0158428	0.13842	-0.174196	-0.0578182	-0.0990788
A_07_P006948	dhaL	7601	cmr|putative dihydroxyacetone kinase [b1199]	7.75376	0.127092	-0.0821684	0.0263282	0.00176369	-0.0386921	-0.0270982
A_07_P006953	dhaK	10364	cmr|putative dihydroxyacetone kinase [b1200]	9.10034	0.156105	-0.0550967	0.211282	-0.0609206	-0.0967	-0.164691
A_07_P006957	dhaR	10278	cmr|putative sensor-type regulator [b1201]	8.09086	0.250616	0.523141	-0.116981	-0.0311793	-0.0627356	-0.0956418
A_07_P006961	ycgV	1400	cmr|putative adhesion and penetration protein [b1202]	6.98949	-0.00167467	0.0279117	-0.00103324	-0.00113641	0.00572167	0.00208612
A_07_P006968	ychF	10384	cmr|putative GTP-binding protein [b1203]	9.72117	-0.17957	-0.135823	0.123786	-0.0345621	-0.0882808	-0.0371989
A_07_P006971	pth	7191	cmr|peptidyl-tRNA hydrolase [b1204]	7.5169	0.11434	0.10077	0.196028	0.185035	0.02009	-0.0490512
A_07_P006978	ychH	9191	cmr|orf, hypothetical protein [b1205]	14.7155	0.034389	-0.304761	0.158923	0.0335804	-0.0462329	0.00389297
A_07_P006987	prs	6638	cmr|phosphoribosylpyrophosphate synthetase [b1207]	12.4662	0.173015	0.428684	-0.246037	-0.00920078	0.10682	0.0415924
A_07_P006991	ispE	7691	cmr|orf, hypothetical protein [b1208]	7.93881	-0.0150325	0.125439	0.0264415	-0.0983402	-0.0626129	-0.139166
A_07_P006998	lolB	6686	cmr|an enzyme in main pathway of synthesis of 5-aminolevulinate, possibly glutamyl-tRNA dehydrogenase [b1209]	7.94273	-0.0292824	0.0941727	0.148974	0.0255622	0.0290422	-0.0658318
A_07_P007001	hemA	3242	cmr|enzyme in alternate path of synthesis of 5-aminolevulinate [b1210]	8.58657	-0.0849593	0.0359539	0.120268	-0.0317441	-0.117738	-0.0421141
A_07_P007006	prfA	8215	cmr|peptide chain release factor RF-1 [b1211]	7.73907	-0.3034	-0.0492178	-0.14417	0.0942389	-0.00466626	0.0795334
A_07_P007012	prmC	8203	cmr|possible protoporphyrinogen oxidase [b1212]	7.67045	-0.315471	-0.00552918	-0.0970897	0.185041	0.0759939	0.111574
A_07_P007017	ychQ	5313	cmr|orf, hypothetical protein [b1213]	7.01774	0.0491063	0.110651	0.0652489	0.247557	-0.290303	-0.160821
A_07_P007024	ychA	807	cmr|orf, hypothetical protein [b1214]	8.28212	0.182455	0.0878013	0.185106	-0.382032	-0.43759	-0.00396136
A_07_P007028	kdsA	8405	cmr|2-dehydro-3-deoxyphosphooctulonate aldolase [b1215]	9.42074	-0.232083	0.00651751	-0.170232	-0.254645	-0.259765	0.198552
A_07_P007032	chaA	5299	cmr|sodium-calcium/proton antiporter [b1216]	8.8289	-0.196209	0.128861	-0.239326	-0.00206791	0.133866	0.183968
A_07_P007036	chaB	6262	cmr|cation transport regulator [b1217]	8.53072	0.416996	0.331568	0.0889891	-0.0215607	-0.00829713	0.372912
A_07_P007044	chaC	1641	cmr|cation transport regulator [b1218]	7.87194	0.246774	0.13254	0.0777222	0.0515366	0.027095	0.00517891
A_07_P007047	ychN	617	cmr|orf, hypothetical protein [b1219]	9.73613	-0.068266	-0.080027	-0.184603	0.0233755	-0.0027577	0.0206453
A_07_P007051	ychO	9531	cmr|putative factor [b1220]	7.20565	-0.0889093	0.0894325	0.0287446	-0.0749065	-0.0829457	-0.0738421
A_07_P007058	narL	1937	cmr|pleiotrophic regulation of anaerobic respiration: response regulator for nar, frd, dms and tor genes [b1221]	8.19813	0.19562	0.229169	0.212485	-0.289973	-0.188822	0.0573149
A_07_P007061	narX	653	cmr|nitrate/nitrate sensor, histidine protein kinase acts on NarL regulator [b1222]	9.29545	0.273059	0.315139	0.287635	0.0869035	0.0737578	0.130084
A_07_P007067	narK	10139	cmr|nitrite extrusion protein [b1223]	7.8398	0.0659281	-0.0454962	0.25845	0.0839514	0.146344	0.160347
A_07_P007073	narG	4113	cmr|nitrate reductase 1, alpha subunit [b1224]	7.56765	0.258695	-0.0300712	0.81066	0.0912013	0.115999	-0.117186
A_07_P007077	narH	8659	cmr|nitrate reductase 1, beta subunit [b1225]	7.75082	0.412102	0.0455882	0.976242	0.0309861	0.0362907	0.0960447
A_07_P007083	narJ	2562	cmr|nitrate reductase 1, delta subunit, assembly function [b1226]	7.59747	0.305483	0.0100533	0.586555	-0.0856645	-0.0392985	0.0061414
A_07_P007089	narI	5793	cmr|nitrate reductase 1, cytochrome b [b1227]	11.024	-0.414207	-0.444552	0.135802	-0.0696896	-0.0509964	0.0255564
A_07_P007093	ychS	8564	cmr|orf, hypothetical protein [b1228]	6.68472	-0.00600207	-0.0127289	-0.0184049	-0.37291	-0.0685747	0.0784944
A_07_P007098	purU	6980	cmr|formyltetrahydrofolate deformylase; for purT-dependent FGAR synthesis [b1232]	7.90968	0.0269747	0.00895583	0.436386	0.00424347	-0.060078	0.0514778
A_07_P007105	ychJ	8064	cmr|orf, hypothetical protein [b1233]	7.54055	-0.228999	-0.311554	-0.0353433	0.210011	0.143935	0.131626
A_07_P007109	rssA	8277	cmr|orf, hypothetical protein [b1234]	8.87652	0.00167583	0.0787383	0.0317133	0.204329	0.0579034	0.0223067
A_07_P007113	rssB	5424	cmr|Hnr protein [b1235]	8.49222	0.361036	0.139747	0.179883	0.333053	0.142247	-0.0130141
A_07_P007116	galU	9931	cmr|glucose-1-phosphate uridylyltransferase [b1236]	8.80981	0.125147	0.312203	-0.105882	0.117367	0.0740626	-0.0208688
A_07_P007124	hns	5070	cmr|DNA-binding protein HLP-II [b1237]	12.3051	0.648977	0.338694	-0.18521	0.245608	0.2751	0.156806
A_07_P007128	tdk	4349	cmr|thymidine kinase [b1238]	7.1534	0.0154102	0.0284651	0.0075214	0.092645	0.00858712	0.0700137
A_07_P007132	b1239	8437	cmr|orf, hypothetical protein [b1239]	7.05814	-0.0484345	-0.0613311	0.0149365	0.0538691	0.0636884	0.122456
A_07_P007138	b1240	10032	cmr|orf, hypothetical protein [b1240]	7.04438	-0.0730199	-0.0233417	0.0954593	0.0959373	-1.36479	0.158649
A_07_P007143	adhE	1768	cmr|CoA-linked acetaldehyde dehydrogenase and iron-dependent alcohol dehydrogenase; pyruvate-formate-lyase deactivase [b1241]	13.8297	0.0153838	-0.331359	0.632709	0.0976749	0.166079	0.0791339
A_07_P007149	ychE	3283	cmr|putative channel protein [b1242]	7.437	-0.0926808	-0.208538	-0.0710922	-0.0587742	-0.209231	-0.197463
A_07_P007151	oppA	32	cmr|oligopeptide transport; periplasmic binding protein [b1243]	11.9679	-5.48257	-0.245809	0.29926	0.0383002	0.00712916	0.00238044
A_07_P007157	oppB	6404	cmr|oligopeptide transport permease protein [b1244]	9.84735	-4.37649	0.185939	0.0270065	-0.0920816	-0.1064	-0.0202864
A_07_P007165	oppC	5278	cmr|homolog of Salmonella oligopeptide transport permease protein [b1245]	10.6726	-5.27062	-0.1966	-0.547113	-0.150739	-0.100178	-0.050422
A_07_P007166	oppD	7825	cmr|homolog of Salmonella ATP-binding protein of oligopeptide ABC transport system [b1246]	9.27666	-3.80061	0.00141359	0.0776696	-0.113966	-0.0272298	0.0907148
A_07_P007171	oppF	1720	cmr|homolog of Salmonella ATP-binding protein of oligopeptide ABC transport system [b1247]	10.5528	-4.78891	0.147153	-0.241793	0.0986285	0.099093	0.139189
A_07_P007178	yciU	10383	cmr|orf, hypothetical protein [b1248]	8.8002	0.37538	0.116677	0.0430422	0.681539	0.530577	0.321268
A_07_P007181	cls	6018	cmr|cardiolipin synthase, a major membrane phospholipid; novobiocin sensitivity [b1249]	9.60486	0.344828	0.285899	0.0703877	0.313027	0.311241	0.270399
A_07_P007187	kch	2868	cmr|putative potassium channel protein [b1250]	8.12901	0.308384	0.215061	0.190642	-0.0299059	-0.0153318	-0.144329
A_07_P007191	yciI	77	cmr|orf, hypothetical protein [b1251]	8.735	0.345241	0.110921	0.327085	-0.0472004	-0.0324578	0.0826774
A_07_P007196	tonB	10341	cmr|energy transducer; uptake of iron, cyanocobalimin; sensitivity to phages, colicins [b1252]	7.26293	-0.0636354	0.0548285	-0.0852826	-0.0918841	-0.198831	-0.0368826
A_07_P007204	yciA	9382	cmr|orf, hypothetical protein [b1253]	7.09682	0.0874747	-0.00512903	0.0247391	-0.111476	-0.149121	-0.111151
A_07_P007207	yciB	7937	cmr|orf, hypothetical protein [b1254]	8.65249	-0.161567	-0.138032	0.0359873	0.0095653	0.0196089	0.0690076
A_07_P007212	yciC	1923	cmr|orf, hypothetical protein [b1255]	8.54325	-0.229092	-0.200511	0.0349614	0.0675006	0.0654374	0.245568
A_07_P007216	ompW	3464	cmr|putative outer membrane protein [b1256]	13.0369	-0.439166	-0.473687	0.087997	0.204822	0.0931196	0.0515703
A_07_P007225	yciE	10330	cmr|orf, hypothetical protein [b1257]	8.08311	0.103791	0.327519	0.328715	0.104308	0.0332948	0.0234595
A_07_P007230	yciF	843	cmr|putative structural proteins [b1258]	9.40057	0.171009	0.43652	0.357491	0.193458	0.102267	0.144258
A_07_P007235	yciG	2334	cmr|orf, hypothetical protein [b1259]	8.33531	0.504999	0.528466	0.281497	-0.202481	-0.100751	0.0547561
A_07_P007238	trpA	3199	cmr|tryptophan synthase, alpha protein [b1260]	7.78226	-0.109424	0.012051	-0.250506	-0.165401	-0.184546	-0.205818
A_07_P007245	rpoH	10395	cmr|RNA polymerase, sigma [b3461]	11.1236	0.00528173	0.425824	0.0789158	0.150151	0.148273	0.187194
A_07_P007255	ftsE	7897	cmr|ATP-binding component of a membrane-associated complex involved in cell division [b3463]	10.0026	-0.0168303	0.156578	-0.00690468	-0.27775	-0.168968	-0.094412
A_07_P007256	ftsY	4983	cmr|cell division membrane protein [b3464]	9.58331	0.292132	0.357426	0.0957713	-0.138111	-0.050219	-0.206498
A_07_P007264	rsmD	6498	cmr|orf, hypothetical protein [b3465]	8.68875	-0.145491	-0.0541273	0.0814708	-0.126221	-0.0982811	-0.0459053
A_07_P007266	yhhL	3289	cmr|orf, hypothetical protein [b3466]	8.19769	-0.102469	0.0670495	0.139558	-0.0808538	-0.0221862	-0.0618468
A_07_P007271	yhhM	880	cmr|putative receptor [b3467]	9.08825	0.111444	0.15469	0.102763	0.284343	0.0108073	-0.0526963
A_07_P007289	sirA	10542	cmr|orf, hypothetical protein [b3470]	9.70168	0.00725295	0.30312	0.0748144	0.270778	0.209175	0.076531
A_07_P007294	yhhQ	6637	cmr|orf, hypothetical protein [b3471]	8.57293	-0.118629	0.211183	0.0919049	0.224643	0.120238	-0.0133718
A_07_P007298	dcrB	9148	cmr|orf, hypothetical protein [b3472]	10.3858	-0.312668	-0.194908	-0.0275026	-0.0234226	0.0575949	0.259977
A_07_P007303	yhhS	148	cmr|putative transport [b3473]	8.24625	-0.0533309	0.0390606	-0.052156	-0.0103975	-0.013948	0.193882
A_07_P007307	yhhT	4467	cmr|orf, hypothetical protein [b3474]	8.29926	0.238477	-0.101337	-0.00864813	0.00757011	0.00725982	-0.0590498
A_07_P007313	acpT	4871	cmr|orf, hypothetical protein [b3475]	9.40495	0.133956	0.242821	0.235142	0.0149155	0.013088	0.0486105
A_07_P007316	nikA	4778	cmr|periplasmic binding protein for nickel [b3476]	7.00372	0.0999995	0.470987	0.244178	0.0481497	0.0424748	0.339438
A_07_P007322	nikB	9210	cmr|transport of nickel, membrane protein [b3477]	7.18004	-0.0145928	0.284068	0.199831	-0.101593	-0.0974289	0.117253
A_07_P007329	nikC	5292	cmr|transport of nickel, membrane protein [b3478]	6.94222	-0.0449544	0.235798	0.183814	0.0432629	0.0811161	0.174638
A_07_P007331	nikD	697	cmr|ATP-binding protein of nickel transport system [b3479]	7.58864	-0.0697702	0.412674	0.310002	-0.0142111	-0.0514244	-0.00307352
A_07_P007337	nikE	6474	cmr|ATP-binding protein of nickel transport system [b3480]	7.27285	0.0366878	0.380562	0.15575	0.0733918	0.0594187	0.109564
A_07_P007343	nikR	10093	cmr|orf, hypothetical protein [b3481]	7.97532	-0.0268137	0.124009	-0.00801189	-0.0276974	0.00704932	0.0100895
A_07_P007347	rhsB	249	cmr|rhsB protein in rhs element [b3482]	7.1362	-0.066389	0.00224929	-0.0634742	0.189155	0.139625	0.16357
A_07_P007353	yhhH	10704	cmr|orf, hypothetical protein [b3483]	7.48183	-0.0455622	-0.00320923	0.0135135	0.377568	0.421826	0.34663
A_07_P007358	yhhI	8672	cmr|putative receptor [b3484]	7.08797	0.0824784	0.069455	0.00895491	-0.0191556	0.0463888	0.154363
A_07_P007361	yhhJ	1053	cmr|putative transporter [b3485]	8.21221	-0.122298	-0.154067	0.0218526	-0.27845	-0.0274594	0.00854003
A_07_P007367	rbbA	9855	cmr|putative ATP-binding component of a transport system, fragment 1 [b3486]	9.54583	-0.227029	-0.16906	-0.121827	-0.0493444	0.0201202	0.211664
A_07_P007374	yhiI	1433	cmr|putative membrane protein [b3487]	10.2618	-0.144534	-0.116783	0.0377178	0.113119	0.141505	0.0339394
A_07_P007380	yhiJ	10130	cmr|orf, hypothetical protein [b3488]	7.58872	0.128917	0.0610201	0.101921	-0.0554534	-0.0214236	-0.0221357
A_07_P007386	yhiL	4430	cmr|orf, hypothetical protein [b3490]	6.9072	-0.0494579	-0.00730651	0.00821391	0.046823	0.033254	-0.0441426
A_07_P007391	yhiM	3796	cmr|orf, hypothetical protein [b3491]	7.84706	0.684657	0.063398	0.471877	0.170736	0.109024	0.0451948
A_07_P007396	yhiN	8350	cmr|orf, hypothetical protein [b3492]	8.9016	-0.212259	-0.144026	-0.380578	-0.000272598	0.00105885	-0.0142779
A_07_P007401	pitA	7739	cmr|low-affinity phosphate transport [b3493]	10.8572	0.10892	0.406112	0.18055	0.591498	0.71322	0.616193
A_07_P007406	uspB	10160	cmr|orf, hypothetical protein [b3494]	11.0543	0.174091	-0.0917237	0.233897	0.0787652	0.0823974	0.0507028
A_07_P007413	uspA	6984	cmr|universal stress protein; broad regulatory function? [b3495]	13.0346	-0.278749	-0.268756	-0.0392704	-0.00717054	0.00722689	0.103013
A_07_P007419	yhiP	7677	cmr|putative transport protein [b3496]	9.13835	0.601732	-0.095521	0.0360862	1.59857	1.40792	1.16672
A_07_P007435	yhiR	10628	cmr|orf, hypothetical protein [b3499]	8.87345	-0.110381	0.0457398	0.21963	1.46408	1.31423	1.00839
A_07_P007436	gor	7581	cmr|glutathione oxidoreductase [b3500]	9.13113	0.0450548	0.196638	0.0951291	0.796307	0.711999	0.546665
A_07_P007442	arsR	9244	cmr|transcriptional repressor of chromosomal ars operon [b3501]	7.0828	0.0729366	0.0164438	-0.00241171	0.109775	0.104478	-0.0148218
A_07_P007450	arsB	7074	cmr|arsenical pump membrane protein [b3502]	7.71499	0.062627	-0.0368231	0.00932107	0.0436983	0.0455259	0.0273165
A_07_P007454	arsC	10691	cmr|arsenate reductase [b3503]	7.47464	0.131296	0.134673	0.0302323	0.191762	0.269615	0.294093
A_07_P007460	yhiS	8567	cmr|orf, hypothetical protein [b3504]	6.64869	-0.00950025	-0.0431592	0.00964369	0.600585	0.615046	0.593079
A_07_P007464	slp	5194	cmr|outer membrane protein induced after carbon starvation [b3506]	9.57178	1.38009	0.385551	1.52872	0.560881	0.500891	0.23634
A_07_P007468	dctR	4884	cmr|orf, hypothetical protein [b3507]	7.17203	0.632572	0.204772	0.758448	0.168557	0.182807	0.119171
A_07_P007475	yhiD	196	cmr|putative transport ATPase [b3508]	7.59942	0.0389376	-0.0925838	0.174354	0.0240812	0.168749	0.0736769
A_07_P007477	hdeB	5043	cmr|orf, hypothetical protein [b3509]	12.9904	1.73609	0.908964	1.61827	0.0129122	-0.010458	-0.0578175
A_07_P007483	hdeA	5016	cmr|orf, hypothetical protein [b3510]	12.1043	1.71753	0.688401	1.83438	-0.0999412	-0.0966603	-0.115027
A_07_P007494	gadE	9282	cmr|orf, hypothetical protein [b3512]	9.87408	1.65526	0.726863	1.736	0.215617	0.191361	0.0206455
A_07_P007496	mdtE	9403	cmr|putative membrane protein [b3513]	7.57039	0.771239	0.24673	0.942306	-0.0465298	-0.0411092	-0.023583
A_07_P007501	mdtF	539	cmr|putative transport system permease protein [b3514]	8.16298	1.02215	0.300834	0.99211	-0.0239093	0.134409	0.0390186
A_07_P007508	gadW	983	cmr|putative ARAC-type regulatory protein [b3515]	7.62199	0.620725	0.27865	0.355947	-0.0420191	-0.0132602	-0.0560478
A_07_P007513	gadX	3680	cmr|putative ARAC-type regulatory protein [b3516]	9.60395	1.26548	0.562513	0.574449	-0.0582104	-0.0459151	0.0487115
A_07_P007516	gadA	5995	cmr|glutamate decarboxylase isozyme [b3517]	9.23566	2.05649	1.06502	2.27595	-0.186629	-0.0982509	-0.0328082
A_07_P007522	yhjA	2651	cmr|putative cytochrome C peroxidase [b3518]	7.02179	-0.0283985	0.0112182	0.0386367	0.0286872	0.0293117	-0.0164771
A_07_P007526	treF	502	cmr|cytoplasmic trehalase [b3519]	7.48938	0.187914	0.0507273	0.115958	0.0203281	0.00186939	0.0283753
A_07_P007533	yhjB	3903	cmr|putative regulator [b3520]	7.53926	0.177273	0.124218	0.0555342	-0.00267597	0.0201291	0.00986937
A_07_P007536	yhjC	2782	cmr|putative transcriptional regulator LYSR-type [b3521]	8.02132	-0.0734776	-0.0919149	-0.000241815	-0.0522675	-0.0313853	-0.0307456
A_07_P007545	yhjD	9509	cmr|orf, hypothetical protein [b3522]	9.74403	-0.109317	-0.338056	0.0415496	-0.0186403	-0.0250616	-0.0603488
A_07_P007550	yhjE	9223	cmr|putative transport protein [b3523]	7.3885	-0.10589	0.0681219	-0.0287135	0.000373178	-0.0311041	0.095938
A_07_P007551	yhjG	7684	cmr|orf, hypothetical protein [b3524]	7.93634	0.169951	0.216781	-0.112643	-0.0683797	0.0260391	0.0574019
A_07_P007560	yhjH	7649	cmr|orf, hypothetical protein [b3525]	6.78433	-0.00182508	-0.024814	0.0274425	-0.0426647	0.0220487	0.145532
A_07_P007574	dctA	3565	cmr|uptake of C4-dicarboxylic acids [b3528]	12.3892	-0.272755	-0.317221	-0.17378	0.0972452	0.0681913	0.0621858
A_07_P007579	yhjK	3028	cmr|orf, hypothetical protein [b3529]	9.13814	0.0951374	0.104885	0.0121914	-0.0716129	-0.0423251	-0.0148632
A_07_P007585	bcsC	3191	cmr|putative oxidoreductase subunit [b3530]	7.64414	0.0563676	0.0532197	0.0690653	0.272124	0.0993166	-0.174224
A_07_P007586	bcsZ	6675	cmr|putative endoglucanase [b3531]	6.99056	0.0271787	0.0309091	0.0546622	0.182308	0.0747929	-0.0602833
A_07_P007591	bcsB	8351	cmr|orf, hypothetical protein [b3532]	7.10021	-0.0294656	0.0251779	-0.0544287	0.413541	0.241497	0.171809
A_07_P007596	bcsA	8956	cmr|putative cellulose synthase [b3533]	7.43526	-0.0710832	0.0346077	0.0221058	0.199642	0.142645	0.425628
A_07_P007604	yhjQ	5280	cmr|orf, hypothetical protein [b3534]	7.00239	-0.0197495	0.0752356	0.0768503	-0.730008	-0.114097	-0.0155366
A_07_P007606	yhjR	10180	cmr|orf, hypothetical protein [b3535]	7.08657	-0.0567551	0.0531911	0.0248449	-0.0653566	-0.0509414	-0.147173
A_07_P007611	bcsE	5550	cmr|putative protease [b3536]	8.16345	0.112061	0.305772	0.186169	-0.0467062	-0.0351772	-0.056916
A_07_P007618	bcsF	6894	cmr|orf, hypothetical protein [b3537]	8.51145	0.11421	0.337259	-0.0745116	0.017928	-0.0704478	-0.108161
A_07_P007623	bcsG	7780	cmr|orf, hypothetical protein [b3538]	7.30201	-0.0034071	0.150186	-0.0474926	-0.00725217	0.0332562	-0.105149
A_07_P007629	yhjV	3684	cmr|putative transporter protein [b3539]	7.4177	-0.0307716	0.0236346	-0.0368459	0.33305	0.300281	0.207401
A_07_P007633	dppF	9354	cmr|putative ATP-binding component of dipeptide transport system [b3540]	8.15077	-0.363306	-0.182779	-0.68403	0.283991	0.265396	0.360176
A_07_P007648	dppB	245	cmr|dipeptide transport system permease protein 1 [b3543]	7.66882	-0.253096	-0.0283642	-0.310152	0.296538	0.471232	0.250988
A_07_P007652	dppA	3359	cmr|dipeptide transport protein [b3544]	12.7609	-0.752769	-0.397313	-0.883201	-0.317799	-0.168676	0.0916172
A_07_P007657	eptB	9260	cmr|orf, hypothetical protein [b3546]	9.99644	0.0276493	0.113565	0.116669	-0.0886848	0.0369859	0.0539959
A_07_P007664	yhjX	5943	cmr|putative resistance protein [b3547]	7.13918	0.252022	-0.00878003	0.0551265	0.0485637	0.0556928	-0.0113632
A_07_P007673	tag	2050	cmr|3-methyl-adenine DNA glycosylase I, constitutive [b3549]	8.22302	-0.425054	-0.187226	-0.399049	0.18626	0.0510645	-0.000604037
A_07_P007676	yiaC	3673	cmr|orf, hypothetical protein [b3550]	7.19095	-0.0424609	-0.00889642	-0.0781622	0.00263884	-0.108466	-0.180857
A_07_P007683	bisC	1920	cmr|biotin sulfoxide reductase [b3551]	7.54394	-0.0497779	0.108079	-0.0877464	0.00396928	-0.0206434	0.0479067
A_07_P007687	yiaD	2749	cmr|putative outer membrane protein [b3552]	8.59034	0.149226	0.161499	-0.0283942	-0.0269367	-0.0280709	-0.0372976
A_07_P007692	ghrB	2990	cmr|putative dehydrogenase [b3553]	7.87443	0.199392	0.361385	-0.0811494	0.00295344	0.0057432	0.100647
A_07_P007698	yiaF	8926	cmr|orf, hypothetical protein [b3554]	10.7662	0.271379	0.247348	0.275584	0.316553	0.309526	0.205213
A_07_P007703	yiaG	2737	cmr|orf, hypothetical protein [b3555]	10.1262	0.412917	0.613253	0.71696	0.345759	0.316847	0.21089
A_07_P007706	cspA	6192	cmr|cold shock protein 7.4, transcriptional activator of hns [b3556]	10.7939	-0.129988	0.344077	-0.109142	0.533444	0.439815	0.547192
A_07_P007714	insJ	3862	cmr|IS150 hypothetical protein [b3557]	8.88819	-0.0357079	-0.0702915	0.00481257	0.27319	0.228559	0.13091
A_07_P007716	insK	4287	cmr|IS150 putative transposase [b3558]	8.0881	0.0992672	0.0175028	-0.25664	0.699742	0.371632	0.250306
A_07_P007721	glyS	5727	cmr|glycine tRNA synthetase, beta subunit [b3559]	10.5718	0.163933	0.394637	-0.442498	0.176807	0.0892572	0.0401857
A_07_P007728	glyQ	9524	cmr|glycine tRNA synthetase, alpha subunit [b3560]	9.29052	-0.168981	0.179057	-0.00566972	0.0652813	-0.0635354	-0.0703661
A_07_P007733	wecH	1753	cmr|orf, hypothetical protein [b3561]	7.1198	-0.0149599	0.0509735	0.000694951	-0.386362	-0.235598	-0.196269
A_07_P007737	yiaA	6032	cmr|orf, hypothetical protein [b3562]	7.10817	-0.0426666	-0.00822137	-0.0146659	-0.116639	-0.108988	-0.0902338
A_07_P007744	yiaB	3741	cmr|orf, hypothetical protein [b3563]	7.05487	0.0373409	0.165123	0.153849	0.0421277	0.0272091	-0.00614426
A_07_P007746	xylB	8984	cmr|xylulokinase [b3564]	7.69577	0.0937632	0.0578866	0.0207833	-0.00444087	-0.0042588	-0.000397699
A_07_P007753	xylA	5494	cmr|D-xylose isomerase [b3565]	8.32586	0.259852	0.187249	0.187514	-0.167664	-0.101457	-0.207097
A_07_P007757	xylF	10640	cmr|xylose binding protein transport system [b3566]	8.72777	0.252808	-0.0774093	-0.222925	-0.0121888	0.0169549	0.103286
A_07_P007761	xylG	4580	cmr|putative ATP-binding protein of xylose transport system [b3567]	7.2559	0.0941323	-0.0150583	-0.144677	-0.135053	-0.11879	-0.102288
A_07_P007770	xylH	3582	cmr|putative xylose transport, membrane component [b3568]	8.30275	0.127222	-0.149884	-0.304563	0.0120188	-0.0997352	-0.0386742
A_07_P007775	xylR	5145	cmr|putative regulator of xyl operon [b3569]	7.39475	-0.126188	-0.13936	-0.259267	-0.0637517	-0.0595882	0.034375
A_07_P007778	bax	7216	cmr|putative ATP-binding protein [b3570]	10.5181	0.318238	0.435744	-0.177365	0.0658625	-0.0102791	-0.00810163
A_07_P007793	ysaA	2690	cmr|orf, hypothetical protein [b3573]	8.53696	-0.983006	-0.780841	-0.537629	0.00803265	0.0068923	-0.00827992
A_07_P007799	yiaJ	672	cmr|putative regulator [b3574]	8.70258	-0.0993608	0.127205	-0.0601933	-0.00721812	0.00764862	0.00698796
A_07_P007803	yiaK	9419	cmr|putative dehydrogenase [b3575]	6.77105	-0.0168235	-0.0084326	-0.0391013	-0.0271039	-0.0203262	-0.0198414
A_07_P007807	yiaL	2748	cmr|putative lipase [b3576]	6.67651	0.0305322	0.0176784	0.0215434	-0.0759357	-0.0730951	-0.0885119
A_07_P007818	fadE	3345	cmr|putative acyl-CoA dehydrogenase [b0221]	9.30178	-0.0307063	-0.146211	-0.448801	-0.0890881	-0.00946321	-0.0713766
A_07_P007824	lpcA	3008	cmr|phosphoheptose isomerase [b0222]	11.3767	-0.0263788	0.0144802	-0.161063	-0.018384	-0.00472123	0.0397673
A_07_P007830	yafJ	8939	cmr|putative amidotransferase [b0223]	8.4886	0.0905106	0.145251	0.25475	-0.0132643	-0.0105977	0.0118448
A_07_P007831	yafK	8973	cmr|orf, hypothetical protein [b0224]	9.14244	-0.314066	0.050041	-0.00884393	-0.00100129	0.0193071	-0.000998632
A_07_P007836	yafQ	10346	cmr|orf, hypothetical protein [b0225]	8.97229	-0.299723	-0.652905	-0.180588	0.322547	0.18652	-0.0599419
A_07_P007845	dinJ	5442	cmr|damage-inducible protein J [b0226]	11.1143	-0.123899	-0.544343	-0.0254952	-0.0481232	-0.0738434	-0.103388
A_07_P007847	yafL	3694	cmr|putative lipoprotein [b0227]	6.70076	0.0511805	0.105868	0.0529831	0.161771	0.0327141	0.122333
A_07_P007858	lfhA	2019	cmr|flagellar biosynthesis [b0229]	6.68586	0.0277782	0.0174512	0.0216231	-0.0341032	-0.0296865	0.0375399
A_07_P007861	lafU	2717	cmr|putative motility protein [b0230]	6.7454	0.0990984	0.0631804	0.0640464	-0.106429	-0.175118	-0.14251
A_07_P007867	dinB	10293	cmr|damage-inducible protein P; putative tRNA synthetase [b0231]	7.34933	-0.41494	-0.573116	-0.379994	0.150344	-0.0197421	-0.0982964
A_07_P007874	yafN	2016	cmr|orf, hypothetical protein [b0232]	7.61511	0.0483177	-0.0611904	0.00986327	-0.0470485	-0.0671806	-0.138477
A_07_P007876	yafO	6739	cmr|orf, hypothetical protein [b0233]	7.42503	-0.0460904	-0.0792403	0.107746	-0.0295882	-0.0204164	-0.069689
A_07_P007881	yafP	8329	cmr|orf, hypothetical protein [b0234]	6.89645	-0.00723563	0.00144614	0.0800371	0.00682594	0.00328382	-0.0352602
A_07_P007889	ykfJ	5593	cmr|orf, hypothetical protein [b0235]	6.69629	0.0407536	-0.0267284	-0.00106297	-0.0764918	-0.0177936	-0.0855066
A_07_P007896	pepD	6087	cmr|aminoacyl-histidine dipeptidase [b0237]	10.2651	0.0301142	0.325173	-0.257027	-0.0130572	-0.0321559	-0.0611679
A_07_P007907	frsA	7430	cmr|orf, hypothetical protein [b0239]	9.06345	-0.666239	-0.561616	-0.280155	0.0175138	0.0861345	0.0525847
A_07_P007912	crl	2114	cmr|transcriptional regulator of cryptic csgA gene for curli surface fibers [b0240]	11.0887	-0.11097	0.00930429	-0.0171439	0.166206	0.0928839	0.122299
A_07_P007916	phoE	7707	cmr|outer membrane pore protein E [b0241]	6.88628	0.15901	-0.00546	-0.0711881	-0.0658109	-0.0525383	-0.0808686
A_07_P007924	proB	9	cmr|gamma-glutamate kinase [b0242]	8.62768	0.166232	0.332025	0.305578	0.0119154	0.00854944	-0.107938
A_07_P007930	proA	560	cmr|gamma-glutamylphosphate reductase [b0243]	8.81801	-0.0243051	0.20729	-0.296769	-0.0279425	0.0398082	0.0105742
A_07_P007934	ykfI	1461	cmr|orf, hypothetical protein [b0245]	7.16571	0.0272137	0.0946177	-0.00358806	0.0441919	0.0158074	0.0388646
A_07_P007936	yafW	1829	cmr|orf, hypothetical protein [b0246]	6.9788	0.0420609	0.0467849	0.124521	-0.162221	-0.117337	-0.11531
A_07_P007941	ykfG	7978	cmr|putative DNA repair protein [b0247]	6.72871	0.013883	-0.0167487	-0.0057571	-0.0138521	0.022486	0.109057
A_07_P007946	yafX	6372	cmr|orf, hypothetical protein [b0248]	7.3182	0.0405225	0.101615	0.028907	-0.0412789	-0.0513435	-0.073391
A_07_P007952	ykfF	2344	cmr|orf, hypothetical protein [b0249]	7.22973	0.053788	0.0875822	0.0273828	-0.0646571	-0.0588879	-0.0674764
A_07_P007958	ykfB	9254	cmr|orf, hypothetical protein [b0250]	9.11593	0.0652797	-0.0526208	0.0731995	-0.148377	-0.112091	-0.0340536
A_07_P007962	yafY	7989	cmr|orf, hypothetical protein [b0251]	8.11049	-0.0511621	-0.00930336	0.0712545	-0.0214894	-0.00750069	-0.0200047
A_07_P007967	yafZ	4852	cmr|orf, hypothetical protein [b0252]	6.99135	0.0889542	0.0873599	0.0139866	-0.15185	-0.0743904	-0.0419625
A_07_P007974	ykfA	765	cmr|putative GTP-binding protein [b0253]	7.9095	0.166317	0.115725	-0.054013	-0.0211214	0.0326579	0.0287076
A_07_P007979	perR	5061	cmr|putative transcriptional regulator LYSR-type [b0254]	7.15373	-0.0941395	-0.064099	-0.10305	0.0116751	-0.015062	-0.0141689
A_07_P007981	b0255	6951	cmr|IS911 hypothetical protein, variant [b0255]	7.92331	-0.312377	-0.419175	-0.320483	0.0482907	-0.0276866	-0.182429
A_07_P007989	insI	8746	cmr|IS30 transposase [b0256]	7.8169	-0.2854	-0.393658	-0.101483	0.344069	0.12217	-0.105191
A_07_P007992	b0257	6027	cmr|putative transposase [b0257]	8.27695	-0.0232531	-0.125585	0.0718973	0.329203	0.327046	0.0622196
A_07_P007997	ykfC	2167	cmr|orf, hypothetical protein [b0258]	7.22353	0.00223647	0.0157888	-0.0382774	0.328437	0.309167	-0.013715
A_07_P008004	mmuP	1799	cmr|putative amino acid/amine transport protein [b0260]	7.4411	-0.208198	-0.124805	0.0389808	-0.176203	-0.154035	-0.100828
A_07_P008006	mmuM	3957	cmr|putative enzyme [b0261]	7.87728	-0.237932	-0.183071	-0.0139801	-0.0963335	-0.110807	-0.136702
A_07_P008011	afuC	2457	cmr|putative ATP-binding component of a transport system [b0262]	6.92655	0.0289884	0.161495	0.118315	0.0131095	0.0247382	-0.0515817
A_07_P008017	afuB	4699	cmr|putative transport system permease protein [b0263]	7.6135	-0.133316	-0.0172865	-0.00934703	-0.078676	-0.0689909	-0.000973138
A_07_P008033	yagB	5912	cmr|orf, hypothetical protein [b0266]	7.97005	-0.104546	-0.11844	-0.00490473	0.0671769	0.0595372	0.0355883
A_07_P008036	yagA	8246	cmr|orf, hypothetical protein [b0267]	6.67957	0.0380053	0.0236017	0.00546929	-0.00273605	-0.000951137	-0.0135853
A_07_P008042	yagE	10035	cmr|putative lyase/synthase [b0268]	12.6808	-0.286108	-0.113085	-0.0708905	0.0686369	0.112946	0.121975
A_07_P008049	yagF	9539	cmr|putative dehydratase [b0269]	12.8174	-0.348261	-0.23527	-0.397986	0.0711872	0.0529236	0.0636109
A_07_P008055	yagG	10712	cmr|putative permease [b0270]	8.73112	-0.370531	-0.410562	0.0401519	-0.220128	-0.117934	-0.249522
A_07_P008058	yagH	4872	cmr|putative beta-xylosidase [b0271]	8.80791	-0.271437	-0.364701	-0.258613	-0.0307929	0.00927681	-0.0293209
A_07_P008065	yagI	8157	cmr|putative regulator [b0272]	8.6711	0.170131	0.237097	0.0494488	0.0431088	0.102435	-0.0238457
A_07_P008066	argF	2112	cmr|ornithine carbamoyltransferase 2, chain F [b0273]	7.31045	0.0267856	0.14602	0.0874366	0.0424896	0.0406494	-0.00148559
A_07_P008071	yagJ	88	cmr|orf, hypothetical protein [b0276]	7.97518	-0.159571	-0.316074	-0.226272	0.0253551	0.0184194	-0.0281518
A_07_P008076	yagK	2006	cmr|orf, hypothetical protein [b0277]	7.69898	0.106533	0.120665	0.0938208	0.0258925	0.0183672	-0.0270618
A_07_P008081	yagL	8699	cmr|DNA-binding protein [b0278]	6.78689	0.0381255	0.0335486	-0.00576592	-0.0893106	-0.0436034	-0.0542768
A_07_P008088	yagM	517	cmr|orf, hypothetical protein [b0279]	6.73858	-0.0147537	-0.0108387	-0.0458316	-0.013593	-0.0214206	-0.0344732
A_07_P008092	yagN	8456	cmr|orf, hypothetical protein [b0280]	10.0903	-0.192505	-0.334231	-0.264906	0.000655601	0.0175657	-0.0576922
A_07_P008100	intF	1133	cmr|putative phage integrase [b0281]	8.61326	-0.13623	-0.191131	-0.121494	-0.0101538	-0.0307997	-0.000635163
A_07_P008101	yagP	8451	cmr|putative transcriptional regulator LYSR-type [b0282]	7.90115	0.0834502	0.0958625	0.109707	0.150845	0.13549	0.235675
A_07_P008109	yagQ	2211	cmr|orf, hypothetical protein [b0283]	7.36083	0.189003	0.131154	0.132152	0.0863058	-0.0563536	0.0869399
A_07_P008115	yagR	5326	cmr|orf, hypothetical protein [b0284]	7.37782	0.27397	0.112587	0.148979	0.00141899	-0.00301351	-0.0157956
A_07_P008118	yagS	10268	cmr|orf, hypothetical protein [b0285]	7.16913	0.145089	0.233771	0.142251	0.0532298	0.0736646	0.0327763
A_07_P008122	yagT	6883	cmr|putative xanthine dehydrogenase [b0286]	6.94056	0.0393258	0.0657947	0.0346528	-0.171463	-0.0623085	-0.0907409
A_07_P008131	ykgJ	475	cmr|putative ferredoxin [b0288]	6.85347	-0.0459931	-0.00238591	-0.0217296	-0.0162879	0.0112452	-0.0839287
A_07_P008138	yagV	1638	cmr|orf, hypothetical protein [b0289]	7.42345	-0.0552263	0.00991773	0.00424106	0.0208395	0.0167811	-0.0217301
A_07_P008144	yagW	7449	cmr|putative receptor [b0290]	6.96825	-0.135	-0.0734015	-0.00521282	0.0371195	0.0217368	0.102706
A_07_P008148	yagX	416	cmr|putative enzyme [b0291]	6.77325	-0.0115981	-0.0378941	-0.0204594	-0.0245153	-0.0284917	-0.0075565
A_07_P008155	matC	6817	cmr|orf, hypothetical protein [b0292]	6.88426	0.0142395	0.0422946	0.0711115	0.02583	0.0580171	0.0370855
A_07_P008156	matB	10697	cmr|orf, hypothetical protein [b0293]	7.13401	0.0880967	0.111513	0.152589	0.0707386	0.0680167	0.110367
A_07_P008164	matA	4219	cmr|putative regulator [b0294]	7.18036	0.0114525	0.0803332	0.029396	0.00910679	0.0306006	-0.00710718
A_07_P008167	ykgL	1431	cmr|orf, hypothetical protein [b0295]	6.7875	0.00302254	-0.0251543	-0.0160898	0.0347457	0.0464439	0.0481441
A_07_P008172	ykgM	10280	cmr|putative ribosomal protein [b0296]	6.87597	-0.0396635	-0.00487672	-0.00644167	-0.0684946	-0.0446343	0.109547
A_07_P008182	insE	3886	cmr|putative factor [b0298]	9.59497	-0.243755	-0.219919	-0.145366	-0.161051	-0.00107991	-0.0212279
A_07_P008188	insF	6741	cmr|IS3 putative transposase [b0299]	8.04434	-0.0534575	-0.133418	0.138222	-0.0375168	-0.0322503	0.00490094
A_07_P008194	ykgA	755	cmr|putative ARAC-type regulatory protein [b0300]	6.75578	-0.0752789	-0.0903466	-0.0382765	-0.0346438	-0.143104	-0.07316
A_07_P008196	ykgB	7418	cmr|orf, hypothetical protein [b0301]	7.46975	-0.227679	-0.172531	-0.0363553	-0.0909312	-0.1852	-0.0637468
A_07_P008205	b0302	3831	cmr|orf, hypothetical protein [b0302]	6.67757	0.00132427	0.0340182	0.0407834	0.0136265	-0.0864592	0.00324541
A_07_P008206	ykgI	4908	cmr|orf, hypothetical protein [b0303]	6.81512	0.0831613	0.128814	0.0929716	-0.0325499	0.0169012	-0.0408669
A_07_P008213	ykgC	6455	cmr|putative oxidoreductase [b0304]	7.17246	0.287964	0.201493	0.051043	0.0620514	0.130558	0.165126
A_07_P008220	ykgD	9721	cmr|putative ARAC-type regulatory protein [b0305]	6.82751	0.0178163	0.00837085	0.00795572	0.027778	0.00993556	0.00736442
A_07_P008225	ykgE	10236	cmr|putative dehydrogenase subunit [b0306]	7.06687	0.0372648	-0.0787902	0.00455269	-0.0187823	-0.0105871	-0.0166739
A_07_P008226	ykgF	6898	cmr|orf, hypothetical protein [b0307]	7.28913	0.000192146	-0.00806918	-0.0209363	-0.00689733	-0.0118358	-0.0426625
A_07_P008239	b0309	1295	cmr|orf, hypothetical protein [b0309]	6.88251	0.00369103	-0.0214739	-0.0870994	-0.00104949	0.0157963	0.0135488
A_07_P008244	ykgH	8570	cmr|orf, hypothetical protein [b0310]	6.8958	-0.100061	0.0191848	-0.065078	0.023241	0.0174392	0.0535811
A_07_P008251	betB	10645	cmr|NAD+-dependent betaine aldehyde dehydrogenase [b0312]	9.4903	0.156453	0.125541	0.223185	0.0271286	0.0181664	0.00668302
A_07_P008258	betI	6565	cmr|probably transcriptional repressor of bet genes [b0313]	9.36686	0.0208368	0.201923	0.0838441	0.423532	0.303042	0.194923
A_07_P008268	yahA	8097	cmr|orf, hypothetical protein [b0315]	7.08899	0.0582955	0.0839849	0.0467105	-0.0922295	-0.318649	-0.0083156
A_07_P008272	yahB	1590	cmr|putative transcriptional regulator LYSR-type [b0316]	7.39045	-0.0771444	-0.0392571	-0.0376723	-0.0562958	-0.0734027	-0.0572176
A_07_P008280	yahC	4263	cmr|orf, hypothetical protein [b0317]	6.99553	0.0623876	-0.11133	-0.0561776	-0.0158156	-0.00862301	-0.00241771
A_07_P008288	yahE	2456	cmr|orf, hypothetical protein [b0319]	6.73747	0.00156152	0.0566618	0.0096776	-0.0656751	0.00883484	-0.0400606
A_07_P008292	yahF	1539	cmr|putative oxidoreductase subunit [b0320]	6.75441	0.0701961	0.0537444	0.0381854	-0.0540203	-0.0248452	-0.0627657
A_07_P008296	yahG	1504	cmr|orf, hypothetical protein [b0321]	6.69733	0.0594445	0.0118412	0.0186259	0.0728524	-0.027879	0.0702339
A_07_P008305	b0322	13	cmr|orf, hypothetical protein [b0322]	7.03824	0.033494	0.0410452	-0.0266645	-0.00576914	0.0621403	-0.238804
A_07_P008330	yahM	6440	cmr|orf, hypothetical protein [b0327]	6.66758	-0.0610447	-0.00841278	0.0237121	-0.0936619	-0.0283006	-0.0432069
A_07_P008351	b0332	7788	cmr|orf, hypothetical protein [b0332]	6.64361	-0.0383437	-0.0269916	-0.0165526	0.0688724	0.0772012	-0.0393311
A_07_P008356	prpC	4120	cmr|putative citrate synthase; propionate metabolism? [b0333]	6.67732	0.0280637	0.0657806	0.0267436	0.0810415	-0.0106807	0.100604
A_07_P008378	codA	10570	cmr|cytosine deaminase [b0337]	6.71895	-0.0576345	-0.0336923	-0.0541144	-0.0067601	-0.0282873	-0.119041
A_07_P008395	cynS	1775	cmr|cyanate aminohydrolase, cyanase [b0340]	6.65843	0.0349614	-0.00220496	-0.0215795	-0.185981	-0.20312	-0.123714
A_07_P008399	cynX	10495	cmr|cyanate transport [b0341]	6.66573	-0.0166514	-0.0117298	0.0177599	0.113508	0.0499119	0.085651
A_07_P008405	lacA	6681	cmr|thiogalactoside acetyltransferase [b0342]	9.60295	0.026322	-0.278152	0.0119287	-0.0281807	-0.0112386	0.0682483
A_07_P008419	lacI	4479	cmr|transcriptional repressor of the lac operon [b0345]	17.2261	-0.0891269	0.0952459	0.129604	-0.12841	-0.137939	-0.191344
A_07_P008423	mhpR	8876	cmr|transcriptional regulator for mhp operon [b0346]	7.68709	0.0674926	-0.0911938	-0.131409	0.10517	-0.0247228	0.249229
A_07_P008427	mhpA	5153	cmr|3- [b0347]	6.69081	0.0488725	0.0111747	0.0239183	0.0411685	-0.0129779	0.0846092
A_07_P008433	mhpB	1102	cmr|2,3-dihydroxyphenylpropionate 1,2-dioxygenase [b0348]	6.70976	-0.0299352	-0.0616896	-0.0464644	-0.00519917	0.0199629	-0.0310198
A_07_P008437	mhpC	4579	cmr|2-hydroxy-6-ketonona-2,4-dienedioic acid hydrolase [b0349]	6.79542	0.0386081	0.0662153	0.0366618	0.108904	0.123692	-0.088913
A_07_P008458	pflD	43	cmr|formate acetyltransferase 2 [b3951]	6.88433	-0.0404678	-0.00695608	-0.00099802	0.208145	0.094566	0.244888
A_07_P008463	pflC	5555	cmr|probable pyruvate formate lyase activating enzyme 2 [b3952]	6.92173	0.040041	-0.0205877	0.0225294	0.341119	0.187333	0.153974
A_07_P008474	yijO	9410	cmr|putative ARAC-type regulatory protein [b3954]	7.91645	-0.363748	-0.211509	-0.163425	0.0541521	-0.00419646	-0.0177485
A_07_P008482	ppc	3458	cmr|phosphoenolpyruvate carboxylase [b3956]	10.1763	-0.195984	-0.223237	-0.528836	-0.131045	-0.306583	-0.197153
A_07_P008494	argC	3349	cmr|N-acetyl-gamma-glutamylphosphate reductase [b3958]	7.6025	-0.0307842	0.149985	0.00949878	-0.122878	-0.251338	-0.220223
A_07_P008499	argB	7576	cmr|acetylglutamate kinase [b3959]	8.9552	-0.110683	0.259414	-0.135969	-0.0291066	-0.0256487	0.0539495
A_07_P008503	argH	3275	cmr|argininosuccinate lyase [b3960]	8.42891	-0.109983	0.212793	-0.153125	-0.0733656	-0.0275166	-0.247223
A_07_P008508	oxyR	2819	cmr|activator, hydrogen peroxide-inducible genes [b3961]	10.4455	0.0378867	-0.151921	-0.119109	-0.233385	-0.0688094	-0.0351902
A_07_P008514	sthA	7837	cmr|putative oxidoreductase [b3962]	10.0195	0.354286	0.210005	0.341653	-0.076672	-0.0528867	-0.0279916
A_07_P008519	fabR	4823	cmr|orf, hypothetical protein [b3963]	11.6784	-0.224144	-0.162821	-0.197106	0.167973	0.0277738	-0.0224908
A_07_P008533	btuB	5952	cmr|outer membrane receptor for transport of vitamin B12, E colicins, and bacteriophage BF23 [b3966]	8.70412	-0.161967	-0.0977646	-0.226146	0.1836	0.0183381	-0.0558411
A_07_P008540	murI	648	cmr|glutamate racemase, required for biosynthesis of D-glutamate and peptidoglycan [b3967]	9.66607	-0.267659	-0.277631	0.155226	0.201742	0.158242	0.136851
A_07_P008550	birA	7870	cmr|biotin- [b3973]	9.00062	0.203865	0.24966	0.122997	0.0806719	0.0230397	0.036471
A_07_P008552	coaA	7922	cmr|pantothenate kinase [b3974]	7.27017	-0.0953275	0.0890456	-0.127867	-0.0577512	0.0379139	-0.0379947
A_07_P008557	b3975	9754	cmr|orf, hypothetical protein [b3975]	6.70497	0.0207479	-0.0147509	-0.0107779	0.239044	0.180596	0.0529074
A_07_P008561	tufB	5838	cmr|protein chain elongation factor EF-Tu [b3980]	15.3338	-0.147081	0.0897003	-0.286898	-0.275236	-0.154562	-0.199982
A_07_P008570	secE	4806	cmr|preprotein translocase [b3981]	13.1188	-0.138514	-0.00991952	0.138827	-0.321071	-0.134366	-0.125515
A_07_P008575	nusG	493	cmr|component in transcription antitermination [b3982]	12.18	0.0159403	0.234404	0.137671	-0.214425	-0.060746	-0.0142385
A_07_P008576	rplK	9188	cmr|50S ribosomal subunit protein L11 [b3983]	12.7305	-0.256928	0.125616	-0.0170796	0.0632302	0.0416766	-0.0224444
A_07_P008585	rplA	4472	cmr|50S ribosomal subunit protein L1, regulates synthesis of L1 and L11 [b3984]	14.0665	-0.34467	-0.00042571	-0.291191	-0.140242	-0.00443492	-0.153965
A_07_P008588	rplJ	1026	cmr|50S ribosomal subunit protein L10 [b3985]	14.8148	-0.229419	0.140306	0.0259337	-0.108114	-0.0706307	-0.068064
A_07_P008595	rplL	7859	cmr|50S ribosomal subunit protein L7/L12 [b3986]	15.0923	-0.293982	0.123007	-0.234583	0.00732536	-0.05506	-0.17131
A_07_P008600	rpoB	9116	cmr|RNA polymerase, beta subunit [b3987]	11.308	-0.0960097	-0.178587	0.0152175	-0.571741	-0.561066	-0.540705
A_07_P008605	rpoC	6153	cmr|RNA polymerase, beta prime subunit [b3988]	11.7701	-0.301124	-0.20068	-0.389202	-0.364046	-0.348263	-0.355059
A_07_P008608	yjaZ	176	cmr|heat shock protein htrC [b3989]	7.44874	-0.199994	-0.149103	-0.144005	-0.135474	-0.167777	-0.168772
A_07_P008624	thiF	6568	cmr|thiamin biosynthesis, thiazole moiety [b3992]	6.98836	0.0415329	0.0648152	0.10065	-0.0661735	-0.114885	-0.0999092
A_07_P008629	thiE	10339	cmr|thiamin biosynthesis, thiazole moiety [b3993]	7.21004	-0.00886527	0.0610377	0.0121572	-0.270884	-0.25711	-0.17392
A_07_P008637	rsd	6219	cmr|putative transcriptional regulator [b3995]	10.6354	0.103938	0.200859	-0.0348768	-0.0916972	-0.121844	-0.226224
A_07_P008648	hemE	8514	cmr|uroporphyrinogen decarboxylase [b3997]	9.03403	0.0281117	0.214001	-0.020507	0.0880808	0.044782	-0.061131
A_07_P008660	yjaG	3544	cmr|orf, hypothetical protein [b3999]	8.96936	-0.0548657	-0.0271068	0.0416962	0.0690217	-0.0615788	-0.00634012
A_07_P008662	hupA	5674	cmr|DNA-binding protein HU-alpha [b4000]	12.4223	-0.265995	0.050724	-0.344753	-0.189574	-0.0867463	-0.130688
A_07_P008667	yjaH	1574	cmr|orf, hypothetical protein [b4001]	8.19785	-0.15465	0.0930193	0.128116	0.0530017	0.0420156	0.0657401
A_07_P008679	zraS	4758	cmr|sensor kinase for HydG, hydrogenase 3 activity [b4003]	7.71734	-0.158012	-0.283407	-0.021231	-0.140096	0.0463013	0.062824
A_07_P008684	zraR	2101	cmr|response regulator of hydrogenase 3 activity [b4004]	8.78879	-0.0690828	-0.119561	-0.0743381	0.000633385	0.0036727	-0.0485407
A_07_P008690	purD	2902	cmr|phosphoribosylglycinamide synthetase = GAR synthetase [b4005]	7.44904	0.0680757	0.111958	-0.0248568	-0.0145078	-0.00290655	-0.0259698
A_07_P008699	yjaA	766	cmr|orf, hypothetical protein [b4011]	7.28743	0.0183231	0.12792	0.0242804	-0.0240424	-0.0264471	-0.0869061
A_07_P008704	yjaB	8479	cmr|orf, hypothetical protein [b4012]	8.92053	-0.109852	-0.202009	-0.269714	0.00518677	0.0381544	-0.020973
A_07_P008707	metA	2214	cmr|homoserine transsuccinylase [b4013]	8.43258	-0.3443	-0.188751	-0.0271349	-0.088429	-0.08872	-0.0101807
A_07_P008715	aceB	9387	cmr|malate synthase A [b4014]	10.5706	0.300762	-0.0764069	-0.489053	0.341529	0.157394	0.143101
A_07_P008720	aceA	2403	cmr|isocitrate lyase [b4015]	12.4531	0.306942	-0.311326	-0.895222	0.195349	0.451398	0.0804756
A_07_P008721	aceK	2365	cmr|isocitrate dehydrogenase kinase/phosphatase [b4016]	7.8925	0.331922	-0.406262	-0.278001	-0.0192072	0.228704	0.0281306
A_07_P008728	arpA	4281	cmr|regulator of acetyl CoA synthetase [b4017]	7.56482	-0.224135	-0.164251	-0.063151	0.370441	0.475684	0.016156
A_07_P008735	iclR	4609	cmr|repressor of aceBA operon [b4018]	9.62983	-0.341422	-0.441001	-0.290428	-0.0924502	0.0856655	-0.11108
A_07_P008744	yjbB	774	cmr|putative alpha helix protein [b4020]	7.98609	-0.119908	-0.142472	-0.110422	0.393501	0.480538	0.00420427
A_07_P008748	pepE	3386	cmr|peptidase E, a dipeptidase where amino-terminal residue is aspartate [b4021]	8.13344	0.0927607	0.0409488	0.17799	0.387426	0.3244	0.0802809
A_07_P008752	rluF	2140	cmr|orf, hypothetical protein [b4022]	8.352	-0.199013	-0.123082	-0.0239949	-0.00230072	0.00153869	0.00870041
A_07_P008756	pagB	1697	cmr|orf, hypothetical protein [b4023]	8.73575	-0.33784	-0.367982	-0.150707	0.155642	0.0255783	0.162627
A_07_P008761	lysC	349	cmr|aspartokinase III, lysine sensitive [b4024]	7.09684	-0.0856682	0.0251528	-0.032914	-0.0158298	-0.058754	-0.00362718
A_07_P008767	pgi	4854	cmr|glucosephosphate isomerase [b4025]	9.37145	0.175714	0.168223	-0.064897	0.0175246	-0.063472	-0.0611327
A_07_P008773	yjbE	704	cmr|orf, hypothetical protein [b4026]	6.83138	0.012126	0.0433358	0.0324612	-0.0150356	-0.0155577	-0.106523
A_07_P008777	yjbF	519	cmr|orf, hypothetical protein [b4027]	6.70234	-0.00402258	0.00405067	-0.0121646	-0.227994	-0.203983	-0.0837978
A_07_P008783	yjbG	5135	cmr|orf, hypothetical protein [b4028]	6.76883	0.0325041	0.0108527	0.0471594	0.0340882	0.0432945	-0.00142148
A_07_P008788	yjbH	6412	cmr|orf, hypothetical protein [b4029]	7.00175	0.0759167	0.0802809	0.0367522	0.279898	0.333138	0.319251
A_07_P008791	psiE	6938	cmr|orf, hypothetical protein [b4030]	7.66947	-0.123414	0.0316221	0.0193763	-0.167558	-0.0792109	-0.123184
A_07_P008796	xylE	2850	cmr|xylose-proton symport [b4031]	8.27614	0.146003	0.0668638	0.0626826	0.0154563	0.020899	0.0143347
A_07_P008801	malG	4320	cmr|part of maltose permease, inner membrane [b4032]	9.4893	-0.438555	-0.308302	-0.486673	0.103403	0.0818389	0.0581697
A_07_P008806	malF	8309	cmr|part of maltose permease, periplasmic [b4033]	9.01388	-0.276179	-0.19972	-0.301877	0.270325	0.165961	0.31418
A_07_P008811	malE	10455	cmr|periplasmic maltose-binding protein; substrate recognition for transport and chemotaxis [b4034]	10.7541	-0.628742	-0.227044	-0.615004	-0.0397028	0.0218873	-0.0120972
A_07_P008816	malK	1728	cmr|ATP-binding component of transport system for maltose [b4035]	8.58462	-0.379902	0.0845629	-0.838389	-0.0260799	-0.0442607	-0.0247344
A_07_P008822	lamB	40	cmr|phage lambda receptor protein; maltose high-affinity receptor [b4036]	10.5442	-1.81088	-0.1994	-0.831465	-0.127307	-0.169735	-0.106652
A_07_P008827	malM	10242	cmr|periplasmic protein of mal regulon [b4037]	8.95391	-0.222028	-0.166681	-0.557372	-0.214767	-0.140411	0.0311654
A_07_P008831	yjbI	2926	cmr|orf, hypothetical protein [b4038]	7.12986	0.0475147	0.0450432	0.00310673	-0.052733	0.133272	0.017321
A_07_P008838	ubiC	10036	cmr|chorismate lyase [b4039]	11.299	0.119146	0.173527	0.161062	0.127953	0.128504	0.154262
A_07_P008845	ubiA	8035	cmr|4-hydroxybenzoate-octaprenyltransferase [b4040]	8.16637	0.135726	0.145405	0.0111225	-0.124096	-0.0598465	0.00980055
A_07_P008846	plsB	10635	cmr|glycerol-3-phosphate acyltransferase [b4041]	8.01637	0.140333	-0.0133991	-0.0884632	-0.138402	-0.106806	-0.0746418
A_07_P008852	dgkA	10296	cmr|diacylglycerol kinase [b4042]	8.41174	0.064699	0.00586141	-0.0946298	0.0949332	0.106815	0.0767827
A_07_P008857	lexA	5993	cmr|regulator for SOS [b4043]	8.82425	-0.311652	-0.442051	-0.0936702	0.199152	0.0141074	0.031615
A_07_P008863	dinF	1209	cmr|DNA-damage-inducible protein F [b4044]	7.39751	0.0425737	0.0312861	0.0420813	-0.0553927	-0.0422161	-0.0360622
A_07_P008870	yjbJ	4309	cmr|orf, hypothetical protein [b4045]	10.7662	0.556908	0.20835	0.36331	-0.0769967	-0.11362	-0.0282689
A_07_P008875	zur	1609	cmr|putative regulator [b4046]	9.18896	-0.709714	-0.728659	-0.0299129	0.0101911	-0.0261077	0.0201533
A_07_P008880	yjbL	6732	cmr|orf, hypothetical protein [b4047]	6.65844	-0.00231954	0.0023506	-0.00270775	-0.560544	-0.141836	-0.096003
A_07_P008885	yjbM	8093	cmr|orf, hypothetical protein [b4048]	6.8223	0.0429647	-0.0134589	0.0331239	-0.664754	-0.105438	-0.150431
A_07_P008886	dusA	6292	cmr|orf, hypothetical protein [b4049]	8.84301	0.0714302	0.236358	0.0103963	-0.11076	-0.0235414	-0.092957
A_07_P008897	qor	3082	cmr|quinone oxidoreductase [b4051]	8.54255	0.079761	0.00193619	0.415326	-0.079928	-0.0371544	-0.0335975
A_07_P008903	dnaB	2502	cmr|replicative DNA helicase; part of primosome [b4052]	8.47427	-0.387836	-0.218615	-0.249303	-0.0236719	0.0024515	-0.0211889
A_07_P008909	alr	7383	cmr|alanine racemase 1 [b4053]	8.59341	-0.198304	-0.406958	-0.392759	0.149032	0.0643208	-0.0945978
A_07_P008919	aphA	671	cmr|diadenosine tetraphosphatase [b4055]	8.71092	-0.284387	-0.262717	-0.214953	0.156539	0.139645	0.0840466
A_07_P008923	yjbQ	2066	cmr|orf, hypothetical protein [b4056]	10.5888	0.477993	0.0741457	0.268937	-0.69379	-0.26485	-0.161788
A_07_P008926	yjbR	9202	cmr|orf, hypothetical protein [b4057]	10.0401	0.413113	-0.063918	0.223009	0.0382846	-0.0197562	-0.0506619
A_07_P008933	uvrA	1528	cmr|excision nuclease subunit A [b4058]	8.54617	0.00168763	0.204227	-0.00902703	0.0295973	0.0284042	0.0269419
A_07_P008942	yjcB	1151	cmr|orf, hypothetical protein [b4060]	7.30984	0.0309722	0.087327	0.00418958	0.0583077	0.0312713	-0.0114253
A_07_P008949	yjcC	195	cmr|orf, hypothetical protein [b4061]	7.21388	0.188575	0.111657	0.242928	0.0158379	0.0119404	-0.0288661
A_07_P008951	soxS	1651	cmr|regulation of superoxide response regulon [b4062]	13.4342	0.201661	0.278836	0.213678	0.0112075	0.0144913	0.011421
A_07_P008959	soxR	2791	cmr|redox-sensing activator of soxS [b4063]	7.24756	0.00125573	0.0482699	-0.0298232	0.0446591	0.0192638	-0.0362593
A_07_P008961	yjcD	2349	cmr|orf, hypothetical protein [b4064]	8.408	0.266173	0.248248	0.134766	0.0200844	1.73363	-0.0446727
A_07_P008970	yjcE	5637	cmr|orf, hypothetical protein [b4065]	7.05156	1.75586	-0.00837206	-0.0207938	0.000640193	-0.00337988	-0.012677
A_07_P008994	nrfA	179	cmr|periplasmic cytochrome c [b4070]	6.85395	0.622545	-0.0466059	-0.0255531	0.00811069	0.028643	-0.0125697
A_07_P008996	nrfB	6691	cmr|formate-dependent nitrite reductase; a penta-haeme cytochrome c [b4071]	6.65412	0.149613	-0.0244672	-0.0114767	-0.0603393	-0.0645782	-0.0313589
A_07_P009001	nrfC	1098	cmr|formate-dependent nitrite reductase; Fe-S centers [b4072]	7.02554	-0.0331762	0.0378689	-0.00262879	-0.0440145	-0.0408283	-0.079523
A_07_P009010	nrfD	523	cmr|formate-dependent nitrate reductase complex; transmembrane protein [b4073]	7.38133	-0.108698	-0.0870517	-0.0373825	0.00330797	0.0383743	0.00395057
A_07_P009012	nrfE	5383	cmr|formate-dependent nitrite reductase; possible assembly function [b4074]	6.82211	0.0542874	0.137855	0.103571	-0.0220998	0.105534	-0.0517031
A_07_P009026	gltP	477	cmr|glutamate-aspartate symport protein [b4077]	9.85545	-0.238797	0.111884	-0.14026	0.0316107	0.0632222	0.0680696
A_07_P009034	yjcO	3410	cmr|orf, hypothetical protein [b4078]	8.47228	0.0324509	-0.020659	-0.142817	0.0134699	-0.0015318	0.0429466
A_07_P009037	fdhF	2407	cmr|selenopolypeptide subunit of formate dehydrogenase H [b4079]	8.52813	-0.135658	-0.0845032	0.131742	-0.129195	-0.0224718	0.162381
A_07_P009042	paaA	10345	cmr|orf, hypothetical protein [b1388]	6.78804	0.00461868	0.0393009	-0.0931093	-0.00816663	-0.00342655	-0.00533649
A_07_P009046	paaB	8868	cmr|orf, hypothetical protein [b1389]	6.80016	0.00188175	0.00433438	-0.0624497	0.0136219	0.011019	0.00898051
A_07_P009052	paaC	1592	cmr|orf, hypothetical protein [b1390]	6.83497	0.0394409	0.0646395	-0.0741116	-0.0437102	-0.0131513	0.00253936
A_07_P009057	paaD	2085	cmr|orf, hypothetical protein [b1391]	6.81093	0.0342314	-0.0226633	-0.0383287	0.0835444	0.114821	0.0615329
A_07_P009062	paaE	390	cmr|putative oxidoreductase [b1392]	7.05939	-0.00558726	-0.10247	-0.047303	-0.0448377	0.114678	0.142682
A_07_P009069	paaF	9795	cmr|putative enzyme [b1393]	6.78318	0.0451556	0.0285134	-0.00167118	0.148418	0.116011	0.136072
A_07_P009075	paaG	3590	cmr|putative enzyme [b1394]	6.82399	0.0695815	0.0556246	-0.00163642	0.0682475	-0.168467	-0.378774
A_07_P009078	paaH	7034	cmr|putative enzyme [b1395]	6.772	-0.0037521	-0.00637813	-0.0613515	-0.334949	-0.13941	-0.201356
A_07_P009084	paaI	4788	cmr|orf, hypothetical protein [b1396]	6.8093	0.0507614	0.0861187	0.0146724	-0.228835	-0.205911	-0.246405
A_07_P009088	paaJ	6231	cmr|putative acyltransferase [b1397]	7.3391	-0.021276	-0.00483107	-0.109315	-0.0993378	-0.0439026	-0.00125398
A_07_P009092	paaK	9705	cmr|orf, hypothetical protein [b1398]	7.36305	0.0172254	0.0420702	-0.258047	-0.0125345	0.00475764	-0.0310574
A_07_P009097	paaX	1493	cmr|orf, hypothetical protein [b1399]	8.99653	-0.165166	-0.312214	-0.126184	-0.0931247	-0.190114	-0.0440109
A_07_P009101	paaY	3434	cmr|putative transferase [b1400]	8.02494	0.306244	0.0699429	0.167031	0.261439	0.415948	0.153162
A_07_P009108	b1401	7642	cmr|split orf [b1401]	7.32697	0.0040169	-0.0334705	0.0123471	-0.0749326	-0.133999	-0.0806614
A_07_P009118	b1405	10634	cmr|split orf [b1405]	7.80991	0.0999876	0.0776778	0.0445751	-0.335316	-0.167102	-0.0962353
A_07_P009122	ydbC	8457	cmr|putative dehydrogenase [b1406]	8.37409	0.0346631	-0.0372808	-0.327238	-0.36278	-0.13677	-0.091961
A_07_P009130	ydbD	5209	cmr|orf, hypothetical protein [b1407]	6.96951	0.105513	0.0594696	0.0583743	0.204019	0.214712	0.114379
A_07_P009140	ynbB	1221	cmr|putative phosphatidate cytidiltransferase [b1409]	6.71693	0.019076	-0.0166859	0.00793364	0.0644689	0.060858	0.0525749
A_07_P009148	ynbD	1733	cmr|putative enzymes [b1411]	7.00416	0.0175558	-0.0137527	-0.0153499	0.140005	0.109098	-0.0042553
A_07_P009153	azoR	4769	cmr|acyl carrier protein phosphodiesterase [b1412]	8.07935	-0.182206	-0.136227	0.116343	0.224117	0.181582	0.150113
A_07_P009158	hrpA	3132	cmr|helicase, ATP-dependent [b1413]	8.1225	0.505599	0.244908	0.415998	-0.0280202	-0.0296686	-0.0118482
A_07_P009162	ydcF	7809	cmr|orf, hypothetical protein [b1414]	8.87766	-0.0680488	0.124999	-0.0804265	0.0157687	0.0307898	0.00583955
A_07_P009166	aldA	3951	cmr|aldehyde dehydrogenase, NAD-linked [b1415]	11.5434	-0.0449318	-0.0784953	-1.01906	-0.0027271	0.0220136	-0.021609
A_07_P009173	b1416	1471	cmr|glyceraldehyde-3-phosphate dehydrogenase [b1416]	8.93113	-0.147311	-0.234129	0.0235104	-0.0251732	-0.0930156	0.00634463
A_07_P009180	b1417	5873	cmr|glyceraldehyde 3-phosphate dehydrogenase C, interrupted [b1417]	9.17575	-0.626287	-0.405455	-0.118057	-0.0437328	-0.115228	-0.0585218
A_07_P009183	cybB	3670	cmr|cytochrome b [b1418]	10.4445	-0.561572	-0.423643	-0.588612	-0.0102775	-0.028516	0.0135679
A_07_P009199	trg	910	cmr|methyl-accepting chemotaxis protein III, ribose sensor receptor [b1421]	6.87086	0.0279107	-0.0276825	-0.0347742	0.0736805	0.225043	0.15901
A_07_P009204	ydcI	5052	cmr|putative transcriptional regulator LYSR-type [b1422]	9.24875	-0.450289	-0.225577	-0.626954	0.123095	0.197873	0.0889889
A_07_P009209	ydcJ	512	cmr|orf, hypothetical protein [b1423]	8.65851	0.518002	0.579113	0.506001	0.155241	0.253946	0.195824
A_07_P009213	mdoD	6011	cmr|putative glycoprotein [b1424]	8.29562	-0.548995	0.0696708	-0.48726	0.620816	0.547272	0.22649
A_07_P009216	b1425	6022	cmr|orf, hypothetical protein [b1425]	6.69015	-0.0325198	-0.0198457	-0.00602051	0.033816	0.00143939	0.0634019
A_07_P009222	ydcH	5900	cmr|orf, hypothetical protein [b1426]	8.98466	-0.0535456	-0.350092	-0.00347731	-0.042262	0.0318926	0.0776181
A_07_P009230	rimL	5622	cmr|acetylation of N-terminal serine of 30S ribosomal subunit protein L7; acetyl transferase [b1427]	8.28796	-0.396717	-0.526974	-0.361378	-0.0987477	-0.00541379	-0.0127935
A_07_P009234	ydcK	1213	cmr|orf, hypothetical protein [b1428]	8.05718	0.311715	0.0259909	0.220849	-0.405309	-0.175616	-0.128791
A_07_P009237	tehA	8348	cmr|tellurite resistance [b1429]	8.26819	-0.0245411	-0.267687	-0.136747	-0.0983463	0.00121667	0.0544522
A_07_P009242	tehB	6243	cmr|tellurite resistance [b1430]	7.70629	0.203015	-0.0029553	0.293691	0.0036785	0.0265128	0.0607982
A_07_P009250	ydcL	1451	cmr|orf, hypothetical protein [b1431]	8.99264	1.07956	0.489846	0.537274	0.0346554	0.00621798	-0.0340265
A_07_P009252	ydcM	6687	cmr|putative virulence protein [b1432]	7.19605	-0.123502	-0.168522	-0.11241	-0.306875	-0.383094	-0.33353
A_07_P009256	ydcO	10609	cmr|putative membrane transport protein [b1433]	7.26836	-0.129103	-0.137089	-0.0385736	0.337781	0.266563	0.475905
A_07_P009266	ydcP	1626	cmr|putative collagenase [b1435]	7.97393	-0.141382	0.10147	-0.0843947	0.0387771	0.0231311	0.0141363
A_07_P009276	b1437	4783	cmr|orf, hypothetical protein [b1437]	8.53668	-0.0532964	-0.206761	0.0953198	0.0262546	0.0587754	0.0853554
A_07_P009282	ydcQ	8639	cmr|orf, hypothetical protein [b1438]	7.76529	-0.0680627	-0.230162	-0.0204117	-0.000442118	-0.00224797	0.0237027
A_07_P009286	ydcR	4242	cmr|multi modular; putative transcriptional regulator; also putative ATP-binding component of a transport system [b1439]	6.82372	0.053873	0.106111	0.0103961	-0.0126809	-0.00459704	-0.0300888
A_07_P009296	ydcT	7590	cmr|putative ATP-binding component of a transport system [b1441]	8.40649	0.598139	0.171417	0.26441	0.00425063	0.00425034	0.00684011
A_07_P009303	ydcU	7178	cmr|putative transport system permease protein [b1442]	8.15448	0.706595	0.138946	0.083268	0.132971	0.122387	0.0815072
A_07_P009310	ydcV	5733	cmr|putative transport system permease protein [b1443]	8.00231	0.968614	0.157505	0.368015	0.0447126	0.0711722	0.0358908
A_07_P009311	ydcW	3027	cmr|putative aldehyde dehydrogenase [b1444]	10.5062	0.692791	0.493804	0.561912	0.113915	0.0804703	-0.00249248
A_07_P009317	ydcX	2827	cmr|orf, hypothetical protein [b1445]	7.44501	-0.0249975	-0.121916	-0.0228048	0.061283	0.0490742	0.0377863
A_07_P009325	ydcY	3121	cmr|orf, hypothetical protein [b1446]	8.5162	-0.0261881	-0.0732858	-0.0333944	0.0687993	0.0517984	0.0871108
A_07_P009328	ydcZ	1189	cmr|orf, hypothetical protein [b1447]	7.34544	-0.0916611	-0.130467	-0.0105384	0.230698	0.217477	0.189695
A_07_P009334	yncA	4646	cmr|putative resistance protein [b1448]	8.56369	-0.211084	-0.176444	-0.177833	-0.105717	-0.169169	-0.0806967
A_07_P009340	yncB	3178	cmr|putative oxidoreductase [b1449]	8.32274	0.485074	0.485182	0.62031	-0.0590054	-0.108563	-0.0228194
A_07_P009341	yncC	7435	cmr|orf, hypothetical protein [b1450]	7.02915	0.0877294	0.0677303	0.0895791	0.0305062	0.0712084	0.154935
A_07_P009346	yncD	8830	cmr|putative outer membrane receptor for iron transport [b1451]	7.32384	-0.0316957	0.0425447	-0.132291	0.0885674	0.153403	0.188577
A_07_P009354	yncE	7916	cmr|putative receptor [b1452]	7.41902	-0.114447	0.0360294	-0.162302	-0.065013	-0.199605	-0.318153
A_07_P009363	yncG	8611	cmr|putative transferase [b1454]	8.09207	0.395561	0.319134	0.323248	0.0704612	0.0704006	0.0230764
A_07_P009372	rhsE	3227	cmr|rhsE protein in rhs element [b1456]	6.79271	-0.0870748	-0.0989821	-0.054775	0.158023	0.191802	0.23386
A_07_P009376	ydcD	2710	cmr|orf, hypothetical protein [b1457]	7.17071	-0.147724	-0.0701303	0.0306165	0.00486851	0.0167111	-0.0369585
A_07_P009383	b1458	7391	cmr|orf, hypothetical protein [b1458]	6.74412	-0.0706339	-0.0724983	-0.0653029	0.00781392	0.0075344	-0.00752994
A_07_P009389	yncI	1645	cmr|orf, hypothetical protein [b1459]	6.70677	0.0265108	-0.00526153	0.000920151	0.0165685	-0.0143578	-0.0151201
A_07_P009391	ydcC	5230	cmr|putative receptor [b1460]	6.86291	0.0811361	0.0621953	0.0899873	0.0437244	0.00789391	-0.0230668
A_07_P009396	pptA	6736	cmr|orf, hypothetical protein [b1461]	8.81986	0.19714	0.16912	0.213097	0.0891065	0.0554349	-0.0272149
A_07_P009403	yddH	945	cmr|orf, hypothetical protein [b1462]	7.11932	0.202942	0.0717375	0.123724	0.0303214	0.0248886	0.0410604
A_07_P009406	nhoA	1022	cmr|putative N-hydroxyarylamine O-acetyltransferase [b1463]	7.85903	-0.0548198	-0.0990327	-0.119108	0.0699341	0.0516303	0.0342768
A_07_P009416	narV	51	cmr|cryptic nitrate reductase 2, gamma subunit [b1465]	7.05253	0.463902	-0.00900875	0.000226208	0.0318539	0.0224501	-0.000317305
A_07_P009431	narZ	4065	cmr|cryptic nitrate reductase 2, alpha subunit [b1468]	7.03685	0.627857	-0.0324157	0.0418526	0.10001	-0.00957994	0.00963884
A_07_P009436	narU	218	cmr|nitrite extrusion protein 2 [b1469]	7.58055	1.07544	-0.0319584	0.0501205	0.130623	0.107658	0.283269
A_07_P009441	yddJ	3192	cmr|orf, hypothetical protein [b1470]	6.64067	0.0128495	0.0448113	0.024472	-0.0922863	-0.181193	-0.0989625
A_07_P009461	fdnG	2954	cmr|formate dehydrogenase-N, nitrate-inducible, alpha subunit [b1474]	7.39542	-0.241194	-0.0740273	-0.00644761	0.0244571	0.021419	-0.00427459
A_07_P009468	fdnH	2934	cmr|formate dehydrogenase-N, nitrate-inducible, iron-sulfur beta subunit [b1475]	7.51641	-0.222587	-0.100359	-0.0104981	0.0108413	0.0635027	0.175587
A_07_P009475	fdnI	865	cmr|formate dehydrogenase-N, nitrate-inducible, cytochrome B556 [b1476]	9.23643	-0.232969	-0.0644632	-0.0756877	0.00270721	0.285423	0.368653
A_07_P009481	adhP	2784	cmr|alcohol dehydrogenase [b1478]	10.0422	0.545482	0.591774	0.227411	0.0269872	0.0318614	0.0126062
A_07_P009486	maeA	8630	cmr|NAD-linked malate dehydrogenase [b1479]	10.0013	-0.669337	0.0414125	-0.27972	0.0542078	0.0741358	0.195596
A_07_P009495	bdm	3169	cmr|orf, hypothetical protein [b1481]	6.85573	-0.0231227	0.140619	0.0478012	0.0111524	0.0101216	0.0119594
A_07_P009499	osmC	7135	cmr|osmotically inducible protein [b1482]	11.2598	0.385917	0.348235	0.544494	-0.00384905	0.000428325	0.00139759
A_07_P009501	ddpF	9015	cmr|putative ATP-binding component of a transport system [b1483]	7.01028	-0.0246128	-0.0430316	-0.126706	0.00571824	0.0320612	0.00856739
A_07_P009506	ddpD	1499	cmr|putative ATP-binding component of a transport system [b1484]	6.93406	0.00202367	-0.00326869	-0.119415	-0.012133	-0.0407219	-0.0153797
A_07_P009514	ddpC	3046	cmr|putative transport protein [b1485]	7.14219	0.0972552	0.0837529	-0.0297306	-0.019507	0.00612933	-0.0658794
A_07_P009517	ddpB	4350	cmr|putative transport system permease protein [b1486]	7.52134	0.163052	0.0586565	-0.0670242	-0.0546285	-0.0663215	0.0201331
A_07_P009522	ddpA	1003	cmr|putative hemin-binding lipoprotein [b1487]	7.45374	0.0986831	0.0566355	-0.315924	0.0179306	0.0141104	0.00357036
A_07_P009526	ddpX	6180	cmr|orf, hypothetical protein [b1488]	6.87915	-0.046908	0.0139359	-0.0713198	-0.0146277	0.017458	0.0468203
A_07_P009534	dos	9923	cmr|putative enzyme [b1489]	6.96368	0.0632806	0.071131	0.0684491	-0.0406714	0.00569037	-0.0345652
A_07_P009536	yddV	9380	cmr|orf, hypothetical protein [b1490]	7.08231	0.167932	0.150416	0.147131	-0.0371431	-0.00512682	0.0802542
A_07_P009544	yddW	9750	cmr|orf, hypothetical protein [b1491]	7.54355	-0.105304	0.0284214	-0.0281944	-0.114869	-0.0460547	-0.0288944
A_07_P009546	gadC	6758	cmr|acid sensitivity protein, putative transporter [b1492]	10.7967	1.78247	0.746302	2.04289	-0.0195981	0.00847284	0.0823802
A_07_P009559	pqqL	8995	cmr|putative peptidase [b1494]	7.21298	0.10476	0.0402045	0.00235289	-0.417936	0.0387494	0.195354
A_07_P009562	yddB	933	cmr|orf, hypothetical protein [b1495]	6.69875	0.0132932	-0.0326753	-0.022416	0.02	0.017616	0.0930258
A_07_P009570	yddA	7911	cmr|putative ATP-binding component of a transport system [b1496]	6.65934	-0.0411576	-0.0742224	-0.0306351	-0.187223	-0.22644	-0.255771
A_07_P009574	ydeM	3377	cmr|putative enzyme [b1497]	6.86217	0.123333	0.0887876	0.0346008	0.0788847	0.160327	-0.0037469
A_07_P009578	ydeN	7153	cmr|putative sulfatase [b1498]	7.47702	0.228937	-0.1839	-0.123647	0.0664223	0.129054	0.0514053
A_07_P009584	ydeO	2176	cmr|putative ARAC-type regulatory protein [b1499]	6.67624	0.0224044	0.00285987	0.026943	0.224011	0.0924273	-0.080614
A_07_P009593	ydeP	6722	cmr|putative oxidoreductase, major subunit [b1501]	7.80523	0.0234467	0.0730794	-0.0417191	0.0255689	-0.114776	-0.0173169
A_07_P009596	ydeQ	9647	cmr|putative adhesin; similar to FimH protein [b1502]	6.7516	-0.0367616	-0.0281649	-0.0458481	-0.0379511	-0.0218182	-0.0333378
A_07_P009604	ydeR	2396	cmr|putative fimbrial-like protein [b1503]	6.67269	-0.00550689	-0.00419939	-0.0113091	0.118337	0.0923568	0.0274663
A_07_P009609	ydeS	5056	cmr|putative fimbrial-like protein [b1504]	6.77102	-0.0102024	0.0428346	0.00437426	0.195747	-0.00640662	-0.122515
A_07_P009617	yneL	7747	cmr|orf, hypothetical protein [b1506]	6.67295	0.00418057	-0.00986803	0.0102357	0.627654	0.343743	0.0579864
A_07_P009624	hipA	4162	cmr|persistence to inhibition of murein or DNA biosynthesis, DNA-binding regulator [b1507]	7.06577	0.158719	-0.0488682	0.0480359	0.230038	-0.0660771	-0.131924
A_07_P009626	hipB	5062	cmr|persistence to inhibition of murein or DNA biosynthesis; regulatory protein [b1508]	7.95168	-0.0481947	-0.118194	-0.220075	0.420033	0.0699233	-0.12778
A_07_P009640	ydeK	8444	cmr|orf, hypothetical protein [b1510]	8.06034	0.0236803	-0.0881537	-0.011991	0.0515126	-0.0571215	-0.117268
A_07_P009641	citF	2175	cmr|citrate lyase alpha chain [b0615]	6.69344	0.00990859	0.0154193	0.0166864	0.0876687	0.0112668	0.0923562
A_07_P009650	citE	6818	cmr|citrate lyase beta chain [b0616]	6.6991	-0.0187736	-0.00198673	-0.0322699	0.113524	0.100531	0.0841279
A_07_P009653	citD	8118	cmr|citrate lyase acyl carrier protein [b0617]	6.62262	-0.745577	0.0265139	0.0263512	0.0797793	0.0395566	0.025738
A_07_P009656	citC	5551	cmr|citrate lyase synthetase [b0618]	6.66716	0.0399217	0.0424283	0.0123939	0.168745	0.0378472	-0.0193544
A_07_P009663	dpiB	6102	cmr|putative sensor-type protein [b0619]	7.48326	0.0434034	0.0471137	0.0933397	0.113501	0.0714963	-0.0772615
A_07_P009666	dpiA	4344	cmr|sequence similarity to Shigella regulator [b0620]	7.97413	0.258088	0.177051	0.263915	-0.0718369	-0.213152	-0.321597
A_07_P009671	dcuC	8593	cmr|transport of dicarboxylates [b0621]	8.65642	-0.625745	-0.512925	0.279182	0.0795567	0.305671	0.120045
A_07_P009676	pagP	6251	cmr|orf, hypothetical protein [b0622]	7.02415	0.0155819	-0.140972	0.0530674	-0.014314	0.0304013	-0.0290721
A_07_P009690	crcB	251	cmr|orf, hypothetical protein [b0624]	8.66804	-0.0505029	-0.171781	-0.0699858	-1.39207	-1.2368	-0.67417
A_07_P009694	b0625	6690	cmr|orf, hypothetical protein [b0625]	8.68277	0.176481	0.111076	-0.0939388	-0.597182	-0.496979	-0.0780565
A_07_P009697	ybeM	2983	cmr|putative amidase [b0626]	9.13596	0.257417	0.136551	0.0905657	0.00953206	0.000558216	-0.0188197
A_07_P009703	tatE	1130	cmr|orf, hypothetical protein [b0627]	9.40076	0.944084	0.347926	0.204615	-0.0223365	0.00248318	0.0631274
A_07_P009709	lipA	9619	cmr|lipoate synthesis, sulfur insertion? [b0628]	10.9497	-0.272472	-0.259311	-0.335074	-0.014659	-0.0361911	0.00768921
A_07_P009714	ybeF	3585	cmr|putative transcriptional regulator LYSR-type [b0629]	7.21743	-0.00130425	-0.000153498	0.0354151	-0.170689	-0.1117	-0.0975987
A_07_P009718	lipB	4214	cmr|protein of lipoate biosynthesis [b0630]	7.77031	-0.0213085	0.0529602	0.118106	-0.0639517	-0.0116641	-0.147261
A_07_P009724	ybeD	689	cmr|orf, hypothetical protein [b0631]	11.4488	0.150156	-0.0482073	-0.102376	0.173706	0.0383852	-0.12315
A_07_P009726	dacA	1618	cmr|D-alanyl-D-alanine carboxypeptidase, fraction A; penicillin-binding protein 5 [b0632]	10.7041	-0.43297	0.212977	-0.0465311	0.227106	0.0530428	0.0651214
A_07_P009735	rlpA	9069	cmr|a minor lipoprotein [b0633]	10.3304	-0.275245	0.00366285	-0.193601	0.105709	0.0524794	0.0538268
A_07_P009737	mrdB	1717	cmr|rod shape-determining membrane protein; sensitivity to radiation and drugs [b0634]	9.59432	0.0720536	-0.0615726	-0.392642	-0.0161792	0.222412	0.220496
A_07_P009743	mrdA	4457	cmr|cell elongation, e phase; peptidoglycan synthetase; penicillin-binding protein 2 [b0635]	8.9302	-0.47928	-0.146647	-0.292001	0.0988828	-0.00632541	0.0428792
A_07_P009747	ybeA	9286	cmr|orf, hypothetical protein [b0636]	11.4667	-0.0237515	-0.00140552	0.182476	0.132912	0.0265377	0.0576636
A_07_P009752	ybeB	3025	cmr|orf, hypothetical protein [b0637]	11.7794	-0.287759	-0.0935067	-0.100607	0.129717	0.070463	0.0182357
A_07_P009759	cobC	2203	cmr|homolog of Salmonella cobC, a phosphohistidine protein [b0638]	8.08338	-0.00992395	0.159608	0.00827482	0.086876	0.034567	-0.120995
A_07_P009762	nadD	5241	cmr|orf, hypothetical protein [b0639]	8.9103	0.0856735	0.133308	0.0876507	0.137675	0.024632	-0.0943114
A_07_P009769	holA	2230	cmr|DNA polymerase III, delta subunit [b0640]	9.30975	0.169431	0.172068	0.36596	-0.105291	-0.00656967	-0.0279674
A_07_P009777	leuS	8381	cmr|leucine tRNA synthetase [b0642]	11.0507	0.0389554	0.0987765	0.0524707	-0.186859	-0.103757	-0.114872
A_07_P009784	ybeL	6714	cmr|putative alpha helical protein [b0643]	12.2031	0.294029	-0.123199	0.0172679	-0.239352	-0.117196	0.158397
A_07_P009787	ybeQ	5151	cmr|orf, hypothetical protein [b0644]	8.22713	0.30344	-0.12124	0.0831642	-0.209305	-0.170338	-0.0540818
A_07_P009794	ybeR	4904	cmr|orf, hypothetical protein [b0645]	10.9741	2.74206	2.34658	-0.376716	-0.449674	-0.339176	-0.181638
A_07_P009800	djlB	10417	cmr|putative enzyme of polynucleotide modification [b0646]	10.9993	-0.27018	-0.266772	-0.0812881	-0.311868	-0.127679	-0.00519196
A_07_P009802	ybeT	9023	cmr|orf, hypothetical protein [b0647]	6.69886	0.0160234	-0.00694515	-0.00790416	-0.324545	-0.112233	-0.0297404
A_07_P009808	ybeU	9333	cmr|putative tRNA ligase [b0648]	6.99119	-0.0417281	-0.0276919	0.0154946	-0.347838	-0.0936587	-0.00832921
A_07_P009811	djlC	4050	cmr|orf, hypothetical protein [b0649]	7.04911	0.0771856	0.106594	0.16904	-0.0655075	-0.183886	-0.262157
A_07_P009817	hscC	7575	cmr|putative dnaK protein [b0650]	7.41036	0.0211918	0.00469493	-0.0622577	0.0288673	0.0125196	-0.02805
A_07_P009825	rihA	3538	cmr|putative tRNA synthetase [b0651]	10.284	-0.648505	-0.571031	-0.325024	-0.0238618	0.0099121	-0.0329014
A_07_P009830	gltL	7608	cmr|ATP-binding protein of glutamate/aspartate transport system [b0652]	9.82115	-0.91521	-0.190201	-0.775592	0.0231665	0.105653	0.0567013
A_07_P009831	gltK	10398	cmr|glutamate/aspartate transport system permease [b0653]	10.6183	-1.0052	-0.240541	-0.711155	0.168452	0.157808	0.0658521
A_07_P009836	gltJ	5456	cmr|glutamate/aspartate transport system permease [b0654]	9.55885	-0.876898	-0.429974	-0.415599	0.119841	-0.011261	0.0403542
A_07_P009841	gltI	1742	cmr|putative periplasmic binding transport protein [b0655]	12.013	-1.05898	-0.473919	-0.33289	0.165857	0.14001	-0.0929049
A_07_P009848	lnt	6852	cmr|apolipoprotein N-acyltransferase, copper homeostasis protein, inner membrane [b0657]	9.14868	-0.0812431	0.279877	-0.030822	-0.0678243	-0.102874	-0.185384
A_07_P009852	ybeX	6327	cmr|putative transport protein [b0658]	9.99963	0.633221	-0.00240875	0.584468	-0.0736814	-0.0370946	0.104047
A_07_P009856	ybeY	3285	cmr|orf, hypothetical protein [b0659]	11.2582	-0.194678	-0.40752	-0.127958	-0.0543952	-0.0448201	-0.000341257
A_07_P009865	ybeZ	5758	cmr|putative ATP-binding protein in pho regulon [b0660]	10.7654	0.153837	0.0504601	0.42439	0.032667	0.0509555	0.0129957
A_07_P009866	miaB	9926	cmr|orf, hypothetical protein [b0661]	8.53762	-0.206161	0.160074	-0.0593519	0.194585	0.0791287	0.0582508
A_07_P009874	ubiF	4799	cmr|orf, hypothetical protein [b0662]	9.73476	-0.20448	-0.430931	0.0601412	0.0409298	0.0559266	0.0362008
A_07_P009880	b0663	5830	cmr|putative RNA [b0663]	7.36778	0.0545165	0.0248221	-0.0780772	0.163459	0.165638	0.0727315
A_07_P009885	b0671	6165	cmr|putative RNA [b0671]	9.53408	0.114772	0.00389272	0.205213	0.00306962	0.0117263	-0.0371307
A_07_P009895	nagD	6790	cmr|N-acetylglucosamine metabolism [b0675]	8.2875	-0.137086	-0.029445	-0.038798	0.0550425	0.00644524	-0.0183351
A_07_P009896	nagC	8310	cmr|transcriptional repressor of nag [b0676]	8.12593	-0.198289	-0.207134	0.0303541	0.0368403	0.0380679	-0.0617252
A_07_P009903	nagA	1559	cmr|N-acetylglucosamine-6-phosphate deacetylase [b0677]	8.57414	0.0179872	0.0258852	0.103551	0.168237	0.0407459	-0.0897781
A_07_P009910	nagB	8137	cmr|glucosamine-6-phosphate deaminase [b0678]	8.06568	0.163111	0.0979685	0.0920087	0.0713228	0.0469669	0.0653317
A_07_P009911	nagE	2564	cmr|PTS system, N-acetylglucosamine-specific enzyme IIABC [b0679]	9.37142	-0.0405333	-0.081562	-0.251922	0.0648202	-0.017867	0.119274
A_07_P009919	glnS	687	cmr|glutamine tRNA synthetase [b0680]	9.33064	-0.21713	0.176122	-0.241828	-0.020955	0.022287	0.0285183
A_07_P009924	ybfM	5531	cmr|orf, hypothetical protein [b0681]	6.81859	0.0202873	-0.0149844	-0.0181496	0.0912473	0.120066	0.14934
A_07_P009926	ybfN	4670	cmr|orf, hypothetical protein [b0682]	7.22288	-0.00291097	-0.0374157	-0.0098629	0.00112688	-0.0926734	0.0940231
A_07_P009932	fur	3101	cmr|negative regulator [b0683]	10.8689	0.121632	0.0273082	0.0395589	0.04724	0.0437234	0.00734739
A_07_P009938	fldA	7676	cmr|flavodoxin 1 [b0684]	10.1563	0.150965	0.0658873	0.227426	0.0275071	-0.00530658	0.0248346
A_07_P009941	ybfE	9449	cmr|orf, hypothetical protein [b0685]	7.7719	-0.0241019	0.104014	0.240813	0.0368485	0.0902892	0.0182258
A_07_P009949	ybfF	7803	cmr|orf, hypothetical protein [b0686]	8.25614	-0.12394	-0.0266789	-0.0202431	-0.00492944	0.00811536	-0.00162997
A_07_P009955	seqA	4391	cmr|negative modulator of initiation of replication [b0687]	9.04621	-0.317363	-0.128226	-0.126662	0.0810373	0.00288901	-0.0166748
A_07_P009956	pgm	4392	cmr|phosphoglucomutase [b0688]	10.1188	-0.579117	0.129912	-0.730145	0.0329953	0.0472646	-0.0321984
A_07_P009965	ybfP	4974	cmr|putative pectinase [b0689]	6.78832	0.0402791	0.0372878	0.0135875	0.0604284	-0.0105995	-0.00262967
A_07_P009971	ybfG	1157	cmr|orf, hypothetical protein [b0691]	6.83834	0.0749109	0.0504151	0.034141	-0.0316188	-0.00962397	-0.0601679
A_07_P009978	potE	9463	cmr|putrescine transport protein [b0692]	9.02653	0.409078	0.273223	0.166876	-0.298142	-0.161725	-0.105092
A_07_P009981	speF	3322	cmr|ornithine decarboxylase isozyme, inducible [b0693]	7.10943	0.156332	0.137572	0.107212	0.0168493	0.00151059	0.00135673
A_07_P009994	kdpD	5081	cmr|sensor for high-affinity potassium transport system [b0695]	8.39664	0.30475	0.110607	0.170483	-0.0697553	-0.270597	-0.22019
A_07_P009996	kdpC	4530	cmr|high-affinity potassium transport system [b0696]	6.81138	-0.0386941	-0.0111096	0.0330979	-0.0108864	-0.173269	-0.122677
A_07_P010003	kdpB	7245	cmr|ATPase of high-affinity potassium transport system, B chain [b0697]	6.93155	-0.0696465	0.00430743	0.0101298	-0.262161	-0.401756	-0.462998
A_07_P010006	kdpA	4083	cmr|ATPase of high-affinity potassium transport system, A chain [b0698]	6.78628	0.0410249	0.0495381	0.0334342	-0.209761	-0.384526	-0.442131
A_07_P010014	ybfA	5238	cmr|orf, hypothetical protein [b0699]	11.9275	-0.554737	-0.654532	0.0541263	-0.200684	-0.18022	-0.221875
A_07_P010017	rhsC	5717	cmr|rhsC protein in rhs element [b0700]	7.19286	0.214918	0.110754	-0.0158673	-0.408882	-0.308792	-0.527737
A_07_P010022	b0701	9271	cmr|protein in rhs element [b0701]	7.95871	0.306396	0.0972723	-0.0458579	-0.532204	-0.415909	-0.559665
A_07_P010028	ybfB	3872	cmr|orf, hypothetical protein [b0702]	6.70119	0.128175	0.00729557	0.0934191	-0.28538	-0.299159	-0.22971
A_07_P010033	ybfO	10084	cmr|orf, hypothetical protein [b0703]	6.97753	0.0981332	0.0427634	0.0660615	-0.77785	-0.449396	-0.556516
A_07_P010040	ybfC	53	cmr|orf, hypothetical protein [b0704]	8.18091	-0.0487246	-0.0505366	-0.0540958	-0.179989	-0.0900524	0.0152383
A_07_P010041	ybfL	5778	cmr|putative receptor protein [b0705]	7.12007	0.0885991	0.0284592	0.114293	-0.00330925	-0.00700108	-0.0105118
A_07_P010047	ybfD	8720	cmr|putative DNA ligase [b0706]	6.95571	0.062581	-0.0159618	0.0873729	-0.00789379	0.0229186	0.0144208
A_07_P010056	phr	5232	cmr|deoxyribodipyrimidine photolyase [b0708]	8.03782	0.19486	0.0904962	0.209992	0.440568	0.384629	0.309886
A_07_P010061	ybgH	5080	cmr|putative transport protein [b0709]	6.7409	0.0449678	0.0139689	0.0403341	0.417503	0.387562	0.442144
A_07_P010066	ybgI	7031	cmr|orf, hypothetical protein [b0710]	9.91797	0.168297	0.0562653	-0.0150717	0.624139	0.529613	0.587937
A_07_P010075	ybgJ	3350	cmr|putative carboxylase [b0711]	10.281	0.157536	0.0502014	0.105941	0.276503	0.153508	0.131929
A_07_P010083	ybgL	10018	cmr|putative lactam utilization protein [b0713]	8.5909	0.196522	0.00570955	0.0792199	0.209617	-0.01338	-0.0622004
A_07_P010088	nei	9243	cmr|endonuclease VIII and DNA N-glycosylase with an AP lyase activity [b0714]	7.1836	-0.0779924	-0.0550204	0.0305008	0.235125	0.00948713	-0.0768334
A_07_P010091	abrB	2566	cmr|putative transport protein [b0715]	7.58685	-0.634079	-0.599526	-0.201729	0.22106	0.0897656	0.147592
A_07_P010101	ybgP	9103	cmr|putative chaperone [b0717]	6.65401	0.0123546	0.0111383	0.0136057	-0.0200792	-0.0113913	-0.154929
A_07_P010122	sdhC	3719	cmr|succinate dehydrogenase, cytochrome b556 [b0721]	11.68	-0.273163	-0.220838	-0.462493	-0.0558558	0.0192459	-0.0123731
A_07_P010127	sdhD	5701	cmr|succinate dehydrogenase, hydrophobic subunit [b0722]	11.4743	-0.342845	-0.319223	-0.680203	-0.078954	0.0327709	-0.108495
A_07_P010135	sdhA	1506	cmr|succinate dehydrogenase, flavoprotein subunit [b0723]	11.6921	-0.545692	-0.414134	-0.771924	-0.00652979	0.0614492	-0.0114862
A_07_P010139	sdhB	4584	cmr|succinate dehydrogenase, iron sulfur protein [b0724]	11.7383	-0.532405	-0.611772	-0.717244	0.0949881	0.158155	0.0679068
A_07_P010142	b0725	6810	cmr|orf, hypothetical protein [b0725]	8.75475	0.0014445	-0.36009	-0.36809	-0.314063	-0.364988	-0.24629
A_07_P010149	sucA	1745	cmr|2-oxoglutarate dehydrogenase [b0726]	12.0009	-0.748126	-0.661483	-0.952679	-0.187484	-0.0821509	-0.0934114
A_07_P010151	sucB	8342	cmr|2-oxoglutarate dehydrogenase [b0727]	11.5529	-0.516735	-0.573286	-0.739541	0.156464	0.135731	0.0800687
A_07_P010159	sucC	10322	cmr|succinyl-CoA synthetase, beta subunit [b0728]	12.0124	-0.47697	-0.374323	-0.523066	-0.010155	0.0160434	0.020974
A_07_P010165	sucD	4199	cmr|succinyl-CoA synthetase, alpha subunit [b0729]	11.4961	-0.283297	-0.270588	-0.862864	-0.0237981	-0.100658	-0.104654
A_07_P010170	mngR	7820	cmr|transcriptional regulator of succinylCoA synthetase operon [b0730]	7.93937	0.158139	0.0638931	0.127713	0.00688153	0.0271127	0.00376742
A_07_P010171	mngA	995	cmr|protein modification enzyme, induction of ompC [b0731]	7.00017	-0.172208	-0.0430425	-0.0252152	-0.01688	0.00587537	-0.00715543
A_07_P010176	mngB	8261	cmr|putative sugar hydrolase [b0732]	7.09602	-0.0907376	-0.0874094	-0.0646369	0.197035	0.0222032	0.0166134
A_07_P010185	cydA	2928	cmr|cytochrome d terminal oxidase, polypeptide subunit I [b0733]	12.3287	-0.215104	-0.348129	0.195627	-0.0190047	-0.000654921	0.00700194
A_07_P010187	cydB	4165	cmr|cytochrome d terminal oxidase polypeptide subunit II [b0734]	11.6448	0.0117704	-0.137665	0.641393	-0.0423297	-0.0665307	-0.078826
A_07_P010194	ybgE	5805	cmr|orf, hypothetical protein [b0735]	10.0096	0.175879	-0.0931385	0.546038	0.166182	0.0902407	-0.070968
A_07_P010198	ybgC	6963	cmr|orf, hypothetical protein [b0736]	8.46805	0.194509	0.0064948	0.268444	0.00861736	0.0298895	0.0833835
A_07_P010209	tolR	838	cmr|putative inner membrane protein, involved in the tonB-independent uptake of group A colicins [b0738]	8.72957	-0.0366334	-0.100898	-0.22686	0.0662737	0.0182309	0.256548
A_07_P010215	tolA	10447	cmr|membrane spanning protein, required for outer membrane integrity [b0739]	8.4715	0.226582	0.0758222	0.114012	0.635713	0.462989	0.102946
A_07_P010216	tolB	10103	cmr|periplasmic protein involved in the tonb-independent uptake of group A colicins [b0740]	13.8237	-0.907576	-0.103216	-0.296205	0.0144446	-0.00952222	0.0296273
A_07_P010223	pal	3221	cmr|peptidoglycan-associated lipoprotein [b0741]	13.6542	-1.16844	-0.000776339	-0.302317	-0.0091763	-0.00094664	-0.0191531
A_07_P010230	ybgF	7474	cmr|orf, hypothetical protein [b0742]	9.97143	-0.230654	-0.026911	-0.0047866	-0.0187032	-0.021288	-0.00157454
A_07_P010236	pnuC	7262	cmr|required for NMN transport [b0751]	7.71842	0.263229	0.132725	0.0180615	0.111356	0.0759396	0.0604935
A_07_P010243	zitB	1455	cmr|putative transport system permease protein [b0752]	7.84215	0.265809	0.081395	0.337811	-0.0271102	-0.0144653	-0.0140754
A_07_P010246	ybgS	7613	cmr|putative homeobox protein [b0753]	9.38662	0.871357	0.859029	0.711113	-0.0041543	-0.035463	0.0450167
A_07_P010251	aroG	7301	cmr|3-deoxy-D-arabinoheptulosonate-7-phosphate synthase [b0754]	9.49926	-0.108847	-0.295622	0.139412	-0.010328	-0.0417638	-0.0321671
A_07_P010256	mokC	8	cmr|Gef protein interferes with membrane function when in excess [b0018]	8.46056	0.0220063	-0.221189	-0.0661369	-0.0702544	-0.128555	-0.0693587
A_07_P010275	yaeP	4227	asap|conserved protein [b4406]	11.0033	0.28266	0.264515	0.269379	0.0250496	0.0104133	0.0797238
A_07_P010278	ykfH	7167	asap|predicted protein [b4504]	7.21847	-0.0972686	-0.0733566	0.00527637	0.0120976	0.0148416	-0.0156749
A_07_P010281	insX	10607	asap|predicted IS protein [b4505]	8.88132	-0.439965	-0.209815	-0.199446	0.0163669	0.00994073	0.0219752
A_07_P010294	yaiZ	1941	cmr|orf, hypothetical protein [b0380]	9.8576	-0.0445908	-0.22039	-0.238147	0.00723122	-0.0462665	-0.122762
A_07_P010300	ABE-0285028	5709	asap|predicted protein, N-ter fragment (pseudogene) [b4507]	6.9044	-0.0158176	0.032267	0.00903421	-0.105832	-0.109011	-0.0911161
A_07_P010301	rzpD	5077	cmr|bacteriophage lambda endopeptidase homolog [b0556]	7.56114	0.0738944	0.0235957	-0.150599	0.0950679	0.103846	0.00440803
A_07_P010306	hokE	4996	asap|toxic polypeptide, small [b4415]	7.17402	0.0957511	0.00841364	0.0690984	0.0153703	0.0174428	0.0270274
A_07_P010314	ybdZ	5564	asap|conserved protein [b4511]	6.70093	0.02574	0.00798217	0.0628718	-0.211089	-0.120098	-0.206527
A_07_P010317	ybdD	9265	asap|conserved protein [b4512]	12.4572	-0.162288	-0.420019	-0.18303	0.26049	0.174606	0.0328761
A_07_P010326	ybfQ	3972	asap|predicted transposase [b4514]	7.02705	0.150971	0.015994	0.198086	0.180243	0.095082	0.00398986
A_07_P010343	gnsA	8332	asap|predicted regulator of phosphatidylethanolamine synthesis [b4517]	9.16578	0.197201	-0.0414879	-0.251924	0.151997	0.0327056	-0.00269475
A_07_P010350	ymdF	5172	asap|conserved protein [b4518]	8.84446	2.30394	0.199362	0.175458	0.0104603	-0.0142801	0.156156
A_07_P010355	ymfT	5992	cmr|orf, hypothetical protein [b1146]	6.98374	-0.138423	-0.11291	-0.0972009	-0.00845454	-0.0152955	-0.050868
A_07_P010359	ymgF	5060	asap|predicted protein [b4520]	6.73365	0.0833273	0.0358284	0.0039712	-0.12548	-0.102002	0.153718
A_07_P010364	ymgI	5761	asap|hypothetical protein [b4593]	6.62766	0.0223237	-0.0248851	0.0278077	-0.0178971	-0.0810687	-0.111097
A_07_P010370	ymgJ	3107	asap|hypothetical protein [b4594]	6.68295	0.015957	0.0155501	-0.0172831	0.170982	0.205266	0.241628
A_07_P010383	yciX	5848	asap|predicted protein [b4523]	8.04932	-0.0410476	-0.222139	-0.329865	0.227253	0.0957206	0.0960886
A_07_P010386	ydaE	4743	asap|Rac prophage; conserved protein [b4526]	6.69573	0.0627158	0.0196255	0.00487499	-0.138768	-0.122218	-0.027227
A_07_P010395	ydaF	7653	asap|Rac prophage; predicted protein [b4527]	7.50567	0.0487755	-0.111206	-0.0937819	-0.0166652	-0.00791803	-0.0470926
A_07_P010403	b1371	681	cmr|orf, hypothetical protein [b1371]	8.34271	-0.145418	-0.00615541	-0.0897428	-0.045188	-0.139269	-0.122523
A_07_P010409	ydbJ	3926	asap|predicted protein [b4529]	10.0877	-0.0458774	-0.170697	-0.0618649	0.0170976	0.00323009	0.0158902
A_07_P010413	mokB	5435	cmr|orf, hypothetical protein [b1420]	11.6506	-0.295266	-0.368593	0.104643	0.0130596	-0.0114945	0.00107228
A_07_P010420	ABE-0285051	4793	asap|predicted transposase, C-ter fragment (pseudogene) [b4530]	6.81567	0.10803	0.0496823	-0.021929	-0.106677	-0.0724324	0.00926642
A_07_P010421	ABE-0285052	2790	asap|predicted transposase, N-ter fragment (pseudogene) [b4531]	6.6854	-0.00684114	0.0218005	-0.00194315	-0.0410483	-0.0166428	-0.00717502
A_07_P010429	yncN	905	asap|predicted protein [b4532]	8.26614	-0.0738161	-0.273927	0.0547205	0.0390453	0.0631576	-0.00510535
A_07_P010438	yddM	2857	cmr|orf, hypothetical protein [b1477]	8.57943	-0.214574	-0.213072	-0.192372	-0.0688562	-0.0609736	-0.0394648
A_07_P010448	ynfO	1344	asap|Qin prophage; predicted protein [b4533]	6.93759	0.0342751	-0.0775975	0.0431989	0.0375341	-0.0245129	0.015221
A_07_P010464	yobH	2603	asap|predicted protein [b4536]	7.54742	0.019943	0.0264897	0.0170898	0.176117	0.273234	0.318373
A_07_P010469	proQ	987	asap|predicted structural transport element [b1831]	9.3812	-0.22817	0.012718	-0.113587	0.00951706	0.0613296	0.0696551
A_07_P010475	yebW	4587	cmr|orf, hypothetical protein [b1837]	10.0187	0.391433	-0.132531	0.234266	-0.203352	-0.0935452	-0.0166088
A_07_P010476	yecJ	6461	asap|predicted protein [b4537]	7.62928	-0.155507	-0.0388686	-0.0494604	-0.214845	0.323304	-0.241752
A_07_P010484	yoeB	4289	asap|toxin of the YoeB-YefM toxin-antitoxin system [b4539]	10.385	-0.206823	-0.466916	0.0887773	-0.0192328	0.00586434	0.131421
A_07_P010486	ABE-0285061	5117	asap|lipopolysaccharide biosynthesis protein, C-ter fragment (pseudogene) [b4540]	9.68662	-0.0188403	-0.267019	0.131514	0.338051	0.14146	-0.0495145
A_07_P010497	yehK	8491	asap|predicted protein [b4541]	6.68381	0.0156794	-0.00875781	0.0583751	0.217466	0.125473	0.162205
A_07_P010506	yeiW	2513	asap|conserved protein [b4502]	6.77208	-0.0105959	0.0127838	-0.00848239	0.0723741	0.0464688	0.0139805
A_07_P010525	torI	1904	asap|response regulator inhibitor for tor operon [b4501]	9.88891	-0.281995	-0.249958	-0.459331	-0.0794531	0.0666689	0.160303
A_07_P010530	ypeB	7330	asap|predicted protein [b4546]	7.67427	-0.0717965	0.0464172	-0.141359	-0.0523019	-0.0412957	-0.0279134
A_07_P010535	ypfN	8473	asap|predicted protein [b4547]	9.27369	0.155069	-0.113383	0.16037	-0.0370466	-0.0454169	-0.0363227
A_07_P010538	ypjK	5012	cmr|orf, hypothetical protein [b2635]	8.20676	0.0285082	0.0481685	0.116576	-0.0424949	-0.0822284	-0.00241485
A_07_P010545	yfjV	2215	cmr|orf, hypothetical protein [b2641]	7.24796	-0.0595125	-0.0550255	0.0269231	-0.0489158	0.173764	0.11807
A_07_P010547	ypjJ	5063	asap|predicted protein [b4548]	6.73865	-0.0379802	0.0269035	-0.000167023	0.280367	0.191988	0.332278
A_07_P010552	glcF	7297	cmr|glycolate oxidase iron-sulfur subunit [b2978]	9.10205	0.334177	-0.0675688	-0.305259	0.00972584	-0.123517	0.143651
A_07_P010556	tdcR	2150	cmr|threonine dehydratase operon activator protein [b3119]	6.65274	-0.01136	-0.035852	-0.0130422	0.655775	0.501114	0.494871
A_07_P010568	ABE-0285070	4877	asap|predicted protein, C-ter fragment (pseudogene) [b4549]	6.78368	0.0239497	0.043472	0.00405734	-0.00628533	0.241963	-0.206516
A_07_P010572	aaeX	4720	cmr|orf, hypothetical protein [b3242]	7.80407	-0.0540615	-0.0339056	-0.0222634	0.00421459	0.0128735	-0.00276483
A_07_P010578	yhdL	5638	asap|conserved protein [b4550]	7.39204	0.0669373	0.054821	-0.0438508	-0.0962436	-0.0207161	-0.0704049
A_07_P010582	yheV	5370	asap|predicted protein [b4551]	8.54233	0.10395	-0.113292	0.0568142	-0.0454299	-0.0434095	-0.0891236
A_07_P010587	hokA	7767	asap|toxic polypeptide, small [b4455]	6.94421	0.0231618	0.0350483	-0.0128887	-0.234483	-0.0296398	0.137604
A_07_P010595	ysaB	10397	asap|predicted protein [b4553]	7.35	0.15237	0.107253	0.0512412	0.167583	0.120752	0.146942
A_07_P010599	yibT	6877	asap|predicted protein [b4554]	12.809	-0.18019	-0.217588	0.251894	0.170497	0.045015	0.201463
A_07_P010602	yicS	4662	asap|predicted protein [b4555]	6.92914	0.0917446	0.112886	0.0421516	-0.00745227	0.00401308	0.0159949
A_07_P010615	dgoA	3874	cmr|2-oxo-3-deoxygalactonate 6-phosphate aldolase and galactonate dehydratase [b3692]	7.22457	0.00240761	-0.163757	0.0189685	-0.00180377	0.0150159	-0.0103056
A_07_P010617	ABE-0012311	4562	asap|acetolactate synthase II, large subunit, C-ter fragment (pseudogene) [b3768]	9.8305	-0.210266	0.0203215	0.0781653	-0.000429901	-0.0276246	0.000967151
A_07_P010621	yifL	9811	asap|predicted lipoprotein [b4558]	9.79029	-0.266668	-0.158515	-0.0879393	0.428752	0.227728	0.00858282
A_07_P010628	thiG	369	cmr|thiamin biosynthesis, thiazole moiety [b3991]	7.30616	-0.000171548	0.698084	-0.0159513	0.307934	0.0621799	-0.12421
A_07_P010640	pspG	1881	cmr|orf, hypothetical protein [b4050]	9.59949	0.0322993	0.0875217	0.292067	-0.101758	-0.0447711	-0.0821864
A_07_P010641	yjdP	2335	asap|conserved protein [b4487]	8.39799	-0.0371744	-0.0473039	-0.0239403	0.0605585	0.0802835	0.176473
A_07_P010650	yjdO	9378	asap|predicted protein [b4559]	7.11663	-0.164283	-0.168617	0.02637	0.0983061	0.113577	-0.0127668
A_07_P010661	ABE-0285081	8191	asap|KpLE2 phage-like element; predicted protein, C-ter fragment (pseudogene) [b4560]	7.14017	-0.0133671	0.0172493	0.0423059	-0.121766	-0.00410815	0.0487358
A_07_P010669	ABE-0285083	5157	asap|KpLE2 phage-like element; predicted transposase fragment (pseudogene) [b4562]	6.93311	0.0491213	0.0131391	0.0414464	0.0817299	-0.100728	-0.0719285
A_07_P010678	ABE-0285085	758	asap|IS1 transposase InsAB', C-ter fragment (pseudogene) [b4564]	9.87883	0.120998	-0.0692206	-0.185475	0.132697	-0.108544	-0.446057
A_07_P010684	sgcB	8122	asap|predicted enzyme IIB component of PTS [b4565]	7.41792	0.173443	-0.173547	0.21164	0.255146	0.0210065	0.00757446
A_07_P010688	yjhX	9238	asap|conserved protein [b4566]	7.84895	0.466383	0.0044424	0.709249	0.0251135	-0.0740941	-0.137487
A_07_P010691	yjjZ	7099	asap|predicted protein [b4567]	8.63626	-0.116214	0.11669	0.0198313	0.168809	0.115346	0.01205
A_07_P010696	ytjA	487	asap|predicted protein [b4568]	13.4593	1.23998	0.630212	0.173364	-0.215323	-0.00202891	-0.0881927
A_07_P010704	thrA	9865	cmr|aspartokinase I, homoserine dehydrogenase I [b0002]	8.54994	-0.591314	-0.296586	-0.617277	0.0253873	-0.0721976	0.0795851
A_07_P010710	thrB	8952	cmr|homoserine kinase [b0003]	9.6895	-0.257288	-0.303489	-0.183407	0.13698	0.0965422	0.133409
A_07_P010719	yaaX	3911	cmr|orf, hypothetical protein [b0005]	7.3599	0.0540406	0.0738761	0.0789606	0.165173	0.017748	-0.104967
A_07_P010722	yaaA	3392	cmr|orf, hypothetical protein [b0006]	7.84465	-0.0603158	0.0509989	0.0549115	0.0453505	0.00582243	-0.0762322
A_07_P010729	yaaJ	652	cmr|inner membrane transport protein [b0007]	7.43327	-0.136162	-0.217638	-0.140418	0.0334197	0.0294949	0.027095
A_07_P010731	talB	7966	cmr|transaldolase B [b0008]	11.4929	-0.494988	-0.322997	0.241702	0.0343531	0.0264655	0.0227378
A_07_P010739	mog	5666	cmr|required for the efficient incorporation of molybdate into molybdoproteins [b0009]	9.96976	-0.215967	-0.105996	0.226474	0.119601	0.125575	0.102127
A_07_P010741	yaaH	3451	cmr|orf, hypothetical protein [b0010]	8.55194	0.151175	0.0872338	-0.0549287	-0.118596	-0.0670361	-0.071364
A_07_P010746	yaaW	10519	cmr|putative oxidoreductase [b0011]	6.85831	0.0989631	0.0255766	0.018247	-0.1404	-0.0961418	-0.0598457
A_07_P010755	b0012	6245	cmr|positive regulator for sigma 32 heat shock promoters [b0012]	6.81652	-0.0127896	-0.0523977	0.0102332	0.0476615	0.0410461	0.020238
A_07_P010763	dnaK	571	cmr|chaperone Hsp70; DNA biosynthesis; autoregulated heat shock proteins [b0014]	12.844	0.135101	-0.0694699	-0.254086	-0.0897047	-0.103181	-0.0659413
A_07_P010766	dnaJ	1669	cmr|chaperone with DnaK; heat shock protein [b0015]	9.42769	0.258223	-0.169825	0.0900657	0.0781353	0.0765271	0.0434427
A_07_P010774	b0017	9603	cmr|IS186 and IS421 hypothetical protein [b0017]	8.50194	0.0442353	0.168305	0.0686029	0.0608378	0.0502188	0.00625405
A_07_P010784	nhaA	9042	cmr|Na+/H antiporter, pH dependent [b0019]	11.133	0.215881	0.00559725	0.266286	0.000574809	0.00384953	0.0252162
A_07_P010803	rpsT	8292	cmr|30S ribosomal subunit protein S20 [b0023]	8.22042	0.278852	0.344359	0.0940815	0.0827575	0.0365185	0.00434809
A_07_P010806	yaaY	10738	cmr|orf, hypothetical protein [b0024]	7.44727	0.0737724	0.0596653	0.189588	0.128173	0.0463873	-0.0865789
A_07_P010811	ribF	578	cmr|putative regulator [b0025]	11.0768	0.193389	0.310803	0.213926	0.0958298	0.0272055	0.0920208
A_07_P010817	ileS	679	cmr|isoleucine tRNA synthetase [b0026]	9.70024	-0.305457	-0.0649445	-0.21287	0.172603	0.166211	0.00404358
A_07_P010823	lspA	10348	cmr|prolipoprotein signal peptidase [b0027]	12.122	0.0266922	0.206146	0.160492	0.171624	0.0975527	0.0453113
A_07_P010829	fkpB	8170	cmr|probable FKBX-type 16KD peptidyl-prolyl cis-trans isomerase [b0028]	8.7264	0.0119625	0.0722429	0.129351	0.164435	-0.00928169	0.156893
A_07_P010831	ispH	9927	cmr|control of stringent response; involved in penicillin tolerance [b0029]	9.19066	-0.0964838	0.10866	0.0280128	0.0760241	-0.00121608	-0.0651761
A_07_P010837	rihC	1862	cmr|orf, hypothetical protein [b0030]	10.1773	-0.105701	-0.148659	0.174535	0.386339	0.141975	0.226543
A_07_P010842	dapB	10476	cmr|dihydrodipicolinate reductase [b0031]	8.39984	-0.100639	-0.00372943	-0.0212108	0.0301933	-0.0187592	0.0698072
A_07_P010846	carA	961	cmr|carbamoyl-phosphate synthetase, glutamine [b0032]	7.49819	0.669102	0.120563	0.134982	0.178838	0.109845	0.13487
A_07_P010855	carB	8089	cmr|carbamoyl-phosphate synthase large subunit [b0033]	8.25845	1.66737	0.0230923	-0.224062	0.0622684	0.0874696	0.0041923
A_07_P010863	caiE	978	cmr|possible synthesis of cofactor for carnitine racemase and dehydratase [b0035]	7.67326	-0.126554	-0.0679955	-0.132599	-0.00350103	0.00564534	0.0981579
A_07_P010867	caiD	4911	cmr|carnitine racemase [b0036]	6.99225	0.150524	0.063051	0.596917	-0.0181817	-0.0179822	-0.0553669
A_07_P010873	caiC	3131	cmr|probable crotonobetaine/carnitine-CoA ligase [b0037]	6.96068	0.0631783	0.0486131	-0.0211228	-0.00700933	-0.0778346	0.0938556
A_07_P010876	caiB	9609	cmr|l-carnitine dehydratase [b0038]	7.0134	0.0217323	0.0166376	0.0283002	-0.030653	-0.149571	0.116237
A_07_P010884	caiA	6803	cmr|probable carnitine operon oxidoreductase [b0039]	7.39665	-0.00600862	-0.00195371	0.0803141	-0.00878624	-0.0136614	-0.00672115
A_07_P010887	caiT	4424	cmr|probable carnitine transporter [b0040]	7.54566	-0.0779656	-0.085967	-0.0528927	-0.0470166	-0.0694171	-0.0352002
A_07_P010892	fixA	298	cmr|probable flavoprotein subunit, carnitine metabolism [b0041]	6.71588	0.0320363	0.0114579	0.0264716	0.024679	-0.00412557	-0.0580557
A_07_P010900	fixB	10526	cmr|probable flavoprotein subunit, carnitine metabolism [b0042]	7.13403	-0.044079	-0.0121344	-0.0317256	-0.230854	-0.0974657	-0.0707664
A_07_P010905	fixC	3990	cmr|flavoprotein; electron transport [b0043]	6.80835	-0.0289424	-0.0323371	0.0149964	0.0303476	-0.13068	-0.0570851
A_07_P010908	fixX	5523	cmr|putative ferredoxin [b0044]	6.7462	0.0309839	0.00294105	0.00924164	-0.0541347	-0.0864427	0.0310491
A_07_P010912	yaaU	6446	cmr|putative transport protein [b0045]	6.87012	-0.00206574	-0.0379703	-0.00259426	0.0136568	-0.0290563	-0.0517761
A_07_P010917	kefF	4773	cmr|putative NAD [b0046]	7.53124	0.0755424	0.0649789	0.084182	-0.019468	-0.0259987	-0.15633
A_07_P010924	kefC	1956	cmr|K+ efflux antiporter, glutathione-regulated [b0047]	7.68396	0.0807309	0.128675	-0.272891	0.134956	0.0366503	0.0087473
A_07_P010929	folA	3404	cmr|dihydrofolate reductase type I; trimethoprim resistance [b0048]	8.8023	0.0947773	0.0724604	0.15647	0.036624	0.0279545	0.184597
A_07_P010939	apaG	128	cmr|orf, hypothetical protein [b0050]	9.34908	0.46448	0.252993	0.320506	-0.0338817	0.0378896	0.0988089
A_07_P010944	ksgA	5833	cmr|S-adenosylmethionine-6-N,N-adenosyl [b0051]	9.82047	0.217132	0.00444796	0.223583	-0.0759877	-0.0286033	0.0144818
A_07_P010947	pdxA	7018	cmr|pyridoxine biosynthesis [b0052]	10.2373	0.1014	0.0285263	0.125429	0.0126728	0.00333769	-0.0123124
A_07_P010951	surA	5295	cmr|survival protein [b0053]	11.2804	-0.0278322	-0.10696	-0.0241308	-0.0400139	-0.0538526	-0.0303925
A_07_P010957	imp	2969	cmr|organic solvent tolerance [b0054]	11.8775	-0.222622	-0.0601572	-0.209052	0.0161062	0.0262443	-0.0105355
A_07_P010964	djlA	10431	cmr|putative DNA binding protein [b0055]	7.9808	-0.0960414	-0.0289284	-0.0356397	0.0972956	0.118265	0.0163336
A_07_P010968	yabP	3654	cmr|orf, hypothetical protein [b0056]	9.1189	0.68007	0.208316	-0.12549	0.0869083	0.0494403	-0.0124588
A_07_P010974	b0057	5938	cmr|orf, hypothetical protein [b0057]	7.549	0.331929	0.0904048	-0.107599	0.18566	0.099265	-0.00595554
A_07_P010976	rluA	7093	cmr|orf, hypothetical protein [b0058]	7.81333	0.216458	0.0743298	0.208514	0.0733066	0.0623189	-0.0109459
A_07_P010981	hepA	58	cmr|probable ATP-dependent RNA helicase [b0059]	6.78889	-0.0506936	-0.0316917	-0.0464548	0.200183	0.146603	-0.0186247
A_07_P011020	thiQ	1182	cmr|putative ATP-binding component of a transport system [b0066]	6.6287	-0.00990851	-0.0136485	-0.0183992	0.0238591	-0.0783751	-0.0385242
A_07_P011029	tbpA	10286	cmr|thiamin-binding periplasmic protein [b0068]	7.77575	-0.257827	-0.314683	-0.0506508	-0.0367289	-0.0234425	-0.0643606
A_07_P011045	leuD	4390	cmr|isopropylmalate isomerase subunit [b0071]	6.64504	0.00145413	0.047447	-0.00428068	-0.0453983	-0.0305949	-0.0664096
A_07_P011046	leuC	514	cmr|3-isopropylmalate isomerase [b0072]	8.03364	-0.356043	-0.236639	-0.432429	0.057463	0.0518511	-2.08965e-05
A_07_P011058	leuA	222	cmr|2-isopropylmalate synthase [b0074]	6.70056	-0.0468904	-0.0416694	-0.0682135	-0.00249907	0.0256506	-0.00345405
A_07_P011063	leuO	5895	cmr|probable transcriptional activator for leuABCD operon [b0076]	6.6547	-0.00475782	-0.0344596	-0.00775574	0.00589846	0.0153355	-0.00363037
A_07_P011076	fruR	5225	cmr|transcriptional repressor of fru operon and others [b0080]	6.95189	0.0660429	0.058163	0.080587	-0.0119535	-0.0153851	-0.0360313
A_07_P011082	mraZ	2378	cmr|orf, hypothetical protein [b0081]	10.5344	0.200369	0.222087	0.223342	0.0227852	0.00686027	-0.00408989
A_07_P011086	mraW	3641	cmr|putative apolipoprotein [b0082]	9.35822	0.0247211	0.0858378	-0.0104036	0.00598558	0.000313868	-0.0392092
A_07_P011094	ftsL	757	cmr|cell division protein; ingrowth of wall at septum [b0083]	10.6867	0.0354313	0.124337	0.108776	-0.0134005	-0.00242736	-0.0399635
A_07_P011100	ftsI	7242	cmr|septum formation; penicillin-binding protein 3; peptidoglycan synthetase [b0084]	8.40995	-0.389343	-0.14912	-0.304243	0.0419031	0.0366379	0.0365993
A_07_P011101	murE	8627	cmr|meso-diaminopimelate-adding enzyme [b0085]	8.23071	-0.103745	-0.130095	0.0028913	-0.0372927	-0.0865798	0.0206067
A_07_P011107	murF	5527	cmr|D-alanine:D-alanine-adding enzyme [b0086]	8.98262	-0.205778	-0.134431	-0.2957	0.0048811	0.0148516	0.0144365
A_07_P011111	mraY	1317	cmr|phospho-N-acetylmuramoyl-pentapeptide transferase? [b0087]	8.67132	-0.177072	-0.249636	-0.135101	-0.0155555	0.0112681	0.00261329
A_07_P011122	ftsW	10068	cmr|cell division; membrane protein involved in shape determination [b0089]	9.25711	0.0658376	-0.0511837	0.0618182	0.274074	0.305829	0.241793
A_07_P011126	murG	5513	cmr|UDP-N-acetylglucosamine:N-acetylmuramyl- [b0090]	9.56572	-0.102417	-0.04759	-0.0892615	0.459623	0.172979	-0.158208
A_07_P011133	murC	864	cmr|L-alanine adding enzyme, UDP-N-acetyl-muramate:alanine ligase [b0091]	9.08195	-0.045959	-0.00517142	0.0278919	-0.0130874	-0.00123076	-0.0463627
A_07_P011139	mdtP	6317	cmr|putative enzyme [b4080]	6.71349	-0.0476781	-0.0616749	-0.0347553	0.0229455	-0.0138572	-0.0243289
A_07_P011144	mdtO	4054	cmr|putative enzyme [b4081]	6.81069	0.0197014	0.0288267	0.027962	-0.0839116	0.00301871	0.109396
A_07_P011148	mdtN	2684	cmr|putative membrane protein [b4082]	6.69327	0.0399746	0.0263338	0.0218147	0.0382091	0.0434323	-0.0878539
A_07_P011158	alsK	3997	cmr|putative NAGC-like transcriptional regulator [b4084]	7.62641	-0.348999	0.0579586	0.332197	0.0527102	0.215122	0.123376
A_07_P011164	alsE	3408	cmr|putative epimerase [b4085]	7.10956	-0.190949	0.0846766	0.312187	0.00710757	0.0298122	0.00659774
A_07_P011170	alsC	9478	cmr|putative transport system permease protein [b4086]	7.09708	-0.456446	-0.0326045	0.291287	0.200014	0.242462	0.223479
A_07_P011171	alsA	989	cmr|putative ATP-binding component of a transport system [b4087]	6.82853	-0.219825	0.00258626	0.0577509	0.0329295	-0.00969575	-0.022655
A_07_P011177	alsB	8568	cmr|putative LACI-type transcriptional regulator [b4088]	7.79772	-0.573313	0.0618708	0.345484	0.325893	0.290506	-0.041404
A_07_P011184	rpiR	8517	cmr|transcriptional repressor of rpiB expression [b4089]	9.1236	-0.0145831	-0.146542	0.166013	0.380925	0.356545	0.257651
A_07_P011188	rpiB	6331	cmr|ribose 5-phosphate isomerase B [b4090]	7.61389	-0.0819523	0.0621475	-0.0295042	-0.13589	-0.0540663	-0.0993789
A_07_P011193	b4091	9347	cmr|orf, hypothetical protein [b4091]	6.84341	0.0456983	0.0103617	0.00893687	-0.6703	0.191553	0.919775
A_07_P011197	phnP	1546	cmr|phosphonate metabolism [b4092]	7.17636	0.190737	0.235766	0.0438987	-0.107208	-0.0375791	-0.0669464
A_07_P011208	phnN	9899	cmr|ATP-binding component of phosphonate transport [b4094]	7.13129	-0.0374856	0.0535174	-0.0255844	-0.197118	-0.154445	0.0245404
A_07_P011215	phnM	1219	cmr|phosphonate metabolism [b4095]	6.70207	0.0251662	0.0159626	0.00918906	0.443266	0.461228	0.369462
A_07_P011220	phnL	8004	cmr|ATP-binding component of phosphonate transport [b4096]	7.02535	-0.0259079	-0.0237704	0.0203577	-0.00895705	0.0860459	0.279616
A_07_P011223	phnK	913	cmr|ATP-binding component of phosphonate transport [b4097]	6.6925	-0.00720233	-0.0443312	-0.0180972	0.183806	0.190469	-0.00698558
A_07_P011230	phnJ	2220	cmr|phosphonate metabolism [b4098]	7.04761	0.0263686	-0.0110708	-0.00933069	0.0949938	0.086608	0.0484553
A_07_P011231	phnI	5991	cmr|phosphonate metabolism [b4099]	6.68789	-0.0183521	-0.0271695	0.0028868	0.907314	0.427437	0.687327
A_07_P011248	phnF	6619	cmr|putative transcriptional regulator [b4102]	6.65878	-0.0264287	-0.0244572	0.0134503	0.087121	0.107401	0.0186777
A_07_P011255	b4103	6200	cmr|orf, hypothetical protein [b4103]	7.19425	-0.0729304	-0.0501509	-0.0415496	0.254057	0.146841	-0.0390693
A_07_P011257	phnE	6484	cmr|membrane channel protein component of Pn transporter [b4104]	6.68294	-0.0103167	0.0110432	0.0176112	0.0170291	-0.00518892	0.00914442
A_07_P011266	phnC	2065	cmr|ATP-binding component of phosphonate transport [b4106]	6.63464	0.00723431	0.00939085	-0.00785658	0.274752	0.185094	0.121566
A_07_P011271	yjdN	4170	cmr|orf, hypothetical protein [b4107]	9.17355	0.933785	0.500181	0.443589	-3.64702e-05	0.245805	0.273531
A_07_P011276	yjdM	3419	cmr|orf, hypothetical protein [b4108]	9.296	0.47917	0.396511	0.213022	-0.0235644	0.129956	0.177939
A_07_P011282	yjdA	8581	cmr|putative vimentin [b4109]	7.27449	-0.125091	-0.0332216	-0.084361	0.204123	0.00905976	-0.0750439
A_07_P011290	yjcZ	2357	cmr|orf, hypothetical protein [b4110]	6.885	-0.000296822	0.0718973	0.00167147	-0.0113324	0.000369116	0.046332
A_07_P011292	proP	931	cmr|low-affinity transport system; proline permease II [b4111]	11.3725	-0.201993	0.260938	-0.0342669	0.353841	0.430617	0.142254
A_07_P011296	basS	4888	cmr|sensor protein for basR [b4112]	8.16047	0.0930201	0.000757112	-0.0129198	0.565672	0.405073	0.491393
A_07_P011307	eptA	4751	cmr|orf, hypothetical protein [b4114]	7.46256	0.0476613	0.0381868	-0.220806	0.0496167	0.0268817	0.15976
A_07_P011315	adiC	9122	cmr|putative amino acid/amine transport protein, cryptic [b4115]	7.08415	0.0191418	0.0164152	0.104421	-0.0310011	-0.0515835	0.0994156
A_07_P011318	adiY	7959	cmr|putative ARAC-type regulatory protein [b4116]	6.75808	0.0315777	0.0435128	0.0670725	-0.0327472	-0.0647274	-0.0537473
A_07_P011328	melR	2480	cmr|regulator of melibiose operon [b4118]	9.27472	-0.785474	-0.862885	-0.626329	0.061942	-0.0415044	-0.161363
A_07_P011333	melA	3513	cmr|alpha-galactosidase [b4119]	8.95869	0.334308	-0.0628805	0.06111	0.40089	0.414549	0.191614
A_07_P011336	melB	9439	cmr|melibiose permease II [b4120]	8.58496	0.520028	-0.0140321	0.3252	-0.164306	-0.0900011	0.0105856
A_07_P011342	yjdF	876	cmr|orf, hypothetical protein [b4121]	7.01114	-0.0446038	0.0126338	0.0681418	-0.518802	0.0304895	0.465395
A_07_P011354	dcuB	6074	cmr|anaerobic dicarboxylate transport [b4123]	7.74997	-0.321079	-0.160266	0.761642	-0.745269	-0.153807	0.215331
A_07_P011357	dcuR	1028	cmr|putative 2-component transcriptional regulator [b4124]	8.85518	-0.253392	-0.180603	-0.0804689	-0.678337	-0.14591	0.241936
A_07_P011361	dcuS	8743	cmr|putative 2-component sensor protein [b4125]	8.30754	-0.150555	-0.281484	0.00652695	-0.428206	-0.0451471	0.212348
A_07_P011370	yjdI	362	cmr|orf, hypothetical protein [b4126]	8.91035	0.386908	0.0822743	0.153148	0.014317	-0.0242406	-0.016574
A_07_P011380	yjdK	5691	cmr|orf, hypothetical protein [b4128]	7	-0.155338	-0.112537	-0.0331581	0.00434664	0.00698009	-0.0121776
A_07_P011381	lysU	4574	cmr|lysine tRNA synthetase, inducible; heat shock protein [b4129]	10.5495	0.993144	0.00759913	0.780887	-0.0870786	-0.0967687	0.0261269
A_07_P011390	yjdL	5274	cmr|putative peptide transporter [b4130]	7.2336	-0.0548521	0.02482	0.0358779	-0.0515539	-0.112807	-0.0334604
A_07_P011393	cadA	4770	cmr|lysine decarboxylase 1 [b4131]	9.13394	0.456348	0.352536	0.387351	0.0341916	-0.0337521	-0.00761451
A_07_P011404	cadC	4079	cmr|transcriptional activator of cad operon [b4133]	6.86364	-0.0337234	0.00764915	0.0143496	-0.0440684	-0.115089	-0.130814
A_07_P011409	yjdC	6665	cmr|orf, hypothetical protein [b4135]	9.79548	0.521507	0.293857	-0.014911	0.148469	0.0704526	-0.0473288
A_07_P011411	dipZ	7902	cmr|thiol:disulfide interchange protein; copper tolerance [b4136]	7.89098	0.108834	0.134261	0.121748	-0.157604	-0.0637025	-0.0827449
A_07_P011417	cutA	1633	cmr|divalent cation tolerance protein; cytochrome c biogenesis [b4137]	9.56934	-0.0581759	-0.0501188	0.00856517	0.00710478	0.0166679	0.126552
A_07_P011423	dcuA	2458	cmr|anaerobic dicarboxylate transport [b4138]	11.8965	-0.295172	-0.397035	0.124278	-0.101201	-0.0622248	0.0758456
A_07_P011426	aspA	6179	cmr|aspartate ammonia-lyase [b4139]	13.6091	-0.100098	-0.663466	0.0797752	-0.0489888	-0.00635425	0.0596762
A_07_P011431	fxsA	3485	cmr|orf, hypothetical protein [b4140]	10.6025	0.136524	-0.366938	-0.119559	-0.0526502	-0.0220801	-0.0126936
A_07_P011439	yjeH	4715	cmr|putative transport [b4141]	6.94899	0.0321431	-0.00561488	-0.000401386	0.403473	0.278848	0.285073
A_07_P011443	groS	7807	cmr|GroES, 10 Kd chaperone binds to Hsp60 in pres. Mg-ATP, suppressing its ATPase activity [b4142]	13.1097	0.284054	0.0183321	-0.221072	0.3633	0.239571	0.212678
A_07_P011446	groL	746	cmr|GroEL, chaperone Hsp60, peptide-dependent ATPase, heat shock protein [b4143]	14.6681	0.0703489	-0.0645322	-0.325222	0.11614	0.0492913	-0.00575887
A_07_P011455	yjeI	9273	cmr|orf, hypothetical protein [b4144]	11.128	-0.12346	-0.0339853	-0.19024	0.0660802	-0.0316177	-0.160755
A_07_P011456	yjeJ	2563	cmr|orf, hypothetical protein [b4145]	7.1255	0.019356	0.0622068	0.123897	0.268976	0.0670755	0.0378046
A_07_P011461	yjeK	2947	cmr|orf, hypothetical protein [b4146]	7.85183	0.0633938	0.125729	0.1051	0.00067616	-0.0576235	-0.0963012
A_07_P011467	efp	4692	cmr|elongation factor P [b4147]	10.6438	0.366742	0.30165	0.369542	-0.21164	-0.183657	-0.259201
A_07_P011480	blc	5085	cmr|outer membrane lipoprotein [b4149]	10.9952	0.00137221	-0.310421	-0.318517	0.0810557	0.0911302	0.122418
A_07_P011481	ampC	1287	cmr|beta-lactamase; penicillin resistance [b4150]	7.36006	-0.00918392	0.0550501	0.0636045	-0.028828	0.0688238	0.148134
A_07_P011487	frdD	8879	cmr|fumarate reductase, anaerobic, membrane anchor polypeptide [b4151]	9.81817	-0.0890646	-0.0890082	0.413802	-0.0916565	0.0691001	0.105651
A_07_P011491	frdC	851	cmr|fumarate reductase, anaerobic, membrane anchor polypeptide [b4152]	9.45997	-0.28373	-0.181106	0.29692	0.0241412	0.0458531	0.0075992
A_07_P011497	frdB	5479	cmr|fumarate reductase, anaerobic, iron-sulfur protein subunit [b4153]	9.93948	-0.43763	-0.184451	0.438937	-0.0142804	0.0133774	-0.00533651
A_07_P011501	frdA	7903	cmr|fumarate reductase, anaerobic, flavoprotein subunit [b4154]	10.2708	-0.533093	-0.419835	0.348773	-0.0232412	-0.0377395	-0.0419736
A_07_P011508	poxA	1142	cmr|putative lysyl-tRNA synthetase [b4155]	7.62348	-0.00984671	0.0695957	0.026008	-0.0191261	0.000310436	-0.0233749
A_07_P011513	yjeM	1005	cmr|putative transport [b4156]	7.25518	0.0736513	0.0732315	0.114779	-0.0183798	-0.00638002	0.0016298
A_07_P011519	yjeN	2514	cmr|orf, hypothetical protein [b4157]	7.53216	0.0664913	0.139969	0.12225	0.186201	0.278368	0.173358
A_07_P011524	yjeO	1047	cmr|orf, hypothetical protein [b4158]	7.93443	0.123263	0.17687	0.155942	0.297031	0.278416	0.31691
A_07_P011531	psd	6728	cmr|phosphatidylserine decarboxylase; phospholipid synthesis [b4160]	9.39265	0.10687	0.0852205	0.11314	0.0114195	0.0460392	0.00195449
A_07_P011538	rsgA	70	cmr|orf, hypothetical protein [b4161]	11.198	0.15018	0.203377	0.188129	-0.0832866	-0.0601633	-0.0481733
A_07_P011542	orn	6685	cmr|orf, hypothetical protein [b4162]	10.7639	0.0720589	0.0720032	-0.260439	-0.0683833	0.0193781	0.0960728
A_07_P011550	yjeS	8468	cmr|orf, hypothetical protein [b4166]	7.00604	-0.0532164	0.00674627	0.0605479	0.112904	0.159102	0.0641269
A_07_P011551	yjeF	1454	cmr|orf, hypothetical protein [b4167]	9.05868	0.110626	0.218531	0.076618	0.135889	0.130935	0.0917248
A_07_P011556	yjeE	5562	cmr|orf, hypothetical protein [b4168]	9.78276	-0.146137	-0.107071	0.00365588	0.121535	0.0989758	0.0619858
A_07_P011563	amiB	6228	cmr|N-acetylmuramoyl-l-alanine amidase II; a murein hydrolase [b4169]	8.62236	-0.00594574	0.112616	0.111255	0.0103592	-0.0030801	-0.0579195
A_07_P011566	mutL	3009	cmr|enzyme in methyl-directed mismatch repair [b4170]	8.57998	-0.157347	-0.0581583	0.0417163	0.195087	0.101216	0.0935067
A_07_P011571	miaA	2103	cmr|delta [b4171]	14.9149	-0.0744554	-0.234796	-0.524745	0.181948	-0.0514898	-0.0803088
A_07_P011578	hfq	5664	cmr|host factor I for bacteriophage Q beta replication, a growth-related protein [b4172]	13.7153	-0.260341	-0.281597	-0.313956	0.0341281	-0.0488961	0.0121866
A_07_P011585	hflX	6333	cmr|GTP - binding subunit of protease specific for phage lambda cII repressor [b4173]	11.8552	-0.0129029	0.0710023	-0.0572205	0.197439	0.0724864	-0.148797
A_07_P011588	hflK	6914	cmr|protease specific for phage lambda cII repressor [b4174]	11.001	-0.0988565	0.0756682	-0.440983	0.400172	0.0479594	-0.0375626
A_07_P011591	hflC	4215	cmr|protease specific for phage lambda cII repressor [b4175]	12.1756	-0.260967	-0.00211175	-0.400701	0.0363497	0.0195694	0.119723
A_07_P011598	yjeT	1828	cmr|orf, hypothetical protein [b4176]	7.60133	-0.00499571	0.0632118	-0.0100271	-0.0211525	-0.00446375	0.0489728
A_07_P011601	purA	5055	cmr|adenylosuccinate synthetase [b4177]	11.8089	-0.927131	-0.626319	-0.450789	0.0232852	0.0537293	-0.0930654
A_07_P011609	nsrR	6831	cmr|orf, hypothetical protein [b4178]	10.964	-0.207544	-0.325976	-0.125019	0.145043	0.0274863	-0.332339
A_07_P011613	rnr	3050	cmr|putative enzyme [b4179]	10.6287	-0.205955	-0.145303	0.064436	0.158395	0.136325	0.0286067
A_07_P011619	rlmB	8562	cmr|orf, hypothetical protein [b4180]	8.12238	-0.211924	-0.118248	-0.10834	-0.189435	-0.0636642	0.334849
A_07_P011623	yjfI	6368	cmr|orf, hypothetical protein [b4181]	6.75538	0.0120455	0.00883083	0.0267385	-0.00393022	0.0549668	0.0815871
A_07_P011630	yjfJ	8974	cmr|putative alpha helical protein [b4182]	6.7477	-0.0287976	-0.00510798	-0.015648	0.196461	0.0901157	-0.18987
A_07_P011635	yjfK	1170	cmr|orf, hypothetical protein [b4183]	6.77149	0.0479716	0.0547705	0.048735	0.0747353	-0.121623	-0.147599
A_07_P011636	yjfL	6648	cmr|orf, hypothetical protein [b4184]	7.0821	0.0812126	0.134754	0.136309	-0.163517	-0.092164	-0.138563
A_07_P011641	yjfM	2265	cmr|orf, hypothetical protein [b4185]	6.88114	0.0525866	0.0717607	0.0688781	0.0057123	-0.112915	-0.00306929
A_07_P011655	aidB	7364	cmr|putative acyl coenzyme A dehydrogenase [b4187]	9.11622	1.11439	0.424752	0.788095	-0.0829708	-0.0626168	-0.119753
A_07_P011660	yjfN	9198	cmr|orf, hypothetical protein [b4188]	11.9071	-0.532372	-0.988563	-0.513298	-0.0217045	0.00239458	-0.00367631
A_07_P011670	yjfP	889	cmr|orf, hypothetical protein [b4190]	7.36846	0.0088934	-0.0833411	0.0527858	-0.0118817	-0.0148232	-0.0530936
A_07_P011672	ulaR	9792	cmr|putative DEOR-type transcriptional regulator [b4191]	7.86114	-0.154548	-0.117374	-0.233328	0.0210856	0.00696865	0.00112029
A_07_P011680	ulaG	4714	cmr|orf, hypothetical protein [b4192]	7.64817	0.123025	-0.0225812	0.109315	-0.118552	-0.216563	0.0606104
A_07_P011689	ulaB	1576	cmr|orf, hypothetical protein [b4194]	7.01947	0.0270386	0.0161739	-0.00790941	0.0503778	0.0131556	0.0587228
A_07_P011693	ulaC	8411	cmr|putative PTS system enzyme II A component [b4195]	7.31094	0.0376978	-0.102726	0.0161409	-0.018641	0.0188929	-0.0439547
A_07_P011698	ulaD	10289	cmr|probable hexulose-6-phosphate synthase [b4196]	7.46754	0.0734465	-0.0140948	0.0447322	0.119915	0.0436969	-0.105449
A_07_P011705	ulaE	9649	cmr|putative hexulose-6-phosphate isomerase [b4197]	7.234	-0.0207909	-0.0133187	0.00271378	0.218663	0.00716051	-0.212038
A_07_P011710	ulaF	10717	cmr|putative epimerase/aldolase [b4198]	7.72969	0.0580404	0.0400817	0.0644855	0.0127437	0.0110526	0.0147948
A_07_P011720	rpsF	6101	cmr|30S ribosomal subunit protein S6 [b4200]	14.5012	-0.258055	0.062663	-0.00410122	0.409627	0.132799	0.052401
A_07_P011721	priB	8471	cmr|primosomal replication protein N [b4201]	14.4597	-0.535908	-0.263961	-0.47217	-0.0545074	0.00722443	0.0709013
A_07_P011729	rpsR	1105	cmr|30S ribosomal subunit protein S18 [b4202]	14.2329	-0.525661	-0.00934637	-0.317955	0.0427587	0.0199076	0.0410522
A_07_P011735	rplI	246	cmr|50S ribosomal subunit protein L9 [b4203]	14.133	-0.0125092	0.226514	-0.0239522	0.0101291	-0.0237946	-0.0816971
A_07_P011739	yjfZ	1617	cmr|orf, hypothetical protein [b4204]	7.81099	0.00509009	0.177952	-0.0994531	-0.00300914	-0.0164349	-0.0259353
A_07_P011745	ytfA	8181	cmr|orf, hypothetical protein [b4205]	7.30965	-0.121061	-0.235001	-0.0379257	-0.0622858	-0.097984	-0.187148
A_07_P011748	ytfB	7673	cmr|orf, hypothetical protein [b4206]	10.534	-0.196108	-0.101693	-0.201099	0.0339343	-0.00888186	-0.018127
A_07_P011753	fklB	10450	cmr|FKBP-type 22KD peptidyl-prolyl cis-trans isomerase [b4207]	8.84193	-0.0611832	0.0912472	-0.24465	-0.011032	-0.0499156	0.0144295
A_07_P011759	yggE	9553	cmr|putative actin [b2922]	9.97492	-0.194524	0.221086	-0.36161	0.115125	0.0666245	0.0426119
A_07_P011764	argO	8022	cmr|orf, hypothetical protein [b2923]	7.34821	0.0201553	0.0180829	0.153656	0.110169	-0.0645933	-0.00617262
A_07_P011767	mscS	79	cmr|putative transport protein [b2924]	9.31599	0.193305	0.596813	0.27516	0.11842	0.0186343	-0.118621
A_07_P011772	fbaA	484	cmr|fructose-bisphosphate aldolase, class II [b2925]	12.8577	-0.21635	-0.214014	-0.090963	-0.0307402	-0.0228005	-0.085661
A_07_P011776	pgk	6738	cmr|phosphoglycerate kinase [b2926]	15.5775	-0.272254	-0.218514	-0.0682003	-0.022434	0.0259526	-0.0198016
A_07_P011783	epd	801	cmr|D-erythrose 4-phosphate dehydrogenase [b2927]	12.2707	0.0182727	-0.190731	0.204855	-0.384677	-0.159058	-0.0291882
A_07_P011788	yggC	9890	cmr|putative kinase [b2928]	9.09523	-0.308247	-0.205404	-0.26569	-0.0955861	-0.0683486	-0.0645088
A_07_P011793	yggD	1092	cmr|putative transcriptional regulator [b2929]	8.71787	-0.28969	-0.170813	-0.181294	0.332306	0.220849	0.198463
A_07_P011800	yggF	8656	cmr|orf, hypothetical protein [b2930]	6.93455	0.019328	0.0087925	-0.0170036	0.267197	0.262055	0.215081
A_07_P011801	b2931	3039	cmr|putative oxidoreductase [b2931]	6.86562	0.0335901	0.0407016	0.0332815	0.3309	0.195636	0.142864
A_07_P011806	yggP	7798	cmr|orf, hypothetical protein [b2932]	6.68288	0.00149075	-0.0157734	-0.0301253	-0.235432	-0.125563	-0.0952956
A_07_P011811	cmtA	1659	cmr|PTS system, mannitol-specific enzyme II component, cryptic [b2933]	8.21647	-0.271287	-0.182222	-0.172845	0.368088	0.122014	-0.0194307
A_07_P011820	cmtB	7309	cmr|PTS system, mannitol-specific enzyme II component, cryptic [b2934]	7.00025	-0.0503997	-0.0430726	0.0901106	-0.329526	-0.248567	-0.222532
A_07_P011829	yggG	3895	cmr|orf, hypothetical protein [b2936]	8.47888	-0.119466	-0.248414	-0.100158	-0.127757	-0.149238	-0.209582
A_07_P011831	speB	5481	cmr|agmatinase [b2937]	9.3386	-0.15207	0.136985	0.254195	0.00445816	-0.0145269	-0.0244075
A_07_P011845	yqgC	140	cmr|orf, hypothetical protein [b2940]	8.42995	-0.0134026	0.177951	-0.202424	0.143865	0.0611567	0.0805603
A_07_P011850	yqgD	4830	cmr|orf, hypothetical protein [b2941]	6.74641	-0.0111234	0.0165642	0.183291	0.0808525	0.0633989	-0.0914252
A_07_P011854	metK	8976	cmr|methionine adenosyltransferase 1 [b2942]	11.5937	-0.381824	-0.233152	0.0642884	0.178206	0.180864	0.205612
A_07_P011864	yggI	984	cmr|orf, hypothetical protein [b2944]	7.27095	-0.0608364	0.0509757	0.0546339	-0.266858	-0.119335	-0.206076
A_07_P011868	endA	7433	cmr|DNA-specific endonuclease I [b2945]	7.18492	0.00372461	0.0412699	0.00684033	-0.419474	-0.379554	-0.393613
A_07_P011872	rsmE	4278	cmr|orf, hypothetical protein [b2946]	8.67323	-0.0644857	0.101551	0.157618	-0.303713	-0.281393	-0.252199
A_07_P011876	gshB	8283	cmr|glutathione synthetase [b2947]	9.39853	-0.0394576	0.244499	0.224269	-0.235137	-0.185398	-0.216255
A_07_P011885	yqgE	4787	cmr|orf, hypothetical protein [b2948]	8.45367	-0.258671	0.0385864	0.0178114	0.123728	-0.021591	0.0451683
A_07_P011895	yggR	3918	cmr|putative protein transport [b2950]	6.91413	0.00787016	-0.0310883	0.0260432	0.00524565	0.0137823	0.00748914
A_07_P011899	yggS	9119	cmr|orf, hypothetical protein [b2951]	8.37574	-0.100538	-0.0487531	-0.248323	-0.0209055	0.00374653	-0.00771639
A_07_P011901	yggT	4756	cmr|putative resistance protein [b2952]	8.7814	-0.188963	-0.0748446	-0.202379	-0.0220787	-0.0443548	-0.0455492
A_07_P011910	yggU	3816	cmr|orf, hypothetical protein [b2953]	8.72454	-0.158056	0.0221251	-0.0345305	0.00583829	0.0214878	0.00752804
[truncated: 4,487 more rows]
